# Supplementary material for: Crystal structure of fac-tricarbon­yl(cyclo­hexyl isocyanide-κC)(quinoline-2-carboxyl­ato-κ2 N,O)rhenium(I)
Source: Acta Crystallogr E Crystallogr Commun. 2016 Feb 17;72(Pt 3):358–62. doi: 10.1107/S2056989016002206 (PMC4778812; doi:10.1107/S2056989016002206)
Supplement: Supplementary file 1 [file e-72-00358-sup1.cif]

##############################################################################
#                                                                            #
# This CIF contains the data in a paper accepted for publication in          #
# Acta Crystallographica Section E. It conforms to the requirements of       #
# Notes for Authors for Acta Crystallographica Section E, and has been       #
# peer reviewed under the auspices of the IUCr Commission on Journals.       #
#                                                                            #
# Full details of the Crystallographic Information File format               #
# are given in the paper "The Crystallographic Information File (CIF):       #
# a New Standard Archive File for Crystallography" by S. R. Hall, F. H.      #
# Allen and I. D. Brown [Acta Cryst. (1991), A47, 655-685].                  #
#                                                                            #
# The current version of the core CIF dictionary is obtainable from          #
# ftp://ftp.iucr.org/pub/cif_core.dic.                                       #
#                                                                            #
# Software is freely available for graphical display of the structure(s)     #
# in this CIF. For information consult the CIF software page                 #
# http://www.iucr.org/resources/cif/software.                                #
#                                                                            #
# This file may be used for bona fide research purposes within the           #
# scientific community so long as proper attribution is given to the journal # 
# article from which it was obtained.                                        #
#                                                                            #
##############################################################################
data_I
_audit_creation_method     SHELXL-2014/6
_journal_date_recd_electronic     2015-12-16
_journal_date_accepted     2016-02-04
_journal_name_full     'Acta Crystallographica, Section E'
_journal_year     2016
_journal_volume     72
_journal_issue      3
_journal_page_first     358
_journal_page_last     362
_journal_paper_category     GM
_journal_paper_doi     10.1107/S2056989016002206
_journal_coeditor_code     WM5257
_publ_contact_author_name     'Vassilis Psycharis'
_publ_contact_author_address
;
Institute of Nanoscience and Nanotechnology, Department of Materials Science,
National Centre for Scientific Research `Demokritos', 15310 Athens, Greece
;
_publ_contact_author_email     v.psycharis@inn.demokritos.gr
_publ_contact_author_fax     ?
_publ_contact_author_phone     ?
_publ_section_title
;\
Crystal structure of <i>fac</i>-tricarbonyl(cyclohexyl
isocyanide-\k<i>C</i>)(quinoline-2-carboxylato-\k^2^<i>N</i>,<i>O</i>)\
rhenium(I)
;
loop_
    _publ_author_name
    _publ_author_footnote
    _publ_author_address
    'Triantis, Charalampos' .
;
Institute of Nuclear and Radiological Sciences and Technology,
Energy and Safety, National Centre for Scientific Research `Demokritos',
15310 Athens, Greece
;
    'Shegani, Antonio' .
;
Institute of Nuclear and Radiological Sciences and Technology,
Energy and Safety, National Centre for Scientific Research `Demokritos',
15310 Athens, Greece
;
    'Kiritsis, Christos' .
;
Institute of Nuclear and Radiological Sciences and Technology,
Energy and Safety, National Centre for Scientific Research `Demokritos',
15310 Athens, Greece
;
    'Raptopoulou, Catherine' .
;
Institute of Nanoscience and Nanotechnology,
National Centre for Scientific Research `Demokritos', 15310 Athens, Greece
;
    'Psycharis, Vassilis' .
;
Institute of Nanoscience and Nanotechnology,
National Centre for Scientific Research `Demokritos', 15310 Athens, Greece
;
    'Pelecanou, Maria' .
;
Institute of Biosciences & Applications,
National Centre for Scientific Research `Demokritos', 15310 Athens, Greece
;
    'Pirmettis, Ioannis' .
;
Institute of Nuclear and Radiological Sciences and Technology,
Energy and Safety, National Centre for Scientific Research `Demokritos',
15310 Athens, Greece
;
    'Papadopoulos, Minas' .
;
Institute of Nuclear and Radiological Sciences and Technology,
Energy and Safety, National Centre for Scientific Research `Demokritos',
15310 Athens, Greece
;
_publ_section_synopsis
;
The Re^I^ atom in the molecule of the title compound has a distorted C~4~NO
coordination sphere defined by three carbonyl ligands, one chelating
quinaldate anion and one isocyanide ligand. As a result of the <i>trans</i>
effect of the isocyanide derivative, one Re---CO bond is elongated.
;
_database_code_depnum_ccdc_archive     'CCDC 1451823'
_chemical_name_systematic
;
<i>fac</i>-Tricarbonyl(cyclohexyl
isocyanide-\k<i>C</i>)(quinoline-2-carboxylato-\k^2^<i>N</i>,<i>O</i>)rhenium(I)
;
_chemical_name_common     ?
_chemical_formula_moiety     'C20 H17 N2 O5 Re'
_chemical_formula_sum     'C20 H17 N2 O5 Re'
_chemical_formula_iupac     '[Re (C10 H6 N O2) (C7 H11 N) (C O)3]'
_chemical_formula_weight     551.55
_chemical_melting_point     ?
_shelx_space_group_comment
;
The symmetry employed for this shelxl refinement is uniquely defined
by the following loop, which should always be used as a source of
symmetry information in preference to the above space-group names.
They are only intended as comments.
;
_space_group_crystal_system     monoclinic
_space_group_name_H-M_alt     'P 21/c'
_space_group_name_Hall     '-P 2ybc'
loop_
    _space_group_symop_operation_xyz
    'x, y, z'
    '-x, y+1/2, -z+1/2'
    '-x, -y, -z'
    'x, -y-1/2, z-1/2'
_cell_length_a     7.15290(10)
_cell_length_b     29.5703(5)
_cell_length_c     9.6309(2)
_cell_angle_alpha     90
_cell_angle_beta     105.5720(10)
_cell_angle_gamma     90
_cell_volume     1962.29(6)
_cell_formula_units_Z     4
_cell_measurement_reflns_used     17036
_cell_measurement_theta_min     6.55
_cell_measurement_theta_max     71.86
_cell_measurement_temperature     170(2)
_exptl_crystal_description     'parallelepiped'
_exptl_crystal_colour     'colorless'
_exptl_crystal_size_max     0.49
_exptl_crystal_size_mid     0.12
_exptl_crystal_size_min     0.04
_exptl_crystal_density_diffrn     1.867
_exptl_crystal_density_meas     ?
_exptl_crystal_density_method     'not measured'
_exptl_crystal_F_000     1064
_exptl_absorpt_coefficient_mu     12.409
_exptl_absorpt_correction_type     multi-scan
_exptl_absorpt_process_details
;
(<i>CrystalClear</i>; Rigaku 2005)
;
_shelx_estimated_absorpt_T_min     ?
_shelx_estimated_absorpt_T_max     ?
_exptl_absorpt_correction_T_min     0.374
_exptl_absorpt_correction_T_max     1.000
_diffrn_ambient_temperature     170(2)
_diffrn_radiation_type     CuK\a
_diffrn_radiation_wavelength     1.54178
_diffrn_measurement_device_type     'Rigaku R-AXIS SPIDER IPDS'
_diffrn_measurement_method     '\q scans'
_diffrn_detector_area_resol_mean     ?
_diffrn_reflns_number     21436
_diffrn_reflns_av_R_equivalents     0.0687
_diffrn_reflns_theta_min     6.552
_diffrn_reflns_theta_max     64.967
_diffrn_reflns_theta_full     67.679
_diffrn_measured_fraction_theta_max     0.982
_diffrn_measured_fraction_theta_full     0.922
_diffrn_reflns_limit_h_min     -8
_diffrn_reflns_limit_h_max     8
_diffrn_reflns_limit_k_min     -33
_diffrn_reflns_limit_k_max     27
_diffrn_reflns_limit_l_min     -11
_diffrn_reflns_limit_l_max     11
_refine_special_details     ?
_reflns_number_total     3283
_reflns_number_gt     2723
_reflns_threshold_expression     'I > 2\s(I)'
_refine_ls_structure_factor_coef     Fsqd
_refine_ls_matrix_type     full
_refine_ls_R_factor_all     0.0458
_refine_ls_R_factor_gt     0.0384
_refine_ls_wR_factor_gt     0.0894
_refine_ls_wR_factor_ref     0.1020
_refine_ls_goodness_of_fit_ref     1.174
_refine_ls_restrained_S_all     1.174
_refine_ls_number_reflns     3283
_refine_ls_number_parameters     253
_refine_ls_number_restraints     0
_refine_ls_hydrogen_treatment     constr
_refine_ls_weighting_scheme     calc
_refine_ls_weighting_details
              'w=1/[\s^2^(Fo^2^)+(0.0314P)^2^+5.6979P] where P=(Fo^2^+2Fc^2^)/3'
_atom_sites_solution_hydrogens     geom
_atom_sites_solution_primary     ?
_atom_sites_solution_secondary     ?
_refine_ls_shift/su_max     0.001
_refine_ls_shift/su_mean     0.000
_refine_diff_density_max     1.295
_refine_diff_density_min     -1.431
_refine_ls_extinction_method     none
_refine_ls_extinction_coef     .
loop_
    _atom_type_symbol
    _atom_type_description
    _atom_type_scat_dispersion_real
    _atom_type_scat_dispersion_imag
    _atom_type_scat_source
    'C' 'C' 0.0181 0.0091
                         'International Tables Vol C Tables 4.2.6.8 and 6.1.1.4'
    'H' 'H' 0.0000 0.0000
                         'International Tables Vol C Tables 4.2.6.8 and 6.1.1.4'
    'N' 'N' 0.0311 0.0180
                         'International Tables Vol C Tables 4.2.6.8 and 6.1.1.4'
    'O' 'O' 0.0492 0.0322
                         'International Tables Vol C Tables 4.2.6.8 and 6.1.1.4'
    'Re' 'Re' -5.2083 5.8923
                         'International Tables Vol C Tables 4.2.6.8 and 6.1.1.4'
_computing_data_collection
;
CrystalClear (Rigaku, 2005)
;
_computing_cell_refinement
;
CrystalClear (Rigaku, 2005)
;
_computing_data_reduction
;
CrystalClear (Rigaku, 2005)
;
_computing_structure_solution
;
SHELXS97 (Sheldrick, 2008)
;
_computing_structure_refinement
;
SHELXL2014 (Sheldrick, 2015)
;
_computing_molecular_graphics
;
DIAMOND (Crystal Impact, 2012)
;
_computing_publication_material
;
SHELXTL (Sheldrick, 2008) and PLATON (Spek, 2009)
;
loop_
    _atom_site_type_symbol
    _atom_site_label
    _atom_site_fract_x
    _atom_site_fract_y
    _atom_site_fract_z
    _atom_site_U_iso_or_equiv
    _atom_site_adp_type
    _atom_site_calc_flag
    _atom_site_occupancy
    _atom_site_disorder_assembly
    _atom_site_disorder_group
    Re Re 0.92831(4) 0.37585(2) 0.37372(3) 0.03094(14) Uani d 1 . .
    N N1 0.9723(7) 0.30250(18) 0.4300(5) 0.0284(12) Uani d 1 . .
    O O1 0.7817(7) 0.36522(17) 0.5387(5) 0.0416(12) Uani d 1 . .
    O O2 0.6499(7) 0.31296(18) 0.6478(5) 0.0484(13) Uani d 1 . .
    C C1 0.7486(9) 0.3239(2) 0.5673(7) 0.0355(16) Uani d 1 . .
    C C2 0.8488(9) 0.2879(2) 0.5021(6) 0.0301(14) Uani d 1 . .
    C C3 0.8153(10) 0.2429(2) 0.5234(7) 0.0346(15) Uani d 1 . .
    H H3 0.7263 0.2344 0.5762 0.042 Uiso calc 1 . .
    C C4 0.9110(9) 0.2111(2) 0.4680(7) 0.0364(16) Uani d 1 . .
    H H4 0.8825 0.1799 0.4757 0.044 Uiso calc 1 . .
    C C5 1.0531(9) 0.2242(2) 0.3988(7) 0.0350(16) Uani d 1 . .
    C C6 1.1665(10) 0.1931(2) 0.3467(7) 0.0413(17) Uani d 1 . .
    H H6 1.1444 0.1616 0.3549 0.050 Uiso calc 1 . .
    C C7 1.3075(10) 0.2069(3) 0.2848(7) 0.0421(18) Uani d 1 . .
    H H7 1.3827 0.1855 0.2496 0.051 Uiso calc 1 . .
    C C8 1.3385(10) 0.2532(2) 0.2742(7) 0.0395(17) Uani d 1 . .
    H H8 1.4385 0.2629 0.2332 0.047 Uiso calc 1 . .
    C C9 1.2302(9) 0.2851(2) 0.3207(6) 0.0344(15) Uani d 1 . .
    H H9 1.2542 0.3164 0.3112 0.041 Uiso calc 1 . .
    C C10 1.0834(8) 0.2709(2) 0.3826(6) 0.0279(14) Uani d 1 . .
    C C11 0.6948(11) 0.3602(2) 0.2213(8) 0.0386(16) Uani d 1 . .
    O O3 0.5615(7) 0.3509(2) 0.1301(6) 0.0588(16) Uani d 1 . .
    C C12 0.8592(10) 0.4384(3) 0.3514(8) 0.0419(17) Uani d 1 . .
    O O4 0.8223(8) 0.47647(18) 0.3391(6) 0.0549(14) Uani d 1 . .
    C C13 1.0602(10) 0.3846(2) 0.2285(8) 0.0381(17) Uani d 1 . .
    O O5 1.1396(8) 0.39159(19) 0.1404(6) 0.0529(13) Uani d 1 . .
    C C14 1.1806(11) 0.3915(2) 0.5378(8) 0.0381(16) Uani d 1 . .
    N N2 1.3213(8) 0.40084(19) 0.6200(6) 0.0353(13) Uani d 1 . .
    C C15 1.5026(9) 0.4170(2) 0.7131(7) 0.0365(16) Uani d 1 . .
    H H15 1.5983 0.3916 0.7321 0.044 Uiso calc 1 . .
    C C16 1.4738(12) 0.4329(3) 0.8551(7) 0.057(2) Uani d 1 . .
    H H16A 1.4335 0.4071 0.9061 0.068 Uiso calc 1 . .
    H H16B 1.3704 0.4561 0.8376 0.068 Uiso calc 1 . .
    C C17 1.6631(17) 0.4527(4) 0.9473(10) 0.098(4) Uani d 1 . .
    H H17A 1.6427 0.4645 1.0384 0.117 Uiso calc 1 . .
    H H17B 1.7629 0.4287 0.9717 0.117 Uiso calc 1 . .
    C C18 1.7339(18) 0.4906(4) 0.8689(17) 0.133(6) Uani d 1 . .
    H H18A 1.6382 0.5155 0.8505 0.160 Uiso calc 1 . .
    H H18B 1.8582 0.5024 0.9302 0.160 Uiso calc 1 . .
    C C19 1.7628(14) 0.4744(4) 0.7288(17) 0.111(5) Uani d 1 . .
    H H19A 1.8662 0.4512 0.7479 0.133 Uiso calc 1 . .
    H H19B 1.8056 0.5001 0.6788 0.133 Uiso calc 1 . .
    C C20 1.5778(10) 0.4546(3) 0.6321(9) 0.055(2) Uani d 1 . .
    H H20A 1.6038 0.4421 0.5437 0.066 Uiso calc 1 . .
    H H20B 1.4784 0.4786 0.6032 0.066 Uiso calc 1 . .
loop_
    _atom_site_aniso_label
    _atom_site_aniso_U_11
    _atom_site_aniso_U_22
    _atom_site_aniso_U_33
    _atom_site_aniso_U_12
    _atom_site_aniso_U_13
    _atom_site_aniso_U_23
    Re 0.0284(2) 0.0315(2) 0.0323(2) 0.00254(11) 0.00704(15) 0.00250(11)
    N1 0.025(3) 0.034(3) 0.024(3) 0.003(2) 0.003(2) 0.002(2)
    O1 0.044(3) 0.041(3) 0.046(3) 0.011(2) 0.022(2) 0.004(2)
    O2 0.050(3) 0.055(3) 0.051(3) 0.007(3) 0.032(3) 0.007(3)
    C1 0.031(4) 0.037(4) 0.036(4) 0.007(3) 0.006(3) -0.002(3)
    C2 0.023(3) 0.035(4) 0.029(3) 0.002(3) 0.001(3) -0.001(3)
    C3 0.038(4) 0.040(4) 0.029(3) 0.001(3) 0.015(3) 0.003(3)
    C4 0.037(4) 0.028(4) 0.041(4) -0.001(3) 0.007(3) 0.002(3)
    C5 0.027(3) 0.040(4) 0.034(4) 0.002(3) -0.001(3) -0.005(3)
    C6 0.044(4) 0.029(4) 0.048(4) 0.007(3) 0.007(3) -0.005(3)
    C7 0.033(4) 0.049(5) 0.046(4) 0.007(3) 0.014(3) -0.005(4)
    C8 0.031(4) 0.049(5) 0.040(4) 0.005(3) 0.012(3) -0.004(3)
    C9 0.027(3) 0.044(4) 0.032(3) 0.002(3) 0.008(3) 0.006(3)
    C10 0.023(3) 0.034(4) 0.023(3) 0.005(3) -0.001(3) 0.001(3)
    C11 0.047(4) 0.031(4) 0.042(4) 0.002(3) 0.019(4) 0.006(3)
    O3 0.038(3) 0.059(4) 0.066(4) -0.003(3) -0.010(3) 0.001(3)
    C12 0.032(4) 0.049(5) 0.044(4) -0.006(4) 0.008(3) -0.001(4)
    O4 0.063(4) 0.036(3) 0.067(4) 0.010(3) 0.021(3) 0.013(3)
    C13 0.036(4) 0.033(4) 0.042(4) 0.001(3) 0.004(4) 0.004(3)
    O5 0.052(3) 0.057(4) 0.055(3) -0.004(3) 0.024(3) 0.008(3)
    C14 0.042(4) 0.028(4) 0.044(4) 0.004(3) 0.012(4) 0.001(3)
    N2 0.039(3) 0.036(3) 0.032(3) -0.003(3) 0.009(3) -0.002(2)
    C15 0.034(4) 0.035(4) 0.038(4) 0.003(3) 0.005(3) -0.004(3)
    C16 0.077(6) 0.055(6) 0.029(4) 0.013(5) -0.002(4) -0.005(4)
    C17 0.123(9) 0.068(7) 0.064(6) 0.021(7) -0.042(6) -0.025(5)
    C18 0.093(9) 0.073(9) 0.172(14) -0.017(7) -0.072(9) -0.035(9)
    C19 0.051(6) 0.066(8) 0.203(15) -0.020(5) 0.009(8) 0.001(9)
    C20 0.047(5) 0.037(5) 0.085(7) -0.005(3) 0.023(5) 0.012(4)
_geom_special_details
;
 All esds (except the esd in the dihedral angle between two l.s. planes)
 are estimated using the full covariance matrix.  The cell esds are taken
 into account individually in the estimation of esds in distances, angles
 and torsion angles; correlations between esds in cell parameters are only
 used when they are defined by crystal symmetry.  An approximate (isotropic)
 treatment of cell esds is used for estimating esds involving l.s. planes.
;
loop_
    _geom_bond_atom_site_label_1
    _geom_bond_atom_site_label_2
    _geom_bond_site_symmetry_2
    _geom_bond_distance
    _geom_bond_publ_flag
    Re C13 . 1.903(8) ?
    Re C12 . 1.912(8) ?
    Re C11 . 1.960(8) ?
    Re C14 . 2.107(8) ?
    Re O1 . 2.149(5) ?
    Re N1 . 2.237(5) ?
    N1 C2 . 1.333(8) ?
    N1 C10 . 1.380(7) ?
    O1 C1 . 1.289(8) ?
    O2 C1 . 1.224(8) ?
    C1 C2 . 1.510(9) ?
    C2 C3 . 1.376(9) ?
    C3 C4 . 1.356(9) ?
    C3 H3 . 0.9500 ?
    C4 C5 . 1.411(9) ?
    C4 H4 . 0.9500 ?
    C5 C6 . 1.405(9) ?
    C5 C10 . 1.413(9) ?
    C6 C7 . 1.365(9) ?
    C6 H6 . 0.9500 ?
    C7 C8 . 1.394(10) ?
    C7 H7 . 0.9500 ?
    C8 C9 . 1.371(9) ?
    C8 H8 . 0.9500 ?
    C9 C10 . 1.404(8) ?
    C9 H9 . 0.9500 ?
    C11 O3 . 1.144(8) ?
    C12 O4 . 1.155(8) ?
    C13 O5 . 1.159(8) ?
    C14 N2 . 1.135(8) ?
    N2 C15 . 1.446(8) ?
    C15 C16 . 1.512(9) ?
    C15 C20 . 1.537(9) ?
    C15 H15 . 1.0000 ?
    C16 C17 . 1.523(12) ?
    C16 H16A . 0.9900 ?
    C16 H16B . 0.9900 ?
    C17 C18 . 1.512(17) ?
    C17 H17A . 0.9900 ?
    C17 H17B . 0.9900 ?
    C18 C19 . 1.496(17) ?
    C18 H18A . 0.9900 ?
    C18 H18B . 0.9900 ?
    C19 C20 . 1.516(13) ?
    C19 H19A . 0.9900 ?
    C19 H19B . 0.9900 ?
    C20 H20A . 0.9900 ?
    C20 H20B . 0.9900 ?
loop_
    _geom_angle_atom_site_label_1
    _geom_angle_atom_site_label_2
    _geom_angle_atom_site_label_3
    _geom_angle_site_symmetry_1
    _geom_angle_site_symmetry_3
    _geom_angle
    _geom_angle_publ_flag
    C13 Re C12 . . 87.2(3) ?
    C13 Re C11 . . 88.4(3) ?
    C12 Re C11 . . 90.1(3) ?
    C13 Re C14 . . 91.6(3) ?
    C12 Re C14 . . 90.9(3) ?
    C11 Re C14 . . 179.1(3) ?
    C13 Re O1 . . 179.2(2) ?
    C12 Re O1 . . 93.5(2) ?
    C11 Re O1 . . 91.8(2) ?
    C14 Re O1 . . 88.1(2) ?
    C13 Re N1 . . 104.1(2) ?
    C12 Re N1 . . 168.7(2) ?
    C11 Re N1 . . 89.4(2) ?
    C14 Re N1 . . 89.7(2) ?
    O1 Re N1 . . 75.16(18) ?
    C2 N1 C10 . . 118.3(5) ?
    C2 N1 Re . . 111.7(4) ?
    C10 N1 Re . . 129.2(4) ?
    C1 O1 Re . . 116.8(4) ?
    O2 C1 O1 . . 123.8(6) ?
    O2 C1 C2 . . 119.8(6) ?
    O1 C1 C2 . . 116.4(6) ?
    N1 C2 C3 . . 123.8(6) ?
    N1 C2 C1 . . 116.4(6) ?
    C3 C2 C1 . . 119.8(6) ?
    C4 C3 C2 . . 119.1(6) ?
    C4 C3 H3 . . 120.4 ?
    C2 C3 H3 . . 120.4 ?
    C3 C4 C5 . . 119.8(6) ?
    C3 C4 H4 . . 120.1 ?
    C5 C4 H4 . . 120.1 ?
    C6 C5 C4 . . 123.1(7) ?
    C6 C5 C10 . . 118.7(6) ?
    C4 C5 C10 . . 118.2(6) ?
    C7 C6 C5 . . 121.7(7) ?
    C7 C6 H6 . . 119.2 ?
    C5 C6 H6 . . 119.2 ?
    C6 C7 C8 . . 118.4(7) ?
    C6 C7 H7 . . 120.8 ?
    C8 C7 H7 . . 120.8 ?
    C9 C8 C7 . . 122.6(7) ?
    C9 C8 H8 . . 118.7 ?
    C7 C8 H8 . . 118.7 ?
    C8 C9 C10 . . 119.0(7) ?
    C8 C9 H9 . . 120.5 ?
    C10 C9 H9 . . 120.5 ?
    N1 C10 C9 . . 120.1(6) ?
    N1 C10 C5 . . 120.4(6) ?
    C9 C10 C5 . . 119.6(6) ?
    O3 C11 Re . . 178.3(6) ?
    O4 C12 Re . . 178.3(7) ?
    O5 C13 Re . . 177.4(6) ?
    N2 C14 Re . . 175.9(6) ?
    C14 N2 C15 . . 173.2(7) ?
    N2 C15 C16 . . 110.3(6) ?
    N2 C15 C20 . . 107.6(5) ?
    C16 C15 C20 . . 112.7(6) ?
    N2 C15 H15 . . 108.7 ?
    C16 C15 H15 . . 108.7 ?
    C20 C15 H15 . . 108.7 ?
    C15 C16 C17 . . 109.4(8) ?
    C15 C16 H16A . . 109.8 ?
    C17 C16 H16A . . 109.8 ?
    C15 C16 H16B . . 109.8 ?
    C17 C16 H16B . . 109.8 ?
    H16A C16 H16B . . 108.2 ?
    C18 C17 C16 . . 111.0(8) ?
    C18 C17 H17A . . 109.4 ?
    C16 C17 H17A . . 109.4 ?
    C18 C17 H17B . . 109.4 ?
    C16 C17 H17B . . 109.4 ?
    H17A C17 H17B . . 108.0 ?
    C19 C18 C17 . . 111.2(10) ?
    C19 C18 H18A . . 109.4 ?
    C17 C18 H18A . . 109.4 ?
    C19 C18 H18B . . 109.4 ?
    C17 C18 H18B . . 109.4 ?
    H18A C18 H18B . . 108.0 ?
    C18 C19 C20 . . 111.6(9) ?
    C18 C19 H19A . . 109.3 ?
    C20 C19 H19A . . 109.3 ?
    C18 C19 H19B . . 109.3 ?
    C20 C19 H19B . . 109.3 ?
    H19A C19 H19B . . 108.0 ?
    C19 C20 C15 . . 109.5(8) ?
    C19 C20 H20A . . 109.8 ?
    C15 C20 H20A . . 109.8 ?
    C19 C20 H20B . . 109.8 ?
    C15 C20 H20B . . 109.8 ?
    H20A C20 H20B . . 108.2 ?
loop_
    _geom_hbond_atom_site_label_D
    _geom_hbond_atom_site_label_H
    _geom_hbond_atom_site_label_A
    _geom_hbond_site_symmetry_A
    _geom_hbond_distance_DH
    _geom_hbond_distance_HA
    _geom_hbond_distance_DA
    _geom_hbond_angle_DHA
    C20 H20A O1 1_655 0.99 2.61 3.260(10) 123.1
    C15 H15 O2 1_655 0.99 2.52 3.365 141.8
    C7 H7 O2 4_665 0.99 2.37 3.133 137
_shelx_hkl_file
;
   0   0   2 2255.56 127.053   1
   0   0   2 2059.37 211.486   1
   0   0   2 2531.06 120.549   1
   0   0   2 2277.78 128.644   1
   0   0  -2 2493.63 146.928   1
   0   0  -2 2317.77 128.985   1
   0   0  -2 1612.52 310.101   1
   0   0  -2 1924.14 216.123   1
   0   0  -2 2627.40  292.82   1
   0   0   3 48.8547 26.5913   1
   0   0   3 146.266  54.173   1
   0   0   3 13.2766  12.323   1
   0   0   3 142.667  28.736   1
   0   0  -3 79.2447 27.0472   1
   0   0  -3 57.9907 65.6376   1
   0   0  -3 22.0906 29.3465   1
   0   0  -3 38.4656 38.0492   1
   0   0  -3 36.4821 35.1116   1
   0   0   4184490.018731.50   1
   0   0   4209273.023602.60   1
   0   0   4191469.020370.60   1
   0   0   4179844.023116.00   1
   0   0  -4206934.022926.80   1
   0   0  -4208617.027486.10   1
   0   0  -4196399.022803.00   1
   0   0  -4201262.022521.80   1
   0   0  -4204888.023570.50   1
   0   0   5 110.361 48.7923   1
   0   0   5 50.7552 49.2225   1
   0   0   5  1.9406 90.8942   1
   0   0  -5-35.8789 56.4431   1
   0   0  -5 114.419 109.434   1
   0   0  -5 48.6606 46.2451   1
   0   0  -5 23.3514 70.4696   1
   0   0  -5 71.2309  62.942   1
   0   0   6 2526.34 585.544   1
   0   0   6 2948.11 802.711   1
   0   0   6 2328.52 319.151   1
   0   0   6 2799.06 383.256   1
   0   0  -6 2624.20 341.083   1
   0   0  -6 2727.03 443.183   1
   0   0   7 7.25693  213.52   1
   0   0   7 13.9517 100.534   1
   0   0  -7 175.716 90.6883   1
   0   0   862438.80 8726.82   1
   0   0   848845.10 5337.17   1
   0   0  -852888.40 5311.95   1
   0   0   9 50.6672 255.178   1
   0   0   9 134.332  127.59   1
   0   0  -9 123.649 121.745   1
   0   0  10 354.265 226.452   1
   0   0  10 818.136 408.155   1
   0   0 -10 763.524 223.617   1
   0   0  11-50.8726 60.1244   1
   0   0  11-1.89452 86.7491   1
   0   0 -11-23.2064 60.1543   1
   0   1   295360.90 8364.03   1
   0   1   2108279.0 8277.33   1
   0  -1   2107451.010161.10   1
   0  -1   2112378.0 8804.17   1
   0  -1   2102983.0 8110.72   1
   0   1   2106486.0 8133.03   1
   0   1   2106374.0 7186.75   1
   0  -1   2101717.0 7670.84   1
   0  -1  -2104778.0 8312.27   1
   0   1  -2104142.0 7950.97   1
   0  -1  -288020.90 8494.81   1
   0  -1  -2104374.0 8465.28   1
   0   1  -289784.20 8540.27   1
   0   1  -2103843.0 8847.96   1
   0   1  -2111122.0 8721.72   1
   0   1  -288719.30 8019.82   1
   0  -1  -278477.20 7943.63   1
   0   1   345481.40 2858.55   1
   0   1   343724.10 2199.44   1
   0   1   341442.50 2426.81   1
   0  -1   343359.50 2802.41   1
   0  -1   337664.00 3216.70   1
   0  -1   347101.60 2707.07   1
   0   1   343776.10 2733.31   1
   0  -1   345785.60 2957.80   1
   0   1   345692.90 4011.07   1
   0  -1  -343376.40 4602.07   1
   0  -1  -345010.10 2994.34   1
   0   1  -344726.30 2884.15   1
   0   1  -344962.10 2960.77   1
   0   1  -332548.50 2544.16   1
   0   1  -351462.50 4219.33   1
   0   1  -345094.70 3012.38   1
   0  -1  -342295.80 2750.04   1
   0  -1  -339463.80 3082.59   1
   0  -1   4 1059.79 111.797   1
   0  -1   4 1031.81 145.772   1
   0   1   4 927.635 55.1757   1
   0   1   4 1285.09  233.23   1
   0  -1   4 1092.00 260.776   1
   0   1   4 1440.76 138.271   1
   0   1   4 1503.52 136.858   1
   0  -1   4 923.981 73.2289   1
   0   1   4 1180.05 49.3842   1
   0  -1   4 1054.02 132.575   1
   0   1  -4 992.979 178.264   1
   0  -1  -4 1646.60  143.56   1
   0   1  -4 960.697 94.8306   1
   0  -1  -4 885.169 304.834   1
   0   1  -4 1086.48 129.075   1
   0  -1  -4 1278.80 184.175   1
   0   1  -4 1028.09 305.151   1
   0  -1  -4 1296.25 162.751   1
   0   1  -4 1048.03 149.794   1
   0   1   518023.70 1241.75   1
   0   1   519097.40 1789.17   1
   0  -1   518361.20 1300.75   1
   0  -1   517553.50 954.446   1
   0   1   517579.50 1210.38   1
   0  -1   518685.40 1900.70   1
   0  -1   515597.90 777.692   1
   0  -1   517182.50 1227.03   1
   0   1  -516655.60 1276.88   1
   0   1  -517840.50 1185.70   1
   0  -1  -517997.40 1201.10   1
   0  -1  -517337.30 1287.13   1
   0   1  -522037.50 2281.37   1
   0  -1  -518960.50 1258.56   1
   0   1  -518093.90 1059.97   1
   0  -1  -518544.10 2037.51   1
   0  -1  -518188.70 1407.73   1
   0   1  -515488.10 1290.58   1
   0   1   630034.20 3592.78   1
   0  -1   635742.40 4049.51   1
   0   1   640358.20 3877.43   1
   0  -1   647060.20 5382.38   1
   0   1   641432.40 4970.08   1
   0   1   633627.70 2760.87   1
   0  -1   634483.80 2841.55   1
   0  -1   638354.60 3173.45   1
   0  -1  -631771.20 2527.66   1
   0   1  -637398.20 2961.52   1
   0  -1  -634076.60 2898.29   1
   0  -1  -635724.80 3233.17   1
   0   1  -638198.30 3431.67   1
   0  -1  -636595.50 2918.93   1
   0  -1   715577.60 1540.60   1
   0   1   717450.00 2815.81   1
   0   1   715748.80 1553.99   1
   0  -1   718965.90 2962.91   1
   0  -1  -714752.50 1423.97   1
   0   1  -714880.70 1831.80   1
   0  -1   8 116.769 162.754   1
   0   1   8 413.317 165.708   1
   0  -1   8 26.3351  345.43   1
   0   1   8-17.1988 332.287   1
   0   1  -8 111.803 237.974   1
   0  -1  -8  306.55 146.744   1
   0   1   9 5814.91 1404.58   1
   0   1   9 3807.25 1115.93   1
   0  -1   9 5608.42 1501.99   1
   0  -1   9 4388.11 1140.00   1
   0   1  -9 4760.94 710.559   1
   0  -1  -9 4463.02 1080.35   1
   0   1  10 5876.64 1258.68   1
   0   1  10 4607.70 773.605   1
   0  -1  10 6846.56 1333.66   1
   0  -1  10 4948.65 809.797   1
   0   1 -10 5574.16 732.442   1
   0  -1 -10 5683.17 719.482   1
   0   1  11 1720.64 360.452   1
   0  -1  11 1614.07 366.029   1
   0   1  11 2888.92 500.787   1
   0  -1  11 2965.95 524.602   1
   0   1 -11 2722.87 534.872   1
   0  -1 -11 2761.69 551.005   1
   0   2   2 8093.91 338.845   1
   0  -2   2 8616.13 408.385   1
   0   2   2 7637.74 183.024   1
   0  -2   2 7890.36 385.209   1
   0   2   2 6102.95 711.449   1
   0   2   2 7781.09 334.594   1
   0  -2   2 8052.54  387.03   1
   0   2   2 7978.78 502.721   1
   0  -2   2 6719.44 230.729   1
   0  -2   2 7811.00 993.852   1
   0  -2  -2 8272.16 398.562   1
   0  -2  -2 8201.56 370.915   1
   0  -2  -2 6281.32 747.446   1
   0   2  -2 7889.73 299.311   1
   0   2  -2 8696.94 385.014   1
   0  -2  -2 5910.14  561.48   1
   0  -2  -2 6779.14 314.838   1
   0   2  -2 7836.04 525.294   1
   0   2  -2 7995.79 413.161   1
   0   2  -2 8471.96 726.204   1
   0   2   335155.50 2456.93   1
   0  -2   334600.90 3099.71   1
   0   2   335174.10 2259.96   1
   0  -2   333141.10 2105.42   1
   0   2   334713.80 1596.32   1
   0  -2   334091.80 2393.56   1
   0  -2   335129.30 2183.25   1
   0   2   334722.40 1495.42   1
   0   2   335759.50 2578.23   1
   0   2   334713.40 2259.31   1
   0  -2  -332867.70 2102.96   1
   0   2  -331695.40 2872.48   1
   0   2  -326557.80 2158.92   1
   0  -2  -329421.50 2536.94   1
   0   2  -336779.10 1999.03   1
   0   2  -334858.60 2029.44   1
   0   2  -335325.90 1943.97   1
   0  -2  -328050.20 2654.38   1
   0  -2  -334053.80 2201.60   1
   0   2  -334848.20 2151.89   1
   0   2   4 5483.20 494.125   1
   0  -2   4 4869.24 370.935   1
   0  -2   4 4455.40 333.791   1
   0   2   4 5213.32 354.899   1
   0   2   4 5206.65 169.234   1
   0   2   4 5298.05  817.24   1
   0   2   4 4265.51 336.773   1
   0  -2   4 5161.98 760.038   1
   0   2   4 4384.31  113.56   1
   0  -2   4 4422.78 245.017   1
   0  -2   4 4120.04 335.651   1
   0   2  -4 4870.04  317.08   1
   0   2  -4 4839.96 223.745   1
   0   2  -4 4725.47 367.224   1
   0  -2  -4 5108.76 447.016   1
   0  -2  -4 3950.98 635.951   1
   0   2  -4 4663.61  249.00   1
   0  -2  -4 4973.70 380.021   1
   0  -2  -4 4465.89 491.136   1
   0   2  -4 4525.87 501.586   1
   0  -2   567429.00 7095.82   1
   0   2   578417.40 7722.17   1
   0  -2   589396.40 9822.98   1
   0  -2   576516.90 6632.46   1
   0  -2   563794.10 5056.14   1
   0  -2   572362.50 5755.83   1
   0  -2   570061.80 6074.77   1
   0   2   576858.00 6503.23   1
   0  -2  -573751.10 6352.15   1
   0  -2  -573914.10 6295.97   1
   0  -2  -567491.20 7607.45   1
   0   2  -570943.60 5559.15   1
   0  -2  -577328.90 6977.00   1
   0   2  -572394.10 6047.98   1
   0   2  -570514.10 6371.52   1
   0   2  -572003.70 5590.21   1
   0  -2  -572512.80 6733.82   1
   0  -2   6 438.802 282.183   1
   0   2   6 258.045 179.771   1
   0   2   6 322.582 256.348   1
   0  -2   6 334.982 127.218   1
   0  -2   6 190.504 209.534   1
   0   2   6 287.736 113.548   1
   0  -2   6 362.367 115.796   1
   0   2   6 215.327 118.688   1
   0   2  -6 318.771 133.734   1
   0   2  -6  406.17 109.804   1
   0  -2  -6 259.778 115.781   1
   0  -2  -6  223.85 135.272   1
   0  -2  -6 281.183 142.095   1
   0  -2  -6-0.03642 106.378   1
   0  -2   746418.90 6069.08   1
   0  -2   737143.60 3605.05   1
   0   2   734057.90 3302.33   1
   0   2   737235.80 5203.10   1
   0  -2  -735844.30 3330.14   1
   0   2  -734332.40 3114.16   1
   0   2   8-13.8446 115.439   1
   0  -2   8 11.1722 256.509   1
   0   2   8 -1.6868 225.502   1
   0  -2   8 61.6676 183.917   1
   0  -2  -8 179.168 171.954   1
   0   2  -8 197.631 103.369   1
   0  -2   915404.20 2760.83   1
   0  -2   911994.30 1520.82   1
   0   2   914415.90 2530.15   1
   0   2   911551.10 1501.65   1
   0  -2  -912614.40 1451.90   1
   0   2  -911966.30 1362.70   1
   0  -2  10 279.598  235.00   1
   0   2  10 56.2047 120.709   1
   0   2  10 266.823 213.498   1
   0  -2  10 107.678 130.711   1
   0  -2 -10-0.96833 118.854   1
   0   2 -10 281.253 115.909   1
   0   2  11 1860.21 403.376   1
   0  -2  11 3684.62 605.641   1
   0   2  11 2114.74 823.995   1
   0  -2  11 2270.81 422.139   1
   0   2 -11 3420.89 401.241   1
   0  -2 -11 3529.12 417.539   1
   0   3   1100426.0 7145.99   1
   0  -3   194493.70 6611.31   1
   0  -3   189535.80 6493.61   1
   0   3   195422.20 6555.54   1
   0   3   196130.20 6719.48   1
   0   3   182087.80 7592.99   1
   0  -3  -199897.20 6961.81   1
   0   3  -199607.30 7038.00   1
   0   3  -192438.60 7182.37   1
   0  -3  -178595.80 5640.22   1
   0  -3  -199314.40 9561.52   1
   0  -3  -199843.60 6257.61   1
   0   3  -1111344.0 9955.02   1
   0   3  -193076.50 6464.55   1
   0  -3  -1100922.0 6981.96   1
   0  -3   214558.10 1349.11   1
   0  -3   218325.30 945.948   1
   0   3   219262.90 912.197   1
   0  -3   220630.80 1088.89   1
   0   3   219784.40 916.931   1
   0  -3   218204.30 1064.52   1
   0   3   220575.30 1152.08   1
   0  -3  -219314.70 937.043   1
   0   3  -226064.90 2094.20   1
   0   3  -219141.00 1174.58   1
   0  -3  -219318.90 968.346   1
   0   3  -219522.50  911.40   1
   0   3  -221733.50 823.008   1
   0  -3  -220837.80 1845.13   1
   0   3  -219431.50 666.353   1
   0   3  -220849.90 1032.03   1
   0   3   3 5395.34 412.827   1
   0  -3   3 4780.18 329.037   1
   0   3   3 4149.64 255.962   1
   0  -3   3 4951.23 301.955   1
   0  -3   3 4951.20 335.944   1
   0   3   3 4996.63 266.282   1
   0  -3   3 4426.12 624.136   1
   0   3   3 5417.04 727.011   1
   0  -3  -3 4210.88 575.523   1
   0   3  -3 5380.37 443.265   1
   0  -3  -3 5071.55 328.686   1
   0   3  -3 5418.57 455.502   1
   0   3  -3 5078.00 168.503   1
   0  -3  -3 5037.15 342.575   1
   0   3  -3 5347.68 240.804   1
   0  -3  -3 3849.73 540.093   1
   0   3  -3 5219.68 501.313   1
   0   3  -3 5068.93 271.521   1
   0   3   4 279.792 57.8181   1
   0   3   4 88.4674 55.7569   1
   0  -3   4 206.538 48.1806   1
   0  -3   4 5.28965 122.911   1
   0  -3   4 111.124 61.2655   1
   0   3   4 138.928 98.6886   1
   0  -3   4 196.817 68.8343   1
   0  -3   4 168.458 147.115   1
   0   3   4 231.245 88.6803   1
   0   3  -4 157.651 96.7854   1
   0  -3  -4 66.9532 113.595   1
   0   3  -4 88.9264 54.3874   1
   0   3  -4 117.262 22.6364   1
   0   3  -4 219.956 65.4644   1
   0  -3  -4 157.794 123.237   1
   0   3  -4 283.604 30.1265   1
   0  -3  -4 323.665 104.321   1
   0  -3  -4 83.6839 74.2059   1
   0  -3   525525.70 2494.00   1
   0  -3   528851.10 3242.18   1
   0  -3   524958.70 1730.65   1
   0   3   526909.90 2328.02   1
   0   3   528019.80 3125.53   1
   0  -3   527097.00 2435.02   1
   0  -3   524846.70 1831.90   1
   0   3   526554.80 1854.20   1
   0  -3   524133.20 1518.28   1
   0  -3  -525984.30 1927.78   1
   0  -3  -524881.00 2639.86   1
   0  -3  -526975.80 2060.78   1
   0  -3  -526896.50 2185.38   1
   0  -3  -525396.60 2244.75   1
   0   3  -528321.60 2179.76   1
   0   3  -525856.60 2103.61   1
   0  -3   643368.60 3905.97   1
   0  -3   641419.50 4156.67   1
   0  -3   648161.50 5840.43   1
   0  -3   636391.10 4598.75   1
   0   3   646733.10 4762.92   1
   0   3   644689.10 3759.21   1
   0   3   647462.70 4021.94   1
   0   3   650811.30 5839.71   1
   0  -3  -645653.50 3838.64   1
   0   3  -642464.20 3838.02   1
   0  -3  -647654.30 4111.52   1
   0  -3  -647308.90 5358.36   1
   0  -3  -645512.30 4253.15   1
   0   3  -644922.60 3686.51   1
   0  -3   711844.60 1281.46   1
   0  -3   711287.50 1858.59   1
   0   3   710495.00 1144.64   1
   0   3   711993.70 2017.99   1
   0  -3  -710400.90 1149.05   1
   0   3  -710705.80 1071.05   1
   0   3   8-8.36479 868.065   1
   0  -3   8 2645.53 499.498   1
   0   3   8 2208.60 458.729   1
   0  -3   8 -19.067 1019.65   1
   0   3  -8 2511.35 440.551   1
   0  -3  -8 2336.83 459.354   1
   0   3   9 2254.47 914.979   1
   0   3   9 2274.16 540.921   1
   0  -3   9 2049.82 825.717   1
   0  -3   9 1877.31 1645.20   1
   0  -3  -9 2835.54 502.673   1
   0   3  -9 2569.15  468.36   1
   0   3  10 3610.93 972.473   1
   0  -3  10 4230.78  706.92   1
   0   3  10 4853.55 1080.11   1
   0  -3  10 5841.21 1214.30   1
   0   3 -10 4730.72 977.934   1
   0  -3 -10 4706.81  662.81   1
   0   3  11 2227.83 410.226   1
   0  -3  11 1916.42 331.691   1
   0  -3  11 1782.68 740.167   1
   0   3  11 943.793  303.05   1
   0   3 -11 2080.60 315.154   1
   0  -3 -11 2371.99 317.367   1
   0  -4   1 662.233 92.7818   1
   0   4   1 495.278 114.508   1
   0  -4   1 628.341 130.115   1
   0   4   1 749.453 46.6785   1
   0  -4   1 818.689 52.7907   1
   0   4   1 875.124 41.9588   1
   0   4   1 794.206 39.3029   1
   0  -4   1 674.807 43.0093   1
   0   4  -1 680.552 142.172   1
   0  -4  -1 652.832 63.1374   1
   0   4  -1 807.813 47.4654   1
   0   4  -1 721.902 41.8762   1
   0   4  -1  698.78  59.292   1
   0  -4  -1 1047.54 299.182   1
   0  -4  -1  499.66 103.641   1
   0   4   2 213.963 51.4391   1
   0   4   2 276.199 33.0003   1
   0  -4   2 231.942 40.4416   1
   0  -4   2 403.975 53.0402   1
   0  -4   2 180.443 69.1319   1
   0   4   2 222.066  37.762   1
   0   4   2 197.698 84.3444   1
   0  -4   2 238.708 99.8102   1
   0  -4  -2 240.914 152.481   1
   0   4  -2 436.035 171.935   1
   0   4  -2 182.547 36.1731   1
   0  -4  -2 210.813 41.0015   1
   0   4  -2 225.829 65.4419   1
   0  -4  -2 216.048 76.1391   1
   0  -4  -2 256.748 41.3755   1
   0   4   3 5.03962 29.8048   1
   0  -4   3 44.0008 42.3362   1
   0   4   3 113.131 61.8675   1
   0  -4   3 2.56231  60.028   1
   0  -4   3 43.1709 77.9111   1
   0  -4   3 30.4912  62.004   1
   0   4   3  62.244 26.9493   1
   0   4   3 31.3832 45.4201   1
   0   4  -3 328.391 70.7873   1
   0   4  -3-9.08078 38.0499   1
   0  -4  -3 46.8772  34.472   1
   0  -4  -3 303.399 65.9338   1
   0   4  -3 25.8788 27.8525   1
   0  -4  -3-1.28941 86.0096   1
   0   4  -3 58.6724 10.7625   1
   0   4  -3 221.898 51.1441   1
   0  -4  -3 60.6139 60.8674   1
   0   4   4126441.012761.40   1
   0  -4   498399.4010720.30   1
   0  -4   4112785.010948.70   1
   0  -4   4104921.012882.50   1
   0   4   4116755.010722.40   1
   0   4   4125409.011654.60   1
   0  -4   4129696.012219.50   1
   0  -4   4122787.011839.60   1
   0   4   4127968.014038.10   1
   0  -4  -4116593.012931.80   1
   0   4  -4106685.0 8403.48   1
   0  -4  -4110921.012814.60   1
   0   4  -4133782.012730.20   1
   0   4  -4124984.011361.10   1
   0  -4  -4121848.012717.80   1
   0  -4  -4120617.012336.30   1
   0   4  -4124850.012997.60   1
   0   4  -4109481.0 8642.87   1
   0  -4   5 893.164  169.08   1
   0  -4   5 903.937 154.561   1
   0  -4   5 790.383 350.284   1
   0  -4   5 1007.55 255.777   1
   0   4   5 899.831 228.855   1
   0   4   5 797.381 151.528   1
   0  -4   5 564.379 179.003   1
   0   4   5 665.362 136.082   1
   0   4  -5 959.232 130.131   1
   0  -4  -5  993.98  172.34   1
   0  -4  -5 629.259  273.93   1
   0  -4  -5 963.642 374.675   1
   0  -4  -5-4.76603 243.916   1
   0  -4  -5 822.158 198.188   1
   0   4   6 15.7756 64.3599   1
   0   4   6 69.5633 134.391   1
   0  -4   6 -22.569 141.645   1
   0   4   6 220.113 110.922   1
   0  -4   6 75.2181 118.419   1
   0  -4   6 77.8288 64.4885   1
   0  -4   6 141.023 73.5991   1
   0   4   6-35.3884 64.0094   1
   0  -4  -6-44.4116 105.956   1
   0   4  -6  99.697 61.4703   1
   0  -4  -6 2.83364 70.2194   1
   0  -4  -6 53.7926  86.388   1
   0  -4  -6 111.697 90.2657   1
   0   4   7 136.308 109.295   1
   0  -4   7 148.776 118.967   1
   0   4   7 5.49772 209.169   1
   0  -4   7 205.093 213.882   1
   0   4  -7 139.321 102.268   1
   0  -4  -7 103.742 111.992   1
   0  -4   835652.00 3881.40   1
   0   4   836294.40 4735.54   1
   0  -4   828569.10 4468.22   1
   0   4   845043.70 5844.15   1
   0  -4  -840455.30 3923.10   1
   0   4  -838615.40 3703.32   1
   0   4   9-58.6913 223.524   1
   0  -4   9 160.435 148.932   1
   0  -4   9 114.415 234.596   1
   0   4   9 149.791 401.519   1
   0   4  -9 244.351 135.138   1
   0  -4  -9 176.802 142.867   1
   0  -4  10 754.025 326.184   1
   0   4  10 254.098 189.471   1
   0   4  10 594.775 322.497   1
   0  -4  10 748.494 216.229   1
   0   4 -10 759.418 194.888   1
   0  -4 -10 8.38563 202.458   1
   0  -4  11  119.57 84.2325   1
   0   4  11-4.55866 45.7231   1
   0   4  11   18.15 61.7193   1
   0  -4  11-42.0234 121.997   1
   0   4 -11 1.18311  48.697   1
   0  -4 -11 22.5456 48.8458   1
   0  -5   0 66.8417 42.7214   1
   0  -5   0 160.721 40.7099   1
   0  -5   0  61.791 5.57484   1
   0   5   0 42.2973 19.3636   1
   0  -5   0 45.7038 18.3178   1
   0   5   0 23.3893  28.432   1
   0  -5   0 14.8975 17.9654   1
   0  -5   0-1.08136 39.3451   1
   0   5   148823.60 2615.06   1
   0  -5   149171.30 2313.23   1
   0  -5   143839.70 2643.20   1
   0   5   151052.00 3606.90   1
   0  -5   148558.50 2759.65   1
   0  -5   138038.80 3156.53   1
   0  -5   139101.70 2722.57   1
   0  -5   144667.80 2649.41   1
   0   5   155457.80 2847.59   1
   0  -5  -137266.20 2346.03   1
   0   5  -146821.10 3465.11   1
   0  -5  -151381.70 2881.94   1
   0   5  -149607.60 2819.45   1
   0   5  -148275.40 2802.07   1
   0  -5  -160443.10 4912.20   1
   0  -5  -152324.10 2866.54   1
   0  -5  -143714.60 2558.57   1
   0  -5  -140686.70 2681.54   1
   0  -5  -148181.60 2580.69   1
   0  -5   2 4258.19 457.268   1
   0   5   2 5209.63 268.857   1
   0  -5   2 5680.52 323.943   1
   0   5   2 4793.94 214.565   1
   0   5   2 5041.37 240.283   1
   0  -5   2 4079.17 233.362   1
   0  -5   2 4390.72  474.96   1
   0   5   2 4027.05 433.865   1
   0   5  -2 5081.80 235.256   1
   0   5  -2 5008.14 255.778   1
   0  -5  -2 3994.22 499.761   1
   0  -5  -2 6830.70 788.452   1
   0  -5  -2 5195.35 257.961   1
   0   5  -2 4874.89 478.964   1
   0   5  -2 5167.85 327.889   1
   0  -5  -2 5567.84 349.461   1
   0   5   316082.80 996.974   1
   0   5   315912.50 850.744   1
   0  -5   316316.50 1017.72   1
   0  -5   313702.20 1366.15   1
   0  -5   314720.00 1019.38   1
   0   5   314819.50 760.821   1
   0  -5   314511.40 899.097   1
   0   5   313010.80 1185.31   1
   0   5  -315116.50 900.795   1
   0  -5  -316401.70 914.949   1
   0   5  -316180.70 1421.15   1
   0   5  -316100.80 841.004   1
   0  -5  -315831.20 1628.47   1
   0  -5  -316799.70 1269.89   1
   0  -5  -317669.70 1722.73   1
   0   5  -322458.80 1678.39   1
   0   5   4 34.3822 34.9419   1
   0  -5   4  133.70 83.2948   1
   0  -5   4 61.1736 44.3581   1
   0   5   4 -27.326 47.1445   1
   0  -5   4 51.0468 42.5446   1
   0  -5   4-4.53933 62.1562   1
   0  -5   4 28.2964 41.4409   1
   0  -5   4-6.98665 60.8602   1
   0   5   4 150.153 59.5603   1
   0  -5  -4  107.04 84.5563   1
   0  -5  -4 0.69402 71.8395   1
   0   5  -4 31.8316 61.3515   1
   0   5  -4-0.58609 63.8136   1
   0  -5  -4 34.4025 66.1653   1
   0   5  -4-0.08185  48.837   1
   0   5   520837.20 1780.49   1
   0   5   519499.70 1416.30   1
   0   5   518549.70 1303.16   1
   0  -5   517741.10 1564.25   1
   0  -5   521243.20 2470.36   1
   0  -5   520503.70 1998.44   1
   0  -5   517931.40 1769.45   1
   0  -5   516692.50 1458.06   1
   0  -5   520753.90 1587.46   1
   0  -5  -520742.00 1592.17   1
   0   5  -518707.40 1453.17   1
   0  -5  -522105.00 2397.65   1
   0  -5  -523136.80 2038.79   1
   0   5  -519565.60 1339.37   1
   0  -5  -520868.20 2046.97   1
   0  -5  -519642.80 2849.74   1
   0  -5   632718.80 3614.04   1
   0   5   635893.00 3974.02   1
   0  -5   630727.70 3384.75   1
   0   5   634439.50 3468.41   1
   0   5   630955.30 2604.71   1
   0  -5  -631839.00 2733.40   1
   0   5  -631606.90 2569.30   1
   0  -5  -629995.40 2807.55   1
   0  -5  -631158.50 3041.43   1
   0  -5  -628560.10 3132.60   1
   0  -5   711611.50 1329.76   1
   0  -5   714181.50 2145.67   1
   0   5   710906.80 1688.07   1
   0   5   713177.00 1988.49   1
   0  -5  -710087.20 1240.56   1
   0   5  -711175.60 1174.20   1
   0  -5  -712127.80 1287.36   1
   0   5   8-33.9869  82.691   1
   0  -5   8 157.389 132.544   1
   0  -5   8 67.2271 90.6172   1
   0   5   8  5.3558 146.024   1
   0  -5  -8 49.5191 88.1583   1
   0   5  -8-6.21601  119.90   1
   0  -5   9 7829.12 1568.27   1
   0   5   9 8324.43 1530.90   1
   0   5   9 6318.25 1023.05   1
   0  -5   9 7408.41 1075.63   1
   0  -5  -9 7894.25 1452.31   1
   0   5  -9 7488.83 1371.15   1
   0  -5  10 7101.42 1630.02   1
   0   5  10 4249.89 721.531   1
   0   5  10 5917.81 1574.33   1
   0  -5  10 4039.64 757.275   1
   0  -5 -10 5589.26 729.495   1
   0   5 -10 5819.15  689.12   1
   0   5  11 1826.65 400.979   1
   0   5  11 3767.95 819.889   1
   0  -5  11 4767.09 575.107   1
   0  -5  11 3079.77 493.842   1
   0   5 -11 3860.54  431.89   1
   0  -5 -11 4071.40 437.558   1
   0  -6   0 4531.59 377.566   1
   0  -6   0 4255.86 221.703   1
   0   6   0 4934.58 247.558   1
   0  -6   0 6542.83 410.114   1
   0  -6   0 5082.20 120.061   1
   0   6   0 5632.38 439.156   1
   0  -6   0 5257.41 226.324   1
   0  -6   0 4599.37 311.276   1
   0   6   1207085.024199.50   1
   0  -6   1170761.021875.00   1
   0  -6   1221759.023178.30   1
   0  -6   1185055.018148.20   1
   0  -6   1217961.022611.30   1
   0  -6   1236816.024571.50   1
   0   6   1230311.023175.10   1
   0   6   1224650.021708.40   1
   0  -6   1184749.021127.10   1
   0  -6  -1202730.021151.90   1
   0   6  -1202892.020070.50   1
   0  -6  -1223937.023668.10   1
   0  -6  -1173036.021306.30   1
   0  -6  -1231176.023863.50   1
   0   6  -1218943.022884.30   1
   0  -6  -1218539.022586.80   1
   0   6  -1241268.027841.00   1
   0  -6  -1181567.020350.90   1
   0   6  -1209175.021843.90   1
   0  -6  -1181184.019329.70   1
   0   6   2 121.128 35.6372   1
   0  -6   2 243.749 48.7013   1
   0  -6   2 122.387 38.7264   1
   0  -6   2 183.434 91.6752   1
   0   6   2 95.9784 29.2253   1
   0  -6   2 104.929 117.398   1
   0   6   2 120.815 72.3951   1
   0  -6  -2 127.102 40.5831   1
   0   6  -2-2.10541 62.4657   1
   0   6  -2 477.756 92.0221   1
   0  -6  -2 213.518 12.8014   1
   0  -6  -2 33.1339 30.6927   1
   0   6  -2 139.051 50.5135   1
   0   6  -2 87.5991 32.7503   1
   0  -6  -2 261.044 104.074   1
   0  -6  -2 210.664 55.2858   1
   0  -6  -2 218.081 39.1116   1
   0   6   347535.50 4160.95   1
   0   6   348876.40 3324.27   1
   0   6   353150.10 3754.79   1
   0  -6   348153.90 3504.73   1
   0  -6   361298.20 5222.30   1
   0  -6   343162.30 4087.42   1
   0  -6   348345.80 4400.07   1
   0  -6   350946.60 3809.59   1
   0   6   344957.40 2990.18   1
   0   6  -352796.30 3507.81   1
   0  -6  -345053.10 3736.58   1
   0  -6  -351842.30 3769.66   1
   0   6  -352554.70 3962.32   1
   0   6  -350845.20 3545.02   1
   0  -6  -358635.50 5578.07   1
   0  -6  -350707.20 3494.11   1
   0  -6   4 554.766 136.576   1
   0  -6   4 15.4092  297.75   1
   0  -6   4 543.869 133.533   1
   0  -6   4 706.356 172.636   1
   0  -6   4 709.816 234.817   1
   0   6   4 962.363 104.899   1
   0   6   4 552.185 136.103   1
   0   6   4 377.036 176.495   1
   0   6   4 399.919 87.1583   1
   0  -6   4 551.619 214.495   1
   0  -6  -4 735.717 148.841   1
   0  -6  -4 445.359 265.011   1
   0   6  -4 541.136 94.8628   1
   0  -6  -4 722.725 265.179   1
   0  -6  -4 535.044 202.253   1
   0  -6   548288.90 4642.16   1
   0   6   558241.40 5936.73   1
   0  -6   555463.00 4827.26   1
   0  -6   562163.40 6662.29   1
   0   6   551706.50 4158.52   1
   0  -6   557876.40 5651.68   1
   0  -6   552371.00 4573.11   1
   0   6   555782.50 4576.09   1
   0  -6   553161.10 4514.03   1
   0  -6  -557268.90 5556.75   1
   0   6  -552668.90 4502.80   1
   0   6  -557082.20 4493.16   1
   0  -6  -557201.30 5583.73   1
   0  -6  -554652.00 6041.42   1
   0  -6  -561009.10 5655.87   1
   0  -6   6 152.819 115.256   1
   0   6   6 115.768 166.765   1
   0  -6   6 90.4124 169.305   1
   0   6   6 66.4348 88.2089   1
   0   6   6 106.528 128.448   1
   0  -6  -6 19.4599 204.795   1
   0   6  -6 216.087 92.4096   1
   0  -6  -6-3.95025 159.924   1
   0  -6  -6 294.806 107.997   1
   0  -6  -6 204.235 150.365   1
   0  -6   731759.00 4165.38   1
   0  -6   738308.50 4783.13   1
   0   6   737258.80 4448.67   1
   0   6   730480.70 3768.28   1
   0  -6  -727198.70 3069.52   1
   0   6  -732120.70 2969.74   1
   0  -6  -732989.80 3198.08   1
   0   6   8 457.637 325.775   1
   0  -6   8 1247.96 492.676   1
   0   6   8 1417.25 762.262   1
   0  -6   8 1137.86 348.437   1
   0  -6  -8 1194.33 320.954   1
   0   6  -8 1103.49 282.872   1
   0  -6   916895.30 2737.41   1
   0   6   918973.10 2786.09   1
   0   6   914066.40 1837.49   1
   0  -6   919667.60 2763.13   1
   0  -6  -917298.80 1861.18   1
   0   6  -916805.10 1774.88   1
   0  -6  10 253.535 146.691   1
   0   6  10 8.30993 92.9514   1
   0  -6  10 159.971 103.025   1
   0   6  10 43.7377 136.148   1
   0  -6 -10 0.82408 98.3461   1
   0   6 -10 31.5253  135.54   1
   0  -6  11 3136.99 527.529   1
   0  -6  11 4620.92 607.543   1
   0   6 -11 3986.63 475.771   1
   0  -6 -11 4265.26 531.055   1
   0  -7   0-9.72605 47.6855   1
   0  -7   0 116.897 49.4349   1
   0  -7   0 289.364 97.2503   1
   0   7   0 178.101 35.2332   1
   0  -7   0 43.2061 54.4529   1
   0  -7   0 226.365 35.1179   1
   0   7   0-5.54089 38.1663   1
   0  -7   129981.20 2391.56   1
   0  -7   131540.20 1787.51   1
   0  -7   129815.70 1849.84   1
   0   7   134194.30 1742.92   1
   0  -7   134415.10 1940.20   1
   0  -7   129962.10 1548.14   1
   0  -7   137174.40 1936.80   1
   0   7   143266.40 2826.84   1
   0   7   136154.10 1619.33   1
   0   7  -130941.10 1609.97   1
   0  -7  -129227.00 1910.61   1
   0  -7  -131600.20 1749.15   1
   0  -7  -134008.50 1797.71   1
   0   7  -131657.60 1721.75   1
   0  -7  -130239.30 1715.93   1
   0  -7  -126657.40 1387.72   1
   0  -7  -130616.10 2432.42   1
   0  -7  -134552.80 1932.84   1
   0   7  -138226.40 2562.82   1
   0   7  -133604.50 1816.13   1
   0  -7   229596.60 2126.53   1
   0   7   235761.40 2068.81   1
   0  -7   231452.40 2822.75   1
   0  -7   237747.70 2789.83   1
   0  -7   240519.70 2577.33   1
   0   7   241189.00 2975.03   1
   0  -7   238807.90 2366.80   1
   0   7   239364.90 2342.07   1
   0   7   240652.00 2400.50   1
   0  -7  -229352.00 1838.90   1
   0  -7  -235853.80 3037.30   1
   0  -7  -239441.30 2320.25   1
   0  -7  -240886.60 2431.17   1
   0  -7  -237732.60 2777.17   1
   0  -7  -241466.60 1973.81   1
   0   7  -243475.80 3152.55   1
   0   7  -238842.20 2246.23   1
   0   7  -242636.60 2537.85   1
   0   7   3 6435.27 387.979   1
   0   7   3 6527.98 666.222   1
   0  -7   3 6377.06  504.60   1
   0   7   3 6905.41 416.618   1
   0  -7   3 6524.64 685.961   1
   0  -7   3 9387.66 869.687   1
   0  -7   3 6001.85 421.663   1
   0  -7   3 6273.71 721.596   1
   0   7   3 6140.42 435.204   1
   0  -7   3 5486.24 497.576   1
   0  -7  -3 6798.45 457.109   1
   0  -7  -3 6639.35 410.854   1
   0  -7  -3 6359.90 521.747   1
   0  -7  -3 6925.16 723.688   1
   0   7  -3 6696.03 379.887   1
   0   7  -3 6833.99 430.128   1
   0  -7   4 115.044 67.9634   1
   0   7   4 167.042 82.4634   1
   0  -7   4 198.202 82.7057   1
   0  -7   4 7.73236 96.9215   1
   0  -7   4  137.42 107.306   1
   0  -7   4 55.7902 107.167   1
   0   7   4 105.589 66.9654   1
   0   7   4 83.4309 50.1022   1
   0   7   4 93.9023 61.5453   1
   0  -7   4 115.354 74.3606   1
   0  -7  -4 113.312 214.197   1
   0   7  -4-0.52462 57.3867   1
   0  -7  -4  111.84 117.793   1
   0   7  -4 120.282  47.051   1
   0  -7  -4 58.5013 61.9787   1
   0  -7  -4 59.7117 78.4307   1
   0  -7   514634.90 1274.60   1
   0  -7   515858.80 1604.12   1
   0  -7   514858.40 1297.37   1
   0   7   517564.20 1508.14   1
   0  -7   516767.90 1918.16   1
   0  -7   514091.50 1400.60   1
   0   7   514108.30 1087.20   1
   0   7   513701.40 1496.56   1
   0  -7   514219.50 1250.89   1
   0   7   513590.50 1253.16   1
   0   7   517486.00 1652.84   1
   0  -7  -515499.90 1368.91   1
   0   7  -514376.00 1190.42   1
   0  -7  -516363.50 2004.64   1
   0   7  -515080.70 1083.74   1
   0  -7  -515901.20 2084.93   1
   0  -7   648256.60 4642.15   1
   0  -7   643703.80 4049.03   1
   0   7   646643.60 4154.05   1
   0   7   647979.70 5715.46   1
   0   7   658864.20 6133.05   1
   0  -7   653264.20 5724.25   1
   0  -7   642638.80 4289.45   1
   0   7  -649044.10 4223.45   1
   0  -7  -657180.70 5947.66   1
   0  -7  -647908.30 4515.15   1
   0  -7  -644014.30 5206.49   1
   0  -7   713361.80 2022.44   1
   0  -7   711718.60 1446.45   1
   0   7   714464.50 2157.88   1
   0   7   711835.30 1818.45   1
   0  -7  -712961.10 2647.50   1
   0  -7  -712059.50 1363.86   1
   0   7  -711560.70 1193.57   1
   0   7   8 460.864 327.037   1
   0  -7   8 247.611 250.063   1
   0   7   8 274.765 220.044   1
   0  -7   8 408.393 583.787   1
   0  -7  -8 724.323 233.026   1
   0   7  -8 599.026 198.512   1
   0  -7   9 2.99119  392.52   1
   0   7   9 1138.72 528.208   1
   0  -7   9 2219.34 549.404   1
   0   7   9-0.26861 339.596   1
   0  -7  -9 2303.55 353.226   1
   0   7  -9 1742.27 328.026   1
   0  -7  10 5123.26 780.401   1
   0   7  10 6324.01 1445.61   1
   0   7  10 3132.78 658.061   1
   0   7 -10 6294.88 693.114   1
   0  -7 -10 5752.23 714.146   1
   0  -7  11 2439.17 441.341   1
   0   7 -11 3502.35 586.481   1
   0  -7 -11 3545.16 648.544   1
   0  -8   0182017.019830.50   1
   0  -8   0235940.025700.80   1
   0  -8   0176889.018817.90   1
   0  -8   0172234.017206.40   1
   0  -8   0187506.018818.40   1
   0   8   0184722.019161.60   1
   0   8   0175691.018544.40   1
   0  -8   0158752.018558.00   1
   0  -8   1 334.303 80.6828   1
   0  -8   1 118.702 35.1804   1
   0  -8   1-5.52645 36.1829   1
   0  -8   1 2.15447 39.7475   1
   0  -8   1 127.285 21.9089   1
   0   8   1 69.1521 14.8019   1
   0  -8   1 121.069 36.0251   1
   0  -8   1 70.2934  63.894   1
   0   8   1 229.662 93.1815   1
   0   8  -1 186.729 34.6398   1
   0   8  -1 133.489 32.9414   1
   0  -8  -1 136.042 16.4782   1
   0   8  -1 88.7785 20.3827   1
   0  -8  -1 98.9591 50.5962   1
   0  -8  -1 215.316 39.3601   1
   0  -8  -1 133.014 37.0292   1
   0  -8  -1 194.784 38.8655   1
   0  -8  -1 117.497 29.9091   1
   0  -8  -1 92.8621 69.8005   1
   0   8   2 598.297 62.7924   1
   0  -8   2 16.6907 147.568   1
   0  -8   2 646.783 96.2319   1
   0   8   2 733.698 57.0375   1
   0  -8   2 592.399 183.393   1
   0  -8   2 704.807 88.6193   1
   0  -8   2 709.363 100.702   1
   0   8   2  668.24 145.546   1
   0  -8   2  660.33 202.456   1
   0  -8  -2 674.516 83.4759   1
   0   8  -2 755.442 85.7464   1
   0  -8  -2 700.731 139.459   1
   0  -8  -2  603.91 89.3828   1
   0  -8  -2 563.434 65.4681   1
   0  -8  -2 901.514 190.509   1
   0  -8  -2 701.027  36.726   1
   0  -8  -2 771.299 83.8553   1
   0   8  -2 664.935 71.3609   1
   0   8   3 671.871 86.7088   1
   0  -8   3 599.844 96.8078   1
   0  -8   3 373.685 162.082   1
   0  -8   3 543.526 120.078   1
   0  -8   3-11.4043 148.548   1
   0  -8   3 523.398 120.595   1
   0   8   3 460.487 135.546   1
   0  -8   3 378.957 189.969   1
   0   8   3 416.661 70.3655   1
   0  -8  -3 644.606 92.7231   1
   0   8  -3  532.76 79.3986   1
   0  -8  -3 381.294 101.369   1
   0  -8  -3 548.269 111.321   1
   0  -8  -3 744.193 182.111   1
   0   8   467530.50 5525.81   1
   0  -8   486900.30 8215.98   1
   0  -8   461858.80 6044.05   1
   0  -8   469950.90 6380.06   1
   0   8   465645.30 5248.40   1
   0   8   478415.80 7173.19   1
   0   8   464893.30 6266.90   1
   0  -8   465936.90 6036.09   1
   0  -8   462282.10 6753.56   1
   0  -8   470440.00 6964.92   1
   0  -8  -464495.40 6688.52   1
   0   8  -469134.40 5788.41   1
   0  -8  -466084.30 6851.97   1
   0  -8  -465980.10 6190.72   1
   0   8  -468108.70 5437.22   1
   0  -8  -470515.70 6035.40   1
   0   8   5 254.887 108.151   1
   0   8   5 92.4333 109.239   1
   0   8   5 433.904 91.1088   1
   0  -8   5 92.7652 98.8955   1
   0  -8   5 101.418  93.629   1
   0   8   5 117.428 112.862   1
   0  -8   5 103.662 92.1328   1
   0  -8   5 106.797 138.926   1
   0  -8   5  120.18 110.789   1
   0  -8   5 72.1953 178.171   1
   0   8   5 70.5508  60.637   1
   0  -8  -5 89.6414  95.307   1
   0   8  -5 0.94709 78.5288   1
   0  -8  -5  66.131 107.987   1
   0   8  -5 69.4182 101.695   1
   0  -8  -5 159.864 258.336   1
   0  -8   6 331.823  143.35   1
   0  -8   6 278.099 138.461   1
   0   8   6 320.411 190.351   1
   0   8   6 70.5864 106.058   1
   0  -8   6 86.7771 124.947   1
   0  -8   6 284.442 199.661   1
   0   8   6 302.272 140.648   1
   0   8  -6 215.856 105.461   1
   0  -8  -6 188.557 147.557   1
   0  -8  -6 317.606 188.799   1
   0  -8   7 167.129 124.494   1
   0   8   7  29.254  165.63   1
   0  -8   7 148.482 175.757   1
   0   8   7  163.43 176.285   1
   0  -8  -7 101.685 143.781   1
   0  -8  -7 67.3113 115.447   1
   0   8  -7 43.7973 97.9945   1
   0  -8   851502.10 6337.37   1
   0   8   844940.00 5586.31   1
   0  -8   841999.80 4830.83   1
   0   8   835853.60 4316.05   1
   0  -8  -839546.70 5153.93   1
   0  -8  -845044.90 5719.93   1
   0   8  -842689.80 4343.10   1
   0  -8   9 29.1695  146.89   1
   0  -8   9-8.89916 110.666   1
   0   8   9 0.90236 95.9018   1
   0   8   9 95.2027 135.508   1
   0  -8  -9 141.407 99.7133   1
   0   8  -9 44.2309 89.0499   1
   0   8  10 5.71447 58.3103   1
   0  -8  10 24.1013 70.0331   1
   0   8  10 25.3712 72.3527   1
   0  -8 -10 26.6871 92.4391   1
   0   8 -10 3.44468 57.6797   1
   0  -8  11 57.2221 63.3438   1
   0  -8 -11  74.417 94.2904   1
   0   8 -11 5.03244 53.5185   1
   0  -9   0 45.6207 26.8699   1
   0  -9   0 10.3286 25.1125   1
   0   9   0 5.38426 32.6272   1
   0  -9   0 98.1751 43.6367   1
   0  -9   0  126.11 33.4721   1
   0  -9   0 212.355 41.1131   1
   0  -9   143987.90 3430.94   1
   0  -9   144268.10 2987.09   1
   0   9   153301.30 3716.43   1
   0  -9   141453.90 2822.97   1
   0   9   149202.40 2323.79   1
   0  -9   142767.30 2847.79   1
   0  -9   144443.70 2811.07   1
   0  -9   147018.70 4529.26   1
   0  -9   146945.50 2658.03   1
   0  -9  -140302.10 3804.13   1
   0  -9  -144782.70 2796.03   1
   0   9  -147559.50 3042.73   1
   0  -9  -149890.90 3303.68   1
   0  -9  -141314.10 3063.36   1
   0   9  -141670.70 2438.96   1
   0  -9  -149206.70 3437.20   1
   0  -9  -146459.60 2325.79   1
   0  -9  -141361.00 2822.68   1
   0  -9   242891.90 3584.03   1
   0  -9   245057.50 3991.41   1
   0   9   241414.60 2664.36   1
   0  -9   242371.90 3214.62   1
   0  -9   243620.30 3294.72   1
   0  -9   247430.60 3217.01   1
   0   9   251351.40 3063.86   1
   0   9   255589.20 4185.40   1
   0   9  -248558.00 3427.76   1
   0  -9  -241569.80 2981.33   1
   0  -9  -245024.30 2975.34   1
   0  -9  -248017.10 3452.39   1
   0  -9  -246190.00 2576.41   1
   0  -9  -245782.80 3086.18   1
   0   9  -245692.00 2944.66   1
   0  -9  -240375.60 2847.09   1
   0  -9  -240809.20 3652.29   1
   0  -9   323167.10 2307.85   1
   0   9   322610.30 1720.48   1
   0  -9   321195.30 1438.91   1
   0   9   322519.30 1305.12   1
   0  -9   320433.10 1995.29   1
   0  -9   317550.00 1390.26   1
   0  -9   321150.80 1952.75   1
   0  -9   322278.70 1809.34   1
   0   9   320681.60 1193.79   1
   0  -9  -323248.60 1706.64   1
   0  -9  -319121.90 1617.86   1
   0  -9  -321878.90 2612.09   1
   0   9  -323418.30 1466.80   1
   0  -9  -322253.00 1511.35   1
   0   9  -322639.00 1574.21   1
   0   9   4 2474.96 328.958   1
   0  -9   4 2526.19 364.095   1
   0   9   4 2552.63 576.571   1
   0  -9   4 2477.47  463.36   1
   0   9   4 2645.34 275.791   1
   0  -9   4 2477.39 428.964   1
   0   9   4 2614.68 271.197   1
   0  -9   4 3704.96 510.271   1
   0  -9   4 2617.93 377.491   1
   0  -9   4 2405.23 364.836   1
   0  -9  -4 2297.10 490.388   1
   0  -9  -4 2428.37 301.151   1
   0   9  -4 2709.07  252.93   1
   0  -9  -4 2300.87 321.799   1
   0  -9  -4 2530.73 381.412   1
   0   9  -4 2626.68 292.227   1
   0   9   517722.80 1411.02   1
   0  -9   517251.20 2157.24   1
   0   9   515852.60 1783.67   1
   0   9   517606.80 1353.40   1
   0  -9   517115.20 1776.17   1
   0  -9   518166.90 2338.33   1
   0   9   520344.50 1832.60   1
   0  -9   518905.90 2743.31   1
   0   9   518253.90 1526.73   1
   0  -9   517343.90 1628.48   1
   0  -9   521219.40 1998.75   1
   0  -9  -517989.10 1675.78   1
   0   9  -517819.90 1337.70   1
   0  -9  -517801.70 1844.34   1
   0  -9  -517116.00 1953.79   1
   0   9  -517299.30 1470.11   1
   0  -9   637580.50 4135.27   1
   0   9   648803.10 6125.65   1
   0  -9   638859.00 3982.18   1
   0  -9   646833.70 5086.78   1
   0  -9   637870.60 3785.24   1
   0  -9  -639102.10 4523.88   1
   0  -9  -641101.30 4979.84   1
   0   9  -641171.20 3601.36   1
   0   9   715318.30 2376.69   1
   0   9   720234.40 3468.74   1
   0  -9   718602.60 2356.99   1
   0  -9   712761.50 1883.20   1
   0   9  -718141.60 1732.50   1
   0  -9  -718383.20 1976.65   1
   0  -9  -717015.60 2237.84   1
   0   9   8 83.7497 108.477   1
   0  -9   8 69.4746 276.701   1
   0  -9   8 134.886  139.38   1
   0   9   8  -35.20 174.465   1
   0  -9  -8  93.654 146.726   1
   0   9  -8 47.3834 102.176   1
   0  -9  -8 115.034  117.04   1
   0   9   9 3610.08 747.594   1
   0   9   9 5215.23 1129.96   1
   0  -9   9 6160.65 1814.93   1
   0  -9   9 5534.71 908.923   1
   0  -9  -9 5627.56 787.876   1
   0   9  -9 5141.23 726.288   1
   0  -9  10 5711.46 775.403   1
   0   9  10 2837.06 595.841   1
   0   9  10 4662.45  788.64   1
   0  -9 -10 6381.15 752.413   1
   0   9 -10 5736.29 641.893   1
   0  -9  11 2089.11 343.307   1
   0   9 -11 2152.55 312.617   1
   0  -9 -11 2824.39 498.358   1
   0 -10   013302.60 669.504   1
   0  10   012954.50 711.639   1
   0 -10   010763.00 717.558   1
   0 -10   011377.90 940.738   1
   0 -10   012269.80  804.76   1
   0 -10   012263.50 613.527   1
   0  10   015402.10 816.575   1
   0 -10   010857.10  670.89   1
   0  10   1132747.014266.90   1
   0 -10   1150639.015025.60   1
   0 -10   1142413.016093.10   1
   0 -10   1149029.016046.20   1
   0 -10   1151842.014958.10   1
   0 -10   1163951.014472.60   1
   0 -10   1124528.012165.80   1
   0 -10   1145744.013717.90   1
   0 -10  -1159688.015889.20   1
   0 -10  -1147783.014566.20   1
   0 -10  -1148228.014418.20   1
   0  10  -1171634.015495.60   1
   0 -10  -1140419.015445.20   1
   0  10  -1153053.014951.10   1
   0 -10  -1142426.015713.00   1
   0 -10  -1156776.015070.40   1
   0 -10   2 148.583 53.1315   1
   0 -10   2 3.58273 75.3966   1
   0 -10   2 125.294 53.9337   1
   0  10   2 41.1083 31.2626   1
   0 -10   2 74.1462 48.9972   1
   0 -10   2 124.867 41.9105   1
   0  10   2  126.73 31.6431   1
   0 -10   2 87.3788 91.7579   1
   0  10   2   53.19 74.8324   1
   0 -10  -2 37.9962 42.7268   1
   0  10  -2  84.574 38.3874   1
   0 -10  -2 117.226 43.9585   1
   0 -10  -2 150.176 27.1351   1
   0 -10  -2 156.764 40.5767   1
   0 -10  -2 51.5283 46.3173   1
   0 -10  -2 245.273 87.6246   1
   0  10  -2   39.13 42.6187   1
   0 -10   347740.70 4039.77   1
   0 -10   335527.70 2943.77   1
   0 -10   342989.60 3511.16   1
   0 -10   345469.70 3756.07   1
   0  10   343705.50 2940.82   1
   0  10   348774.10 3853.68   1
   0 -10   343377.60 4164.11   1
   0  10   345704.80 2935.62   1
   0 -10   343359.30 3269.21   1
   0 -10  -344975.40 4193.93   1
   0 -10  -343761.20 3191.18   1
   0 -10  -341466.70 3240.42   1
   0 -10  -344452.90 3185.26   1
   0  10  -345818.90 3142.55   1
   0  10  -343233.70 3170.03   1
   0 -10  -337664.10 3144.02   1
   0 -10   4 1775.06 348.352   1
   0  10   4 1817.96 304.964   1
   0 -10   4 1764.26 481.359   1
   0  10   4 2079.03 259.725   1
   0 -10   4 1565.10 287.405   1
   0  10   4 1909.87 206.627   1
   0 -10   4 1612.37 299.657   1
   0  10   4 1907.19  187.30   1
   0  10   4 1335.44  213.20   1
   0 -10   4 1718.23 291.658   1
   0 -10   4 1401.43 398.135   1
   0 -10  -4 1851.24 250.829   1
   0 -10  -4 1819.64 402.494   1
   0  10  -4 1577.87 237.894   1
   0  10  -4 1704.37 208.391   1
   0 -10  -4 1718.68 337.178   1
   0 -10   565387.10 6983.72   1
   0  10   577301.70 7253.44   1
   0 -10   583176.20 9359.69   1
   0 -10   567818.40 6986.84   1
   0  10   563135.80 6205.31   1
   0  10   565232.20 5846.28   1
   0  10   557244.60 5537.32   1
   0 -10   566582.00 6720.69   1
   0 -10   562820.80 6382.08   1
   0 -10   567914.60 7211.54   1
   0  10  -566374.50 6093.85   1
   0 -10  -540247.10 5465.40   1
   0 -10  -570224.40 6853.48   1
   0 -10  -565759.30 7165.69   1
   0  10  -569498.40 6049.56   1
   0 -10  -562938.90 6693.45   1
   0 -10   6-37.0144 87.4531   1
   0 -10   6 39.5165 90.9557   1
   0  10   6 12.4281 51.1105   1
   0  10   6 46.2009 88.5709   1
   0 -10   6   81.14 77.9527   1
   0 -10  -6 138.041 94.5131   1
   0  10  -6-45.1795 55.8969   1
   0 -10  -6 44.4456 77.8219   1
   0 -10   720628.10 2572.85   1
   0 -10   719480.50 2339.26   1
   0  10   723977.10 2942.54   1
   0  10   715587.10 1973.80   1
   0 -10  -720949.90 2283.48   1
   0 -10  -719819.30 2552.15   1
   0  10  -721122.60 2013.72   1
   0  10   8 86.8249 77.0309   1
   0 -10   8 37.4665 111.686   1
   0  10   8 28.0319 116.005   1
   0 -10   8-60.7977 94.7597   1
   0 -10  -8  32.771 79.8446   1
   0 -10  -8-17.0047 98.8997   1
   0  10  -8 4.16311 70.0753   1
   0  10   913137.00 1989.32   1
   0  10   9 7806.19 1322.01   1
   0 -10   912482.30 1582.44   1
   0 -10  -912359.70 1388.25   1
   0  10  -913233.20 1832.08   1
   0 -10  10 26.1174 75.1872   1
   0  10  10 18.1839 59.1913   1
   0  10  10-30.7044 68.7547   1
   0  10 -10-15.8793 60.9257   1
   0 -10 -10 113.167 71.0218   1
   0 -11   0 187.365 41.7128   1
   0  11   0 8.15462 29.5235   1
   0 -11   0-4.23471 34.6597   1
   0 -11   0 4.13173 52.8075   1
   0 -11   0 64.2401 40.1285   1
   0 -11   0 39.7146 43.8143   1
   0  11   0 35.2916 31.9502   1
   0 -11   0 13.1284 59.0191   1
   0 -11   118296.00 1088.51   1
   0 -11   116848.50 915.561   1
   0 -11   116778.30 1458.05   1
   0 -11   117150.90 727.475   1
   0 -11   120602.60 1071.85   1
   0 -11   117229.60 1109.62   1
   0  11   122994.30 1402.76   1
   0 -11   116564.70 1597.01   1
   0 -11  -115553.10 1164.84   1
   0 -11  -116553.40 1334.33   1
   0 -11  -117876.70 1039.07   1
   0 -11  -117836.80 1010.02   1
   0 -11  -116888.50 1027.02   1
   0 -11  -117313.20 1117.78   1
   0  11  -117005.10 1216.12   1
   0 -11   283235.70 6995.77   1
   0 -11   272684.00 6388.65   1
   0 -11   277840.10 7667.55   1
   0  11   279197.60 5432.71   1
   0  11   291807.00 8373.49   1
   0 -11   279075.10 7450.73   1
   0 -11   274013.90 6260.85   1
   0  11   278099.80 6365.19   1
   0  11   285103.20 6030.58   1
   0 -11   276467.10 6089.45   1
   0 -11  -289484.50 7346.93   1
   0 -11  -274758.20 6506.30   1
   0 -11  -273014.20 5628.85   1
   0  11  -277258.80 6182.87   1
   0 -11  -277080.30 6333.94   1
   0 -11  -273819.70 7370.57   1
   0  11  -273371.20 6173.32   1
   0 -11  -278238.00 6530.37   1
   0  11   330045.70 1735.64   1
   0 -11   324881.50 3032.36   1
   0 -11   322751.40 1770.62   1
   0 -11   323937.90 1730.56   1
   0 -11   322507.60 1838.52   1
   0 -11   318213.40 1463.78   1
   0  11   320149.80 1317.54   1
   0  11   328294.00 2499.58   1
   0  11   319794.10 1184.90   1
   0 -11   323489.30 1920.89   1
   0 -11  -324654.50 2270.63   1
   0  11  -325503.00 1684.81   1
   0  11  -323706.90 1483.17   1
   0 -11  -323999.50 1754.95   1
   0 -11   4 150.957  105.10   1
   0 -11   4 233.435 98.6906   1
   0  11   4 184.727  99.392   1
   0 -11   4  4.4931 96.5078   1
   0  11   4 147.786 58.0405   1
   0  11   4 159.063 60.1841   1
   0 -11   4 322.117 158.873   1
   0 -11   4 125.336 129.633   1
   0  11   4 -5.5862  80.575   1
   0 -11   4  180.13  112.97   1
   0 -11  -4 140.463 203.964   1
   0  11  -4 12.0619 118.805   1
   0 -11  -4 243.285 114.426   1
   0  11  -4 95.9097 64.0716   1
   0 -11  -4 148.447  78.485   1
   0  11   5 9560.02 877.074   1
   0 -11   511408.40 1513.70   1
   0  11   5 8837.26 828.596   1
   0 -11   5 9893.85 1168.64   1
   0  11   511858.40 1143.54   1
   0 -11   514178.20 1519.39   1
   0 -11   510273.90 1247.06   1
   0 -11   510214.40 1238.52   1
   0 -11   5 9774.66 1166.41   1
   0  11  -510786.00 913.677   1
   0 -11  -510593.70 1189.75   1
   0  11  -5 9797.72 960.727   1
   0 -11  -510012.60 1328.47   1
   0 -11  -5 9464.04 1865.01   1
   0 -11  -511230.50 1351.24   1
   0  11   617032.80 1714.96   1
   0  11   627487.70 2827.71   1
   0 -11   619856.40 2237.48   1
   0 -11   623149.60 2575.31   1
   0 -11   620088.80 2251.76   1
   0 -11  -621541.00 2281.67   1
   0 -11  -621958.40 2610.01   1
   0  11  -621047.70 1875.83   1
   0  11   717485.60 2173.18   1
   0 -11   722442.90 2844.07   1
   0 -11   718914.50 2380.30   1
   0  11   720784.30 2628.51   1
   0 -11  -719112.90 2522.67   1
   0 -11  -719813.60 2283.94   1
   0  11  -719162.60 1938.68   1
   0  11   8 1.52346 62.7647   1
   0 -11   8-32.3213 77.1657   1
   0 -11   8 97.0351 83.1095   1
   0 -11  -8-1.72619 98.9723   1
   0 -11  -8-49.2547  75.284   1
   0  11  -8  -17.40 57.0969   1
   0 -11   9 40.4463 443.543   1
   0  11   9-2.25259 364.809   1
   0 -11  -9 631.552 661.465   1
   0  11  -9 2691.81 338.082   1
   0 -11  -9 3365.74 651.804   1
   0 -11  10 4492.02 713.268   1
   0 -11 -10 4658.65 667.275   1
   0  11 -10 4298.54 585.846   1
   0 -12   0240833.029358.60   1
   0 -12   0248879.029236.30   1
   0 -12   0234414.029280.90   1
   0  12   0253257.030043.00   1
   0 -12   0201681.027261.60   1
   0 -12   0234518.029957.50   1
   0 -12   0244237.029032.60   1
   0  12   0235140.028320.50   1
   0 -12   1 3804.89 256.531   1
   0 -12   1 3785.21 164.324   1
   0 -12   1 4121.76 304.663   1
   0 -12   1 4043.00 223.419   1
   0 -12   1 3061.70 285.817   1
   0 -12   1 3955.27 142.031   1
   0  12   1 4015.26 320.263   1
   0 -12   1 3703.61 396.876   1
   0 -12   1 3563.37 479.412   1
   0 -12  -1 3472.82 368.747   1
   0 -12  -1 4000.08 413.267   1
   0 -12  -1 3737.86 614.763   1
   0  12  -1 4079.02 425.376   1
   0 -12  -1 3883.37 274.747   1
   0 -12  -1 3801.61 482.324   1
   0 -12  -1 3833.35 416.385   1
   0  12   2 1191.45 85.9979   1
   0 -12   2 884.848 151.293   1
   0 -12   2 849.128 121.354   1
   0 -12   2 1075.82  162.20   1
   0 -12   2 1128.89 243.946   1
   0  12   2 949.129 179.318   1
   0 -12   2 613.873 198.829   1
   0  12   2 911.872 39.3946   1
   0 -12   2 802.651 165.094   1
   0  12  -2 887.664 119.461   1
   0 -12  -2 1078.62 155.205   1
   0 -12  -2 1129.67 130.285   1
   0 -12  -2 938.986 240.351   1
   0 -12  -2 1007.57 87.5341   1
   0 -12  -2 914.163 132.581   1
   0 -12   3 348.215 128.993   1
   0 -12   3 340.149 158.025   1
   0 -12   3  303.93 119.612   1
   0  12   3 266.299 103.839   1
   0  12   3 293.825 47.2544   1
   0 -12   3 295.397 80.6495   1
   0 -12   3 196.036 160.788   1
   0  12   3 453.977 119.801   1
   0 -12   3 569.472  111.54   1
   0  12   3-0.14241 101.955   1
   0  12  -3-14.1291 90.0826   1
   0 -12  -3 295.562 84.1539   1
   0 -12  -3 309.489 154.424   1
   0  12  -3  191.81 118.148   1
   0 -12  -3  440.73 105.309   1
   0 -12   461258.10 6477.98   1
   0  12   465101.70 5609.90   1
   0 -12   456274.00 5634.46   1
   0  12   480168.20 6774.70   1
   0  12   469071.20 6005.43   1
   0 -12   470422.60 6815.52   1
   0 -12   470711.60 6913.55   1
   0  12   478628.10 7238.82   1
   0 -12   468292.70 7389.33   1
   0 -12   468067.50 7408.03   1
   0 -12  -466526.30 6967.47   1
   0 -12  -472531.20 7700.93   1
   0  12  -469838.80 5963.02   1
   0  12  -464490.90 5860.38   1
   0 -12  -464591.70 5917.67   1
   0 -12   5 239.316 144.493   1
   0  12   5 144.855 86.7373   1
   0 -12   5 2.32638 123.786   1
   0 -12   5 321.882 137.639   1
   0 -12   5 226.683 186.089   1
   0 -12   5 221.408 128.852   1
   0 -12  -5 304.018 157.317   1
   0  12  -5 29.0685 103.808   1
   0 -12  -5  251.70 127.878   1
   0  12  -5 125.477 95.4619   1
   0 -12  -5 282.087 161.292   1
   0 -12   6 510.051  272.59   1
   0  12   6 272.108 180.019   1
   0 -12   6 459.071 244.019   1
   0 -12   6 37.8227 366.442   1
   0  12  -6 362.959 173.615   1
   0 -12  -6 937.916 270.939   1
   0 -12  -6 1046.95  416.29   1
   0 -12   7 136.448 149.972   1
   0  12   7 3.79058 123.944   1
   0 -12   7 83.2561 138.292   1
   0  12  -7 54.4732 101.099   1
   0 -12  -7 109.846 135.876   1
   0 -12  -7 105.275 125.347   1
   0 -12   824899.50 3119.75   1
   0 -12   828439.00 3355.86   1
   0  12   817022.60 2470.69   1
   0  12  -825583.00 2593.73   1
   0 -12  -824978.10 2659.52   1
   0 -12  -824295.30 3041.63   1
   0 -12   9 35.5469 108.173   1
   0  12   9 0.15861 86.3672   1
   0 -12  -9-120.059 165.573   1
   0 -12  -9 151.472 160.691   1
   0  12  -9 89.7181 80.9402   1
   0 -12  10 87.1285 127.041   1
   0  12 -10 10.6429 166.146   1
   0 -12 -10 220.579  109.78   1
   0 -13   0 5.49906  39.751   1
   0 -13   0 53.4104 31.4927   1
   0  13   0 22.9017 34.3149   1
   0 -13   0 58.5139 44.3324   1
   0 -13   0 29.3162  29.737   1
   0 -13   0 69.1308 39.9929   1
   0 -13   0 1.43568   59.79   1
   0 -13   169606.10 5671.40   1
   0 -13   169728.10 5396.59   1
   0  13   177946.30 6585.52   1
   0 -13   168519.70 4934.17   1
   0 -13   162229.10 3836.02   1
   0 -13   163434.80 6198.61   1
   0 -13   164070.90 5725.20   1
   0 -13   163489.10 5232.24   1
   0 -13  -161053.90 6145.95   1
   0 -13  -165831.40 5991.96   1
   0 -13  -171727.00 5633.93   1
   0 -13  -173993.90 5567.60   1
   0  13  -170208.30 5979.48   1
   0 -13  -168042.90 5287.86   1
   0 -13  -166489.10 5308.11   1
   0 -13  -164613.10 5430.96   1
   0 -13   282867.20 7197.68   1
   0 -13   285718.00 6772.53   1
   0 -13   279026.50 7341.06   1
   0 -13   282392.50 8115.42   1
   0 -13   290495.10 7783.17   1
   0  13   280442.10 7164.16   1
   0 -13   260679.50 5245.12   1
   0 -13  -276431.90 7507.07   1
   0 -13  -276537.90 6422.99   1
   0  13  -275863.70 6348.89   1
   0 -13  -257077.50 5438.83   1
   0 -13  -281104.10 6747.64   1
   0 -13  -281635.60 6247.35   1
   0 -13   324742.90 2158.91   1
   0 -13   321627.40 1810.79   1
   0 -13   322927.60 1768.48   1
   0  13   324772.40 1688.32   1
   0 -13   323694.70 2127.67   1
   0 -13   325726.00 2500.87   1
   0 -13   326017.00 2095.35   1
   0  13   330353.20 2311.60   1
   0 -13  -323569.70 1959.43   1
   0  13  -327237.60 1969.76   1
   0 -13  -324500.40 2418.39   1
   0 -13  -326537.50 2009.10   1
   0  13  -325240.10 1767.13   1
   0  13   4 47.6989 42.2519   1
   0 -13   4 47.4928 78.5364   1
   0  13   4 129.787 69.9348   1
   0 -13   4 12.8088 74.6641   1
   0 -13   4 39.1599 88.4426   1
   0 -13   4 122.469 65.2263   1
   0 -13   4 3.25631 62.6843   1
   0 -13   4-16.9391 82.6942   1
   0 -13  -4 8.37853 53.1483   1
   0  13  -4-5.42448 53.8815   1
   0 -13  -4 92.1581 88.4009   1
   0  13  -4-6.97223 45.9173   1
   0 -13  -4-20.6044 78.5666   1
   0 -13   527734.80 2628.02   1
   0  13   523083.30 2185.70   1
   0 -13   523977.70 2697.22   1
   0 -13   524834.80 3400.60   1
   0 -13   524552.00 3291.91   1
   0  13  -527444.40 2270.42   1
   0 -13  -524624.70 2485.23   1
   0 -13  -524394.40 2956.99   1
   0 -13  -529614.40 3033.17   1
   0 -13   619882.70 3433.21   1
   0 -13   628378.50 4031.14   1
   0 -13   622675.40 2599.65   1
   0  13   615816.00 1953.43   1
   0  13  -621263.10 1998.03   1
   0 -13  -624603.10 2766.51   1
   0 -13  -621676.80 2608.20   1
   0 -13   713608.10 1997.59   1
   0 -13   714091.60 2729.54   1
   0 -13   713284.70 1823.83   1
   0  13   7 9462.93 1621.63   1
   0 -13  -713562.30 1798.93   1
   0  13  -713119.20 1487.75   1
   0 -13  -713187.70 1638.45   1
   0  13   8-0.48775 363.082   1
   0 -13   8 858.337 297.136   1
   0 -13  -8 865.448 276.855   1
   0  13  -8 111.062 208.145   1
   0 -13  -8  503.18 266.504   1
   0 -13   9 3728.96 712.889   1
   0  13  -9 3214.37 565.885   1
   0 -13  -9 3459.34 650.169   1
   0 -13  -9 2056.90 1014.65   1
   0 -13  10 5689.17 733.299   1
   0  13 -10 4056.80 943.385   1
   0 -13 -10 5111.82 634.156   1
   0 -14   0 1296.21 201.726   1
   0 -14   0 1360.36 143.951   1
   0 -14   0 1409.28 184.451   1
   0 -14   0 1414.83 152.146   1
   0  14   0 1659.35 149.199   1
   0  14   0 1323.73 164.182   1
   0  14   150821.90 3663.17   1
   0 -14   143199.90 2885.86   1
   0 -14   143744.60 3132.34   1
   0 -14   138926.40 3683.87   1
   0 -14   146308.10 3050.27   1
   0 -14   140626.40 3423.06   1
   0 -14   142851.90 3270.12   1
   0 -14  -145062.40 3280.98   1
   0 -14  -143930.50 3353.87   1
   0 -14  -146197.80 3237.27   1
   0 -14  -143362.30 3741.25   1
   0 -14  -138956.10 3392.37   1
   0 -14  -137514.70 2700.23   1
   0  14  -145841.90 3714.57   1
   0 -14  -148564.80 3825.30   1
   0 -14   2 238.413 94.6805   1
   0 -14   2-0.21141 46.0356   1
   0 -14   2 179.636 84.6729   1
   0  14   2 219.222  83.991   1
   0 -14   2 153.643  37.172   1
   0 -14   2 226.422 117.644   1
   0 -14   2  396.16 129.965   1
   0 -14  -2 147.733 65.8086   1
   0 -14  -2 198.378 66.5628   1
   0  14  -2 105.867 65.5227   1
   0 -14  -2 169.052  77.283   1
   0 -14  -2 159.513 72.0417   1
   0 -14  -2 158.799 173.936   1
   0 -14   333069.80 2926.87   1
   0 -14   332108.90 3148.24   1
   0 -14   332712.60 2767.15   1
   0 -14   327203.40 2109.41   1
   0 -14   328142.00 2734.85   1
   0  14   338331.60 2941.82   1
   0 -14   332091.80 2859.29   1
   0 -14  -333030.40 2611.04   1
   0 -14  -330729.00 3076.72   1
   0 -14  -330235.90 2574.13   1
   0  14  -331160.40 2331.83   1
   0  14   4 616.035 307.569   1
   0  14   4 1812.81 331.031   1
   0 -14   4 860.131 284.695   1
   0 -14   4 955.326 262.558   1
   0 -14   4 1645.55 329.511   1
   0 -14   4 1310.86 380.887   1
   0 -14   4 1302.74 363.511   1
   0 -14   4 1352.20 358.472   1
   0 -14  -4 1453.09 461.938   1
   0  14  -4 1622.91 260.698   1
   0 -14  -4 1340.35 373.514   1
   0 -14  -4 1418.04 375.451   1
   0  14  -4 1596.82 228.003   1
   0 -14   521154.70 2394.78   1
   0 -14   523549.70 2229.35   1
   0 -14   519380.20 2114.15   1
   0  14   517179.90 1792.42   1
   0 -14   520058.80 2127.65   1
   0  14  -523864.10 2493.88   1
   0 -14  -524079.80 2572.09   1
   0 -14  -525623.00 3406.28   1
   0 -14  -519802.90 2448.60   1
   0 -14   6 377.927 226.831   1
   0  14   6 184.593 173.196   1
   0 -14   6 610.503 409.892   1
   0 -14   6 447.918 232.513   1
   0 -14  -6 720.273 257.556   1
   0 -14  -6 819.518 306.632   1
   0  14  -6 149.335 174.698   1
   0 -14   723960.20 2895.42   1
   0 -14   722989.80 2903.80   1
   0 -14   726877.40 3325.18   1
   0  14   713498.60 2326.42   1
   0 -14  -727158.70 3113.37   1
   0  14  -722931.60 2402.53   1
   0 -14  -724860.50 3748.78   1
   0 -14   8 522.817 204.778   1
   0 -14  -8-21.7069  174.89   1
   0 -14  -8 237.353 183.063   1
   0  14  -8  84.944 148.035   1
   0 -14   9 5609.97 923.151   1
   0 -14  -9 5596.86 818.029   1
   0 -14  -9 4063.33 1177.72   1
   0  14  -9 4752.68 736.454   1
   0 -14  10 -34.083 69.6686   1
   0 -14 -10 142.479 70.1731   1
   0  14 -10 23.7967 68.6369   1
   0 -15   0 43.7912 37.8513   1
   0 -15   0 40.2341 49.9413   1
   0 -15   0 21.0781 35.5713   1
   0 -15   0-5.46009 78.7862   1
   0  15   0 59.8071 38.4584   1
   0 -15   0 327.257 69.0957   1
   0  15   0  3.3689  43.054   1
   0 -15   0  24.749 77.2635   1
   0 -15   123876.20 1926.31   1
   0 -15   120322.40 1278.94   1
   0 -15   124362.30 1613.89   1
   0 -15   122796.10 1645.77   1
   0 -15   121306.30 1452.17   1
   0 -15   119017.70 1920.09   1
   0 -15   120748.70 1689.00   1
   0  15   125196.10 1662.98   1
   0 -15  -123791.50 1548.38   1
   0 -15  -123097.70 1672.72   1
   0 -15  -119595.00 1728.78   1
   0 -15  -122636.60 1658.27   1
   0 -15  -126102.90 1732.07   1
   0 -15  -120039.60 1723.36   1
   0  15  -122250.30 1532.14   1
   0 -15  -122236.00 1518.30   1
   0  15   231412.30 2247.75   1
   0 -15   227185.50 2582.38   1
   0 -15   228887.20 2305.79   1
   0 -15   220739.00 1978.31   1
   0 -15   224934.00 1962.83   1
   0  15  -227945.00 2016.36   1
   0 -15  -225449.20 1930.45   1
   0 -15  -228640.90 1820.44   1
   0 -15  -228365.00 2038.57   1
   0 -15  -222650.90 1838.71   1
   0 -15  -224202.90 2366.65   1
   0 -15   3 4186.81 700.657   1
   0  15   3 5896.92 580.222   1
   0 -15   3 4955.57 664.323   1
   0 -15   3 4695.47 600.732   1
   0 -15   3 4839.35 598.578   1
   0 -15  -3 4558.82 541.032   1
   0 -15  -3 4605.08 1093.20   1
   0 -15  -3 4771.94 530.117   1
   0  15  -3 4980.22 467.439   1
   0 -15   4 107.887 94.7838   1
   0 -15   4 27.8708  95.819   1
   0 -15   4 37.4719 218.131   1
   0  15   4 361.048 122.321   1
   0 -15   4 115.923 142.034   1
   0 -15   4 226.643 117.541   1
   0 -15   4 177.121 149.093   1
   0 -15  -4 130.254 130.698   1
   0  15  -4 129.481 109.716   1
   0  15  -4 37.1479 140.945   1
   0 -15  -4 76.6835 110.479   1
   0 -15   510527.20 1164.23   1
   0 -15   5 8053.57 1145.76   1
   0  15   5 6857.94 958.572   1
   0 -15   510341.20 1374.30   1
   0 -15  -511032.00 1395.12   1
   0 -15  -510768.10 1261.31   1
   0  15  -510923.90 1062.95   1
   0 -15   622441.60 2737.11   1
   0 -15   627924.90 2928.74   1
   0 -15   620327.20 2855.26   1
   0 -15  -625631.00 3397.58   1
   0  15  -623457.30 2959.52   1
   0 -15  -619809.60 2665.20   1
   0 -15   7 8517.74 1364.94   1
   0 -15   7 6382.67 1317.07   1
   0 -15  -7 8785.70 1395.87   1
   0 -15  -7 7701.55 1167.86   1
   0  15  -7 7629.92 1088.78   1
   0 -15   8 156.528 208.321   1
   0  15  -8 147.027 150.456   1
   0 -15  -8 207.387 188.581   1
   0 -15  -8 249.428 170.429   1
   0 -15   9  49.587 302.541   1
   0 -15  -9 527.638 403.156   1
   0 -15  -9 1427.66  259.76   1
   0  15  -9 550.832 257.706   1
   0 -15  10 5116.70 584.657   1
   0 -15 -10 5817.83  562.16   1
   0  15 -10 3643.08 558.505   1
   0  16   0102978.0 9217.88   1
   0 -16   0101503.0 9402.82   1
   0 -16   093593.90 8753.54   1
   0 -16   079450.40 8751.05   1
   0 -16   099017.70 9202.38   1
   0 -16   081364.70 7458.55   1
   0 -16   096127.90 8956.23   1
   0 -16   095609.30 8691.87   1
   0 -16   1 529.712 147.681   1
   0  16   1 772.451 151.582   1
   0 -16   1 1019.07 231.036   1
   0 -16   1 3.75549 250.985   1
   0 -16   1 981.941 174.643   1
   0 -16   1 1097.55 143.764   1
   0 -16   1 595.205 154.454   1
   0 -16  -1 942.476 156.837   1
   0 -16  -1 495.824 214.922   1
   0 -16  -1 21.6069 311.741   1
   0 -16  -1 704.668 210.862   1
   0 -16  -1 1044.04  115.82   1
   0  16  -1 290.087  137.15   1
   0 -16  -1 891.901 296.863   1
   0 -16   2 43.2041 78.3698   1
   0 -16   2 111.417 65.2873   1
   0 -16   2 41.1373 63.5139   1
   0 -16   2 17.2262 54.4315   1
   0  16   2 96.0457 54.2871   1
   0 -16  -2 54.2224 48.6593   1
   0 -16  -2 28.9515 47.6182   1
   0 -16  -2 7.91768 53.8118   1
   0  16  -2-27.4452 49.9385   1
   0 -16  -2 12.4738 39.3898   1
   0 -16  -2-8.44284 41.8354   1
   0 -16  -2 129.972 51.3778   1
   0 -16  -2 33.9781 68.4219   1
   0  16   3 737.526 181.255   1
   0 -16   3 441.542 206.623   1
   0 -16   3 621.759 292.498   1
   0 -16   3 789.329 207.951   1
   0 -16   3  437.38 183.066   1
   0 -16  -3 468.007  201.02   1
   0  16  -3 242.925 139.217   1
   0 -16  -3 398.294 149.752   1
   0 -16  -3 410.209 158.335   1
   0 -16   458996.40 5953.01   1
   0 -16   466295.60 7103.57   1
   0 -16  -444129.80 5390.50   1
   0 -16  -459226.00 6118.86   1
   0  16  -461803.20 5778.71   1
   0 -16  -454354.10 5510.96   1
   0 -16   5 72.0787 158.571   1
   0 -16   5 152.659 127.592   1
   0 -16  -5 186.098 107.004   1
   0  16  -5-40.2831   85.79   1
   0 -16  -5-21.2966 118.373   1
   0 -16   6 116.136  159.90   1
   0 -16   6 170.598 179.172   1
   0 -16   6 58.7274 153.309   1
   0  16  -6-19.5543 194.816   1
   0 -16  -6 137.771 155.153   1
   0 -16  -6 293.607 199.132   1
   0 -16   7 208.783 266.835   1
   0 -16   7 46.5111 129.973   1
   0 -16  -7 265.507 138.257   1
   0  16  -7-26.8996 120.662   1
   0 -16  -7 151.583 164.213   1
   0 -16   825320.20 2974.69   1
   0 -16  -820325.30 2497.13   1
   0  16  -818286.50 2329.47   1
   0 -16  -821011.50 3226.97   1
   0 -16   9 333.312 157.938   1
   0 -16  -9 482.003 157.977   1
   0  16  -9  37.473 156.113   1
   0 -16  -9 263.954 155.751   1
   0 -16  10 779.771 147.467   1
   0 -16 -10 509.613 217.414   1
   0  16 -10 105.393 141.486   1
   0 -17   0   28.72 68.2308   1
   0 -17   0 70.3982 47.9822   1
   0 -17   0 0.02666 68.2477   1
   0 -17   0 22.6461 57.1423   1
   0 -17   0 0.00931  79.769   1
   0 -17   0 32.1304 45.6124   1
   0 -17   0 176.517 56.7216   1
   0 -17   121963.00 1616.79   1
   0  17   125845.30 1816.37   1
   0 -17   119204.00 2694.35   1
   0 -17   120301.50 1491.38   1
   0 -17   119379.50 1679.69   1
   0 -17   122182.90 1740.92   1
   0 -17  -122602.90 1533.15   1
   0 -17  -121137.90 1518.22   1
   0 -17  -122202.70 1571.38   1
   0  17  -121934.00 1634.57   1
   0 -17  -121516.70 1551.69   1
   0 -17  -120525.60 1780.90   1
   0 -17  -118982.90 1777.10   1
   0 -17  -121038.70 1636.68   1
   0 -17   238271.10 3529.55   1
   0 -17   241846.60 4174.11   1
   0 -17   237032.00 3277.39   1
   0 -17   242420.80 3626.89   1
   0  17   255777.20 4321.95   1
   0 -17  -242370.00 3298.58   1
   0 -17  -245153.60 3640.58   1
   0 -17  -237873.80 3418.26   1
   0  17  -245348.60 3648.72   1
   0 -17  -243406.00 3563.20   1
   0 -17  -237236.10 4436.49   1
   0 -17  -241814.60 3545.07   1
   0 -17   319614.80 1891.02   1
   0 -17   321051.00 2000.60   1
   0 -17   323769.50 2371.71   1
   0 -17   320615.90 2165.39   1
   0  17  -322559.20 2396.91   1
   0 -17  -321590.20 1848.99   1
   0 -17  -317150.50 1942.68   1
   0 -17   4 913.553  233.32   1
   0 -17   4 636.771  531.68   1
   0 -17  -4 639.812 228.357   1
   0 -17  -4 871.373 262.581   1
   0  17  -4 189.926 209.441   1
   0 -17   522585.20 2688.81   1
   0 -17   521513.50 2273.13   1
   0  17  -519479.80 2121.79   1
   0 -17  -518825.60 2307.18   1
   0 -17  -514832.90 2274.32   1
   0 -17   627577.90 3021.78   1
   0 -17   629439.00 3605.05   1
   0 -17  -627984.40 3209.23   1
   0 -17  -624579.20 3604.27   1
   0  17  -623953.10 2805.39   1
   0 -17   7 7366.47 1331.87   1
   0 -17   7 6441.88 1074.28   1
   0  17  -7 6512.31 1052.50   1
   0 -17  -7 7667.14 1074.74   1
   0 -17  -7 7515.75 1259.59   1
   0 -17   8 337.737 311.886   1
   0 -17  -8 280.291 184.543   1
   0 -17  -8 393.884 200.893   1
   0  17  -8 184.532 182.381   1
   0 -17   9 2694.35  451.17   1
   0 -17  -9 3807.85  685.93   1
   0  17  -9 69.4815 695.987   1
   0 -17  -9 3115.95 465.342   1
   0 -18   0 68.5942 55.7853   1
   0 -18   0 35.6907 76.5294   1
   0 -18   0 83.3935 59.2306   1
   0 -18   0 84.1553 50.4544   1
   0 -18   0 34.3009 76.1503   1
   0 -18   0 0.98352 56.6442   1
   0 -18   0-0.06373 69.5895   1
   0 -18   0-15.1314 69.1145   1
   0 -18   143463.60 3425.31   1
   0 -18   137533.10 3016.10   1
   0 -18   137501.10 3144.90   1
   0 -18   126614.50 2379.07   1
   0 -18   135182.00 3524.73   1
   0 -18  -136692.70 3271.24   1
   0 -18  -141632.00 3245.72   1
   0 -18  -130910.80 2559.85   1
   0 -18  -144445.90 3231.14   1
   0 -18  -136486.80 2882.28   1
   0 -18  -138906.50 3185.85   1
   0 -18  -140443.30 3426.88   1
   0 -18  -140971.00 3056.33   1
   0  18  -141926.00 3176.39   1
   0 -18   2 1630.24 255.384   1
   0 -18   2 1088.19 432.824   1
   0 -18   2 1009.26  331.46   1
   0 -18   2 869.614 257.951   1
   0 -18  -2 1471.00 238.245   1
   0 -18  -2 1173.11 289.331   1
   0 -18  -2 873.299 298.143   1
   0 -18  -2 1050.08 243.908   1
   0  18  -2 1381.23 223.506   1
   0 -18   322395.60 2226.76   1
   0 -18   327213.10 2568.48   1
   0 -18  -326258.70 2250.41   1
   0  18  -323848.20 2284.56   1
   0 -18  -324607.20 2495.34   1
   0 -18   4 3445.43 542.121   1
   0 -18   4 2895.00 619.019   1
   0 -18  -4 2693.66 519.646   1
   0 -18  -4 2991.06 559.548   1
   0  18  -4 2881.10 515.817   1
   0 -18   517883.50 2927.74   1
   0 -18   521964.20 3156.62   1
   0 -18  -515583.10 2257.69   1
   0 -18  -521599.80 2394.26   1
   0  18  -517783.30 2121.61   1
   0 -18   6  476.15 188.893   1
   0 -18   6 183.658 186.015   1
   0  18  -6 124.399 174.374   1
   0 -18  -6 168.556 247.943   1
   0 -18  -6 189.191 186.746   1
   0 -18   712598.20 2112.61   1
   0 -18   712693.50 1580.96   1
   0  18  -7 9226.19 1428.98   1
   0 -18  -710864.50 1426.31   1
   0 -18  -712356.00 1705.39   1
   0 -18   8 34.9566 247.831   1
   0 -18  -8 861.027 235.489   1
   0  18  -8 322.648 234.036   1
   0 -18  -8  933.67 253.602   1
   0 -18   9 9289.26 954.104   1
   0 -18  -9 8505.26 918.663   1
   0  18  -9 6372.33 917.229   1
   0 -18  -9 9223.32  885.02   1
   0 -19   0-22.5876 45.0896   1
   0 -19   0  56.915 51.1576   1
   0 -19   0  27.621 69.6985   1
   0 -19   0 90.2341 57.0564   1
   0 -19   0 26.7699 75.1765   1
   0 -19   0  4.7503 52.5434   1
   0 -19   117182.10 1931.11   1
   0 -19   119822.40 1754.99   1
   0 -19   121735.00 1770.21   1
   0 -19   121939.40 1713.70   1
   0 -19  -121962.50 1644.07   1
   0 -19  -119621.70 1638.48   1
   0 -19  -123525.10 1749.02   1
   0 -19  -121670.20 1931.05   1
   0 -19  -116180.40 1734.59   1
   0  19  -121320.30 1701.01   1
   0 -19  -118532.80 1551.19   1
   0 -19   264169.50 6654.28   1
   0 -19   253335.10 5289.58   1
   0 -19   248400.90 5032.49   1
   0 -19  -257486.00 6435.22   1
   0 -19  -254565.40 5548.44   1
   0  19  -262032.90 5581.29   1
   0 -19  -258973.80 5337.39   1
   0 -19  -266726.30 6379.32   1
   0 -19   321007.40 2036.78   1
   0 -19   322955.20 3061.79   1
   0  19  -321613.80 2070.98   1
   0 -19  -322741.30 1996.49   1
   0 -19  -317831.30 1923.41   1
   0 -19   4 454.157 208.625   1
   0 -19   4 438.037 247.228   1
   0 -19  -4 658.711 211.415   1
   0 -19  -4 381.201 318.184   1
   0  19  -4 76.0682  203.73   1
   0 -19   5 7534.79 1099.83   1
   0 -19   5 6627.12 1028.41   1
   0 -19  -5 7470.60 1567.35   1
   0 -19  -5 6507.61 1142.98   1
   0  19  -5 5787.82 1015.64   1
   0 -19   632903.40 4808.26   1
   0 -19   635856.90 3731.78   1
   0 -19  -633500.30 3620.28   1
   0 -19  -633448.40 4283.33   1
   0  19  -625975.20 3400.63   1
   0 -19   7 4345.59  720.43   1
   0 -19   7 3942.44 740.469   1
   0 -19  -7 4382.10 806.536   1
   0  19  -7 2607.10  717.51   1
   0 -19  -7 4336.00  710.90   1
   0 -19   8 48.2771 182.611   1
   0 -19   8 20.4709 126.691   1
   0 -19  -8 200.448 125.723   1
   0  19  -8 158.532 124.981   1
   0 -19  -8 122.294 186.939   1
   0 -19   9 1022.36 210.692   1
   0 -19  -9 1156.66 202.029   1
   0 -19  -9 727.781  200.23   1
   0  19  -9 24.8651 208.358   1
   0 -20   050969.70 4295.67   1
   0 -20   053673.60 4281.14   1
   0 -20   032648.00 3843.33   1
   0 -20   051727.90 4382.36   1
   0 -20   1 2490.87 375.301   1
   0 -20   1 2062.15 388.472   1
   0 -20  -1 2387.55 370.158   1
   0 -20  -1 2761.73 331.984   1
   0 -20  -1 2436.86 324.658   1
   0 -20  -1 1940.00 421.808   1
   0 -20  -1 2203.99 402.879   1
   0  20  -1 2274.11 344.758   1
   0 -20   2 444.476 151.061   1
   0 -20   2 295.008 159.597   1
   0  20  -2 149.282 140.921   1
   0 -20  -2 274.442 130.003   1
   0 -20  -2 280.901 143.192   1
   0 -20   3 438.685 199.572   1
   0 -20   3 334.023 224.826   1
   0 -20  -3 738.362 179.551   1
   0 -20  -3 445.204 198.147   1
   0  20  -3 216.006 179.266   1
   0 -20   439461.10 4516.86   1
   0 -20   447858.40 5674.16   1
   0 -20  -445986.50 4752.00   1
   0 -20  -434142.80 3845.34   1
   0  20  -439064.30 4306.15   1
   0 -20   5 1952.34 803.427   1
   0 -20   5 2944.52 586.206   1
   0 -20  -5 2516.36 566.686   1
   0  20  -5 1085.03 545.857   1
   0 -20  -5 2957.22 616.813   1
   0 -20   6 71.6951  123.89   1
   0 -20   6 78.8168 119.995   1
   0  20  -6 31.2311 116.846   1
   0 -20  -6 84.2194  154.75   1
   0 -20  -6 89.1235 173.929   1
   0 -20   7 137.114 211.195   1
   0 -20   7 65.9541 139.833   1
   0 -20  -7 242.231 207.958   1
   0 -20  -7 133.406 152.482   1
   0  20  -7 110.505 139.325   1
   0 -20   810005.30 1349.18   1
   0 -20   814583.00 1514.24   1
   0 -20  -814750.50 1433.34   1
   0  20  -810146.90 1429.59   1
   0 -20  -814534.20 1882.20   1
   0 -20   9-15.3908 65.7948   1
   0 -20  -9 7.40105 40.8385   1
   0 -20  -9  24.944 61.1554   1
   0  20  -9 9.94425 40.9584   1
   0 -21   0 29.3658 82.0595   1
   0 -21   0 27.3059 60.6394   1
   0 -21   117713.70 1753.78   1
   0 -21  -118354.80 1570.98   1
   0 -21  -117212.90 2118.69   1
   0 -21  -118247.90 1533.57   1
   0 -21   216319.50 2253.75   1
   0  21  -214866.10 1530.00   1
   0 -21  -217120.10 1747.68   1
   0 -21  -219594.10 1643.60   1
   0 -21   314553.40 2006.43   1
   0  21  -311950.90 1294.92   1
   0 -21  -313542.80 1486.98   1
   0 -21  -3 9027.76 1152.43   1
   0 -21   4 156.267 134.247   1
   0 -21   4 281.928 141.736   1
   0  21  -4 66.1779 124.151   1
   0 -21  -4 32.7565 122.031   1
   0 -21  -4 1.33666 131.562   1
   0 -21   5 5479.26 923.826   1
   0 -21   5 5688.94 867.623   1
   0 -21  -5 5377.86 997.037   1
   0 -21  -5 4724.89 837.072   1
   0  21  -5 4269.69 1381.07   1
   0 -21   619392.20 2031.05   1
   0 -21   619199.00 3120.20   1
   0  21  -614032.50 2056.35   1
   0 -21  -618377.40 2040.13   1
   0 -21  -619080.30 2588.62   1
   0 -21   7 7639.20 1117.26   1
   0 -21   7 8857.51 1136.35   1
   0 -21  -7 7642.96 1155.58   1
   0  21  -7 5432.86 1538.35   1
   0 -21  -7 8008.00 997.315   1
   0 -21   8-50.5477 152.712   1
   0 -21   8  126.11 99.1865   1
   0 -21  -8 102.837 99.0025   1
   0 -21  -8 152.728 95.5881   1
   0  21  -8 32.5505 148.639   1
   0 -21  -9 1733.48 251.373   1
   0 -21  -9 1929.93 228.639   1
   0 -22   0 1894.44 313.868   1
   0 -22   0 2070.02 346.448   1
   0 -22   123375.80 1958.39   1
   0 -22   119571.60 1932.10   1
   0 -22  -121928.00 1893.48   1
   0 -22  -122001.00 2378.72   1
   0 -22   2 362.669  143.77   1
   0 -22  -2 346.157 128.802   1
   0 -22  -2-2.39808 105.717   1
   0  22  -2 85.2781 115.914   1
   0 -22   318166.00 1969.14   1
   0 -22  -318352.50 1738.22   1
   0 -22  -315465.00 1818.11   1
   0  22  -314744.60 1714.24   1
   0 -22   4 91.7477 86.1313   1
   0  22  -4-28.9684 89.0992   1
   0 -22  -4-27.8425 92.4001   1
   0 -22  -4  77.566   84.65   1
   0 -22   527724.30 2793.10   1
   0 -22   522561.10 2849.28   1
   0 -22  -525856.20 3112.00   1
   0  22  -518917.40 3560.30   1
   0 -22  -525456.40 2731.72   1
   0 -22   6 116.441 163.852   1
   0 -22   6 197.411 152.227   1
   0  22  -6 93.8794 159.958   1
   0 -22  -6 311.177 150.549   1
   0 -22  -6 165.929 200.588   1
   0 -22   7 7307.86 1022.21   1
   0 -22   7 8852.81 1496.57   1
   0 -22  -7 7936.19 1324.60   1
   0  22  -7 5106.22 887.537   1
   0 -22  -7 7680.37 991.463   1
   0 -22   8 3.58687 86.7111   1
   0 -22   8 206.484 93.2912   1
   0 -22  -8  165.00 88.5972   1
   0 -22  -8 164.094 89.3457   1
   0  22  -8-17.0761 86.3356   1
   0 -23   0-38.8809 56.5912   1
   0 -23   0-1.18639 54.6694   1
   0 -23   110646.20 1624.32   1
   0 -23   111698.60 1080.65   1
   0 -23  -111722.60 1106.37   1
   0 -23  -1 8772.72 1019.93   1
   0 -23   228236.30 2869.64   1
   0 -23  -233503.40 2875.77   1
   0  23  -226939.00 2737.46   1
   0 -23   310782.40 1251.41   1
   0 -23  -311458.20 1174.02   1
   0  23  -3 8327.14 1136.00   1
   0 -23   4 174.215 122.774   1
   0 -23  -4 31.2435 193.894   1
   0  23  -4-21.7045 199.972   1
   0 -23   5 3146.16 513.886   1
   0  23  -5 1141.17 524.478   1
   0 -23  -5 3124.63 981.787   1
   0 -23   611798.70 1324.26   1
   0 -23  -611869.00 1357.13   1
   0 -23  -611044.10 1581.38   1
   0  23  -6 7929.93 1897.98   1
   0 -23   7 6771.27 780.445   1
   0 -23   7 3810.61 717.802   1
   0 -23  -7 6180.27 788.359   1
   0 -23  -7 6739.93 737.616   1
   0  23  -7 3618.24 690.814   1
   0 -23   8 62.3053 65.2757   1
   0 -23   8 18.3626 42.4856   1
   0  23  -8-49.8202 41.7806   1
   0 -23  -8 30.8019 41.0519   1
   0 -23  -8 9.28647 67.4247   1
   0 -24   026028.50 2325.53   1
   0 -24   1 1036.05 205.742   1
   0 -24  -1 1.19767 184.895   1
   0 -24   2 32.0378  97.616   1
   0 -24  -2 0.83525 53.8446   1
   0 -24   3 4063.92 992.253   1
   0 -24  -3 4352.53 627.557   1
   0  24  -3 3233.94 615.156   1
   0 -24   412599.00 1434.04   1
   0 -24  -412466.20 1512.43   1
   0  24  -4 9662.55 1405.69   1
   0 -24   5 135.667 132.863   1
   0 -24  -5 235.278 174.767   1
   0  24  -5 103.284 150.496   1
   0 -24   6-13.4204 128.459   1
   0  24  -6 28.9442 82.3855   1
   0 -24  -6 40.8205 97.1315   1
   0 -24  -6 58.6953 81.0549   1
   0 -24   7 167.152  136.79   1
   0 -24  -7  537.12 133.724   1
   0  24  -7-57.5088 135.036   1
   0 -24  -7 432.668 214.239   1
   0 -24  -8 8203.32  697.78   1
   0 -24  -8 6159.39  593.30   1
   0 -25   0-5.14885 78.9133   1
   0 -25   1 6017.77 785.696   1
   0 -25  -1 6598.43 791.284   1
   0 -25   210729.20 1357.34   1
   0 -25  -212876.10 1288.62   1
   0 -25   3 8299.18 1057.59   1
   0 -25  -3 8791.71 1050.20   1
   0  25  -3 7121.04 1028.37   1
   0 -25   4 285.577 172.068   1
   0 -25  -4 438.824 190.996   1
   0  25  -4 151.058 193.442   1
   0 -25   5 7358.20 902.151   1
   0  25  -5 6086.20 964.676   1
   0 -25  -5 8565.73 1757.12   1
   0 -25   6 5242.73 663.483   1
   0 -25  -6 4071.16 706.656   1
   0  25  -6 2898.68 594.588   1
   0 -25  -6 4449.03 908.722   1
   0 -25   7 2872.13 554.725   1
   0 -25  -7 2675.07 553.074   1
   0 -25  -7 2238.03 353.354   1
   0  25  -7 1645.50 344.842   1
   0 -25  -8 126.614  71.258   1
   0 -26   0-12.9202  61.695   1
   0 -26   111035.90 1214.77   1
   0 -26  -112155.30 1219.38   1
   0 -26   2 152.325 99.3037   1
   0 -26  -2 1.49337 96.2344   1
   0 -26   314787.10 1667.33   1
   0 -26  -317482.20 1863.50   1
   0 -26   4 2460.02  469.51   1
   0 -26  -4 2375.52 542.878   1
   0  26  -4 2450.09 550.442   1
   0 -26   5 8346.79 918.865   1
   0  26  -5 6076.33 1017.65   1
   0 -26  -5 7200.24 1158.65   1
   0 -26   6 162.689 133.705   1
   0  26  -6 38.4304 207.656   1
   0 -26  -6 326.143 147.487   1
   0 -26   7 6142.71 603.932   1
   0 -26  -7 4602.00 557.053   1
   0 -26  -7 5951.03 614.625   1
   0 -26  -8 166.472 66.5505   1
   0 -27   0  3.6541 51.0589   1
   0 -27   1 6758.54 876.793   1
   0 -27   216238.50 1685.94   1
   0 -27   3 6743.13 899.181   1
   0 -27  -3 7927.01 1421.01   1
   0 -27   4 1036.47 297.123   1
   0 -27  -4 1354.62 569.135   1
   0 -27   5 5570.64 725.116   1
   0 -27  -5 4267.95 1299.17   1
   0 -27   610535.80 966.719   1
   0 -27  -6 8864.23 1029.92   1
   0 -27   7 3028.78 363.295   1
   0 -27  -7 2974.18 372.394   1
   0 -28   016599.20 1722.35   1
   0 -28   1 -11.739 61.7414   1
   0 -28   2 15.7289 69.4462   1
   0 -28   3  43.618  110.29   1
   0 -28  -3 156.099 116.518   1
   0 -28   425976.70 2589.44   1
   0 -28   5 28.5259 57.8248   1
   0 -28  -5-3.78103 75.9774   1
   0 -28   6-13.8438 74.4852   1
   0 -28   7 206.867 82.6912   1
   0 -29   1 6158.89 1149.97   1
   0 -29   211495.60 1257.46   1
   0 -29  -211536.90 1415.12   1
   0 -29   3 8744.74 1488.50   1
   0 -29   4 126.429 107.137   1
   0 -29   5 3867.67 490.487   1
   0 -29   6 5370.79  783.34   1
   0 -30   1 9307.90 1441.31   1
   0 -30   2 0.16373 38.3873   1
   0 -30   3 9356.42 1470.79   1
   0 -30   4 32.9115 62.1372   1
   0 -30   5 6423.76 629.036   1
   0 -30   6 28.9704 72.8416   1
   0 -31   210251.50 1071.37   1
   0 -31   3 1361.66 427.921   1
   0 -31   4 1.93698  36.536   1
   0 -31   5 1772.91 255.859   1
   0 -32   3 4.59412 61.0513   1
   0 -32   415330.00 1221.71   1
   0 -32   5 2.58942 29.9199   1
   1   0 -11-33.8903 67.2628   1
  -1   0  11-38.3449 70.1734   1
  -1   0  11 10.2002 166.206   1
   1   0 -10 2770.18 483.879   1
  -1   0  10 1161.49 749.891   1
  -1   0  10 1825.15 748.723   1
   1   0  -9  69.882 70.5234   1
  -1   0   9-59.6711  72.871   1
  -1   0   9 104.375 211.482   1
   1   0  -839956.40 4012.66   1
  -1   0   841435.50 6288.09   1
  -1   0   840705.30 4289.95   1
   1   0  -7 262.312  108.26   1
  -1   0   7-12.2569  245.97   1
  -1   0   7 146.172 130.366   1
   1   0  -627712.30 2538.06   1
   1   0  -626517.60 2281.36   1
   1   0  -623685.10 1685.14   1
   1   0  -626007.40 2494.85   1
  -1   0   627176.30 3954.15   1
  -1   0   625342.20 1961.66   1
  -1   0   627026.80 3621.02   1
  -1   0   629158.80 2300.98   1
   1   0  -5 53.0197 69.4596   1
   1   0  -5-6.11896 56.9691   1
   1   0  -5 94.5962 47.9433   1
   1   0  -5 85.0238 112.174   1
  -1   0   5 59.9692 109.239   1
  -1   0   5  133.39 58.4503   1
  -1   0   5 91.2754 53.4672   1
  -1   0   5 104.393 137.139   1
   1   0  -468580.50 4884.33   1
   1   0  -462460.50 7228.46   1
   1   0  -470767.60 5248.39   1
   1   0  -469446.60 5671.82   1
  -1   0   470030.10 6936.05   1
  -1   0   470175.30 4930.01   1
  -1   0   452537.80 6325.82   1
  -1   0   469419.40 5305.52   1
  -1   0   476437.50 6150.89   1
  -1   0   465429.70 4286.49   1
   1   0  -3 147.096 32.1899   1
   1   0  -3 176.069 41.3252   1
   1   0  -3 0.71509 27.3905   1
   1   0  -3 0.30596 61.5923   1
  -1   0   3 157.096 78.7982   1
  -1   0   3 156.545 35.3643   1
  -1   0   3 107.565 60.5822   1
  -1   0   3 67.0785 150.729   1
  -1   0   3 207.821 38.7657   1
   1   0  -270814.20 4879.10   1
   1   0  -270609.40 5681.55   1
   1   0  -272022.00 4723.80   1
   1   0  -273344.30 4821.63   1
   1   0  -275697.60 4891.41   1
  -1   0   271231.90 4864.63   1
  -1   0   264395.30 5548.25   1
  -1   0   270000.90 4356.67   1
  -1   0   279383.50 5436.39   1
  -1   0   275680.40 5170.98   1
   1   0  -1 440.509  28.559   1
   1   0  -1 541.633 66.3934   1
   1   0  -1 489.617 42.5286   1
   1   0  -1 553.109 30.5051   1
  -1   0   1 424.534 26.1814   1
  -1   0   1 430.085 30.2178   1
  -1   0   1 547.615 29.8153   1
  -1   0   1 580.354 58.2635   1
   1   0   1 408.066 35.3405   1
   1   0   1  452.25 38.7262   1
   1   0   1  496.48 83.0485   1
   1   0   1 546.825 44.9805   1
  -1   0  -1 466.005 37.7699   1
  -1   0  -1 418.889 37.0691   1
  -1   0  -1 363.361 46.0784   1
  -1   0  -1  413.12 62.2466   1
  -1   0  -1 426.031 32.3764   1
   1   0   2 1400.42 88.5369   1
   1   0   2 1917.72 252.397   1
   1   0   2 1089.50 186.101   1
  -1   0  -2 1983.34 269.999   1
  -1   0  -2 2143.38 142.758   1
  -1   0  -2 1871.24 116.207   1
   1   0   3-3.37542 48.3499   1
   1   0   3 18.1449 33.0119   1
   1   0   3 0.02683 96.2866   1
   1   0   3 -2.2916 26.3281   1
   1   0   3-9.13023 17.8582   1
  -1   0  -3  111.92 30.4876   1
  -1   0  -3 64.0401  34.904   1
  -1   0  -3 89.2487 73.3294   1
  -1   0  -3 47.3531 22.2686   1
   1   0   486853.70 7579.52   1
   1   0   490217.20 8718.56   1
   1   0   490566.30 8008.29   1
   1   0   484352.70 6661.39   1
   1   0   485546.90 9032.63   1
  -1   0  -496750.30 9333.21   1
  -1   0  -498165.1010745.90   1
  -1   0  -492661.50 8465.02   1
  -1   0  -489547.50 7496.54   1
  -1   0  -490298.30 7884.13   1
   1   0   5 42.8044 106.157   1
   1   0   5 114.498 59.9309   1
   1   0   5 143.363 57.6482   1
   1   0   5 42.7787 56.7706   1
  -1   0  -5 42.6517 43.6173   1
  -1   0  -5  73.239 198.289   1
  -1   0  -5 33.8262 54.3093   1
  -1   0  -5 66.7389 112.039   1
   1   0   623367.70 2074.57   1
  -1   0  -623864.40 1993.33   1
  -1   0  -625633.20 3269.16   1
   1   0   7 123.451 170.736   1
   1   0   7 6.43683 340.222   1
  -1   0  -7 81.5962 154.566   1
   1   0   818177.80 2015.45   1
   1   0   822956.60 3508.66   1
  -1   0  -818314.80 1905.25   1
   1   0   9-28.7457 69.6884   1
   1   0   9 149.627 126.791   1
  -1   0  -9  31.802 70.5433   1
   1   0  10 2209.17 450.949   1
   1   0  10 3227.36 739.287   1
  -1   0 -10 3170.66 447.961   1
   1  -1 -11 491.846  161.28   1
   1   1 -11 285.355 261.787   1
  -1  -1  11 24.7931 393.771   1
  -1   1  11 475.751 170.907   1
  -1  -1  11  429.57 172.512   1
  -1   1  11 45.0088  244.19   1
   1   1 -10 9447.54 1127.29   1
   1  -1 -10 9367.30 1123.53   1
  -1   1  10 7851.08 1134.60   1
  -1   1  10 9086.88 1642.61   1
  -1  -1  10 7969.75 1172.71   1
  -1  -1  10 9337.29 1726.37   1
   1  -1  -910096.20 1275.68   1
   1   1  -910324.40 1768.63   1
  -1  -1   9 8860.11 1286.15   1
  -1   1   9 9899.56 3146.36   1
  -1   1   910011.40 1347.57   1
  -1  -1   911176.50 3400.50   1
   1  -1  -8 3451.21 546.693   1
   1   1  -8 3441.30 829.883   1
  -1   1   8 2921.60 586.961   1
  -1   1   8 2378.98 1096.22   1
  -1  -1   8 2198.67 1166.77   1
  -1  -1   8 3207.66 594.054   1
   1   1  -7 5037.19 577.202   1
   1  -1  -7 4598.95 573.806   1
  -1   1   7 4913.88 641.583   1
  -1  -1   7 5068.03 653.416   1
  -1  -1   7 4845.60 1241.38   1
  -1   1   7 4205.42 1145.80   1
   1   1  -654792.40 5073.49   1
   1  -1  -650526.00 4127.42   1
   1  -1  -655106.30 4606.11   1
   1  -1  -655112.90 5107.73   1
   1   1  -650450.10 4634.61   1
   1  -1  -652808.80 5510.10   1
  -1  -1   661613.70 5915.28   1
  -1   1   651278.60 4366.44   1
  -1   1   659440.00 5093.60   1
  -1  -1   662340.70 7662.30   1
  -1   1   649650.20 6644.63   1
  -1  -1   648838.70 4208.41   1
  -1  -1   654892.40 6337.74   1
  -1   1   656497.50 6117.30   1
   1  -1  -566745.20 5134.89   1
   1   1  -562517.30 4604.56   1
   1   1  -564590.60 6142.26   1
   1  -1  -567359.70 5910.66   1
   1  -1  -566122.60 7467.66   1
   1   1  -564530.00 5119.29   1
   1   1  -568411.10 6970.48   1
   1  -1  -565881.70 5216.66   1
  -1  -1   562921.50 6824.47   1
  -1   1   566247.40 5318.76   1
  -1  -1   571793.70 5913.80   1
  -1  -1   561608.30 5110.12   1
  -1   1   549865.20 6543.85   1
  -1  -1   570442.90 8163.74   1
  -1   1   571643.40 5832.86   1
  -1  -1   558979.70 4243.56   1
  -1   1   568071.90 6944.03   1
  -1  -1   565752.50 4485.91   1
   1   1  -4 5252.20 322.289   1
   1  -1  -4 5508.39 313.965   1
   1   1  -4 5286.91 258.264   1
   1  -1  -4 5130.85  718.93   1
   1  -1  -4 5692.35 342.616   1
   1   1  -4 5460.18 418.621   1
   1   1  -4 5094.68  685.24   1
   1  -1  -4 5160.80 424.176   1
  -1  -1   4 5280.92 713.809   1
  -1  -1   4 4995.81 848.551   1
  -1   1   4 5336.91 370.802   1
  -1  -1   4 5699.07 524.818   1
  -1   1   4 5443.02 676.684   1
  -1  -1   4 5190.97 327.633   1
  -1   1   4 5273.24 252.585   1
  -1   1   4 3284.86 759.185   1
  -1   1   4 5873.43 356.085   1
  -1  -1   4 5454.35  225.40   1
  -1  -1   4 5427.34 372.494   1
   1   1  -311068.00 813.762   1
   1  -1  -310725.50 523.352   1
   1  -1  -311552.70 546.607   1
   1   1  -311445.10  542.61   1
   1  -1  -310695.10  759.33   1
   1  -1  -311586.70 698.233   1
   1   1  -310765.10 580.369   1
   1   1  -311009.80 465.851   1
  -1  -1   3 9336.95 829.233   1
  -1   1   311004.90 569.732   1
  -1   1   310739.20 849.369   1
  -1  -1   311745.10 607.765   1
  -1   1   310079.00 651.265   1
  -1  -1   310995.60 624.152   1
  -1  -1   310150.10 940.208   1
  -1  -1   311304.90 456.622   1
  -1   1   311407.90 569.201   1
  -1   1   310634.30 352.615   1
  -1  -1   310771.70 1073.23   1
  -1   1   3 7093.25 929.558   1
   1   1  -267501.00 4542.21   1
   1  -1  -267377.70 4321.24   1
   1  -1  -270985.20 4341.60   1
   1   1  -266222.80 4279.28   1
   1   1  -261220.50 5075.13   1
   1   1  -269441.40 4501.55   1
   1  -1  -272232.30 4743.57   1
   1  -1  -269719.90 5394.40   1
   1   1  -270466.30 4633.56   1
   1  -1  -269033.60 4666.11   1
  -1   1   267834.30 4549.22   1
  -1  -1   271066.80 5845.67   1
  -1  -1   265657.40 4114.43   1
  -1  -1   269279.70 4545.04   1
  -1  -1   266856.40 4438.88   1
  -1  -1   270455.30 4843.42   1
  -1   1   273978.50 4837.95   1
  -1   1   257412.10 4882.92   1
  -1   1   275686.30 5217.73   1
   1   1  -1104786.0 7627.29   1
   1   1  -1104176.0 8710.60   1
   1  -1  -1105826.0 7944.55   1
   1  -1  -1106746.0 8741.94   1
   1   1  -1112092.0 8222.62   1
   1   1  -1116281.0 8339.82   1
   1   1  -199133.40 7196.26   1
   1  -1  -1103100.0 7109.83   1
   1  -1  -1108681.0 7922.35   1
   1  -1  -1112525.0 8388.18   1
  -1  -1   197931.60 7281.78   1
  -1   1   1106036.0 7894.52   1
  -1  -1   1102399.0 7456.18   1
  -1   1   1111689.0 8334.66   1
  -1  -1   1109925.0 7952.92   1
  -1  -1   1104821.0 7496.52   1
  -1   1   1101910.0 8161.24   1
  -1   1   1101249.0 7124.91   1
  -1  -1   193833.30 7753.55   1
   1   1   032259.60 1501.99   1
   1  -1   035494.60 1420.84   1
   1   1   033831.30 1597.76   1
   1  -1   032033.50 1661.85   1
   1  -1   033416.20 1792.63   1
   1   1   034047.40 1615.21   1
   1  -1   033132.40 1580.85   1
   1   1   030568.20 1768.86   1
   1  -1   033234.20 1551.35   1
  -1  -1   033763.30 1805.31   1
  -1  -1   033330.60 1567.49   1
  -1   1   031114.10 1603.58   1
  -1  -1   033335.90 1495.92   1
  -1  -1   031706.60 1503.77   1
  -1  -1   033443.50 1610.73   1
  -1   1   034454.20 1348.54   1
  -1   1   033079.10 1573.01   1
  -1   1   033818.10 1578.39   1
   1   1   127452.40 1402.10   1
   1  -1   129612.00 1482.84   1
   1   1   127863.60 1440.55   1
   1   1   129212.10 1363.28   1
   1   1   127758.50 1607.97   1
   1   1   127656.50 1298.83   1
   1  -1   127687.80 1316.28   1
   1  -1   127178.30 1245.57   1
   1  -1   130010.70 1820.31   1
   1  -1   126591.40 1305.11   1
  -1  -1  -133450.30 1967.07   1
  -1   1  -127701.00 1319.23   1
  -1  -1  -127086.80 1264.24   1
  -1  -1  -127527.00 1294.39   1
  -1   1  -128572.70 1318.57   1
  -1   1  -126643.60 1329.18   1
  -1   1  -128197.00 1472.18   1
  -1   1  -127328.10 1745.23   1
  -1  -1  -128995.00 1442.48   1
  -1  -1  -128941.10 1411.33   1
   1   1   2300818.042033.50   1
   1   1   2299186.042226.90   1
   1   1   2306452.040207.30   1
   1   1   2332518.044322.20   1
   1  -1   2323188.041730.70   1
   1   1   2330868.042330.90   1
   1  -1   2334966.043426.30   1
   1  -1   2345357.050493.40   1
   1  -1   2366064.048588.00   1
   1  -1   2314161.042603.20   1
  -1  -1  -2375293.049516.10   1
  -1  -1  -2332999.043805.90   1
  -1   1  -2324485.043140.10   1
  -1   1  -2294719.042145.10   1
  -1   1  -2344035.043866.30   1
  -1  -1  -2327907.047456.00   1
  -1   1  -2327661.043288.70   1
  -1   1  -2345639.046152.30   1
  -1  -1  -2326908.042136.90   1
  -1  -1  -2352718.046931.90   1
   1   1   349955.80 3413.78   1
   1   1   350456.10 3093.85   1
   1  -1   350078.40 3431.10   1
   1  -1   362484.40 6684.55   1
   1  -1   347953.60 3075.68   1
   1  -1   351907.90 3758.81   1
   1   1   348910.40 3398.32   1
   1   1   340852.30 5214.36   1
   1  -1   343229.80 5039.46   1
   1   1   349348.90 4118.99   1
  -1  -1  -351400.60 3738.16   1
  -1  -1  -351638.70 5573.18   1
  -1  -1  -351030.90 3529.25   1
  -1  -1  -358834.50 4245.19   1
  -1  -1  -349536.40 3598.17   1
  -1   1  -353152.30 3844.52   1
  -1   1  -350866.70 3769.20   1
  -1   1  -350669.50 3216.76   1
  -1   1  -349647.80 4414.23   1
  -1   1  -351408.20 3699.44   1
   1   1   4 1667.81 171.491   1
   1  -1   4-17.7797 423.435   1
   1  -1   4 1356.77 182.959   1
   1  -1   4 1208.24 165.001   1
   1  -1   4 1265.84 254.665   1
   1   1   4 1957.26 303.049   1
   1   1   4 1703.99 179.778   1
   1   1   4 1805.56 309.012   1
   1  -1   4 1291.96 109.875   1
   1   1   4 1392.27 141.971   1
  -1  -1  -4 1712.58 215.685   1
  -1   1  -4 1277.80 118.216   1
  -1  -1  -4 1359.01 153.866   1
  -1  -1  -4 1605.26 199.644   1
  -1  -1  -4 1681.21 376.999   1
  -1  -1  -4 1559.16 299.144   1
  -1   1  -4 1467.64 294.194   1
  -1   1  -4 1009.50 160.708   1
  -1   1  -4 1501.40 209.164   1
  -1   1  -4 1716.01 427.249   1
   1   1   5 1030.16 193.857   1
   1   1   5 1258.00 324.736   1
   1  -1   5 916.235  516.61   1
   1   1   5 1170.62 179.629   1
   1  -1   5 586.795 147.039   1
   1   1   5 1089.41  198.16   1
   1  -1   5 1095.61 192.205   1
   1  -1   5 943.866 284.699   1
  -1  -1  -5 1299.95 422.594   1
  -1  -1  -5 1054.12 232.572   1
  -1   1  -5 1268.16 398.488   1
  -1  -1  -5 1039.36 160.328   1
  -1  -1  -5 1378.93  187.60   1
  -1   1  -5 1085.63 227.425   1
  -1   1  -5 1260.95 171.944   1
  -1   1  -5 938.494  116.18   1
   1  -1   630049.60 2698.55   1
   1   1   630117.30 2658.94   1
  -1  -1  -632726.90 4078.77   1
  -1   1  -631541.00 2641.13   1
  -1  -1  -631416.40 3286.92   1
  -1   1  -635998.50 4350.12   1
   1   1   726761.70 2649.69   1
   1   1   730637.80 4344.21   1
   1  -1   733179.70 4735.34   1
   1  -1   727300.90 2757.38   1
  -1   1  -727512.40 2586.57   1
  -1  -1  -726901.30 2583.23   1
   1  -1   8 2836.36 451.818   1
   1   1   8-3.30269 836.229   1
   1  -1   8 -4.6975 872.691   1
   1   1   8 1104.04 427.728   1
  -1   1  -8 2257.31 620.741   1
  -1  -1  -8 2640.15 402.234   1
   1   1   9-31.8935 202.055   1
   1  -1   9 127.323  121.63   1
   1   1   9 78.4108 117.634   1
   1  -1   9-108.366 215.024   1
  -1  -1  -9 367.695 118.729   1
  -1   1  -9 19.0579 116.533   1
   1   1  10 3058.73 817.152   1
   1   1  10 4662.19 904.021   1
   1  -1  10 3522.24 594.815   1
   1  -1  10 4564.46 939.021   1
  -1   1 -10 4094.89 555.308   1
  -1  -1 -10 4110.26 551.653   1
   1  -2 -11 9646.46 1008.57   1
   1   2 -11 9986.86 1009.08   1
  -1  -2  1111041.40 2135.90   1
  -1  -2  11 8355.26 1540.27   1
  -1   2  1110014.90 1343.37   1
  -1   2  11 7877.92 1006.51   1
   1   2 -10-2.64536 67.0587   1
   1  -2 -10 32.5582 67.0186   1
  -1   2  10-107.347 102.693   1
  -1  -2  10 54.8772 71.4653   1
  -1  -2  10 42.1303  115.17   1
  -1   2  10  13.452 105.474   1
   1   2  -9 7117.40 975.937   1
   1  -2  -9 7541.28 1040.19   1
  -1   2   9 8306.37 2675.06   1
  -1   2   9 7423.51 1102.80   1
  -1  -2   9 8631.06 2986.05   1
  -1  -2   9 6833.38 1043.52   1
   1   2  -8 135.838 100.865   1
   1  -2  -8 44.8071 160.242   1
  -1  -2   8 40.8224  232.24   1
  -1   2   8 12.3459 171.519   1
  -1  -2   8  64.242 112.603   1
  -1   2   8   67.04 198.028   1
   1   2  -763116.40 6039.25   1
   1  -2  -764064.90 6166.13   1
  -1   2   767525.90 6735.27   1
  -1  -2   765949.20 7583.83   1
  -1  -2   775650.80 9803.95   1
  -1   2   762336.30 8298.30   1
   1   2  -6 201.179  161.64   1
   1   2  -6 151.883 82.4715   1
   1  -2  -6 5.08861 81.7783   1
   1  -2  -6 239.527 94.1313   1
   1  -2  -6 178.116  120.28   1
   1  -2  -6-6.85473  165.27   1
  -1  -2   6  248.04 91.1911   1
  -1   2   6 258.089 212.646   1
  -1   2   6 236.819 162.415   1
  -1  -2   6 281.621 190.451   1
  -1  -2   6 479.001  243.79   1
  -1   2   6  208.02 88.6747   1
  -1  -2   6 239.809 105.224   1
  -1   2   6 196.134 100.225   1
   1   2  -521640.30 1992.24   1
   1   2  -521650.60 1696.47   1
   1  -2  -522172.40 1719.00   1
   1   2  -522136.30 2402.96   1
   1  -2  -521940.20 1778.58   1
   1   2  -519689.10 1100.56   1
   1  -2  -523139.60 2744.85   1
   1  -2  -522601.00 1487.02   1
  -1  -2   519696.90 3015.80   1
  -1  -2   523146.00 1260.26   1
  -1  -2   523868.30 2044.36   1
  -1  -2   519844.00 1416.02   1
  -1  -2   519274.40 1406.60   1
  -1  -2   525480.60 2912.68   1
  -1   2   521972.70 2123.05   1
  -1   2   520906.20 1468.47   1
  -1   2   522828.20 1562.87   1
  -1   2   517232.10 2383.68   1
   1   2  -4 623.294 186.106   1
   1   2  -4 824.331 176.557   1
   1   2  -4 766.682 85.0056   1
   1  -2  -4  768.75 128.091   1
   1   2  -4 540.847 53.2402   1
   1  -2  -4 547.044 237.244   1
   1  -2  -4 434.514 89.2649   1
   1  -2  -4 534.166 87.5449   1
  -1  -2   4 720.935 279.865   1
  -1   2   4 611.491  28.444   1
  -1  -2   4 775.763 353.353   1
  -1   2   4 860.643 99.3546   1
  -1   2   4 885.685 202.745   1
  -1  -2   4 264.548 161.391   1
  -1  -2   4-2.11016 176.832   1
  -1  -2   4 663.273 107.288   1
  -1   2   4  631.89 90.8498   1
  -1  -2   4 618.875 59.2699   1
  -1   2   4 1143.94  232.87   1
   1  -2  -3170083.017192.40   1
   1   2  -3167648.016230.70   1
   1   2  -3173847.016033.10   1
   1   2  -3168254.016634.60   1
   1   2  -3175263.017687.50   1
   1  -2  -3184932.018205.00   1
   1  -2  -3181016.017604.10   1
   1  -2  -3160066.016982.40   1
  -1   2   3125629.015552.40   1
  -1  -2   3166082.019576.30   1
  -1  -2   3136105.015836.20   1
  -1  -2   3146883.017473.40   1
  -1   2   3169820.016734.60   1
  -1  -2   3180830.017874.40   1
  -1  -2   3162178.016802.90   1
  -1  -2   3172051.016272.90   1
  -1   2   3184300.015839.10   1
  -1   2   3156384.015476.50   1
  -1   2   3168792.018649.40   1
  -1   2   3153808.015392.70   1
   1  -2  -212097.30 553.344   1
   1  -2  -211841.70  391.74   1
   1  -2  -211648.70 574.337   1
   1   2  -211184.00 782.651   1
   1   2  -210955.80 466.035   1
   1   2  -211088.50 505.285   1
   1   2  -211618.80 651.854   1
   1  -2  -211634.90 540.776   1
   1  -2  -212018.10 584.457   1
  -1   2   211376.30 513.829   1
  -1  -2   211669.90 501.168   1
  -1  -2   211292.70 545.038   1
  -1   2   210773.20  730.96   1
  -1  -2   210988.00 576.905   1
  -1   2   211482.60 666.804   1
  -1  -2   210530.40 717.284   1
  -1  -2   210899.90 517.386   1
  -1   2   211607.10 453.552   1
  -1   2   211173.40 389.662   1
   1   2  -149715.90 2597.92   1
   1   2  -148278.80 2711.55   1
   1  -2  -154187.50 3135.45   1
   1   2  -143070.90 2391.33   1
   1   2  -150090.30 2770.91   1
   1   2  -147467.60 3114.67   1
   1  -2  -151838.40 2910.77   1
   1  -2  -150618.00 3318.43   1
   1  -2  -150300.30 2470.25   1
   1  -2  -149953.50 2673.18   1
  -1   2   148572.50 2897.79   1
  -1   2   154916.90 3155.90   1
  -1  -2   148946.40 2691.08   1
  -1  -2   151434.90 2690.81   1
  -1  -2   150281.60 3222.65   1
  -1  -2   149761.70 2806.28   1
  -1   2   151220.40 2787.78   1
  -1  -2   148105.50 2660.00   1
  -1   2   149795.50 2440.44   1
  -1   2   148630.80 2765.25   1
   1  -2   022691.00 949.391   1
   1   2   023788.60 1101.74   1
   1   2   024977.00 1088.76   1
   1   2   024079.40 865.173   1
   1  -2   024989.10 821.742   1
   1  -2   022400.30 1106.70   1
   1   2   023049.40  989.87   1
   1   2   022275.10 1094.90   1
   1  -2   023411.30 1030.99   1
   1  -2   022178.70 1118.92   1
  -1  -2   024826.80 1095.63   1
  -1  -2   022674.20 1141.46   1
  -1   2   023065.10 959.356   1
  -1   2   023893.00 1048.63   1
  -1  -2   021774.00 1004.02   1
  -1   2   024689.60 1121.10   1
  -1  -2   023043.40 977.598   1
  -1   2   022121.60 717.434   1
   1   2   1371766.049944.40   1
   1  -2   1381493.050251.60   1
   1   2   1379949.052261.40   1
   1   2   1387529.051221.50   1
   1   2   1355398.050093.70   1
   1   2   1381202.050389.80   1
   1  -2   1364397.049665.60   1
   1  -2   1382104.051788.40   1
   1  -2   1341299.049731.50   1
   1  -2   1377686.049735.60   1
  -1  -2  -1343944.049939.50   1
  -1  -2  -1361794.047921.20   1
  -1  -2  -1389834.052134.50   1
  -1  -2  -1385422.052807.00   1
  -1  -2  -1356883.047586.60   1
  -1   2  -1352391.049545.70   1
  -1   2  -1390236.051087.90   1
  -1   2  -1385245.053646.30   1
  -1   2  -1369273.048790.70   1
  -1   2  -1421782.057973.00   1
   1   2   2111527.010555.80   1
   1   2   2113332.010508.70   1
   1   2   2108995.0 8589.06   1
   1  -2   2113172.0 9379.51   1
   1   2   2112794.0 9466.84   1
   1  -2   2100407.0 8706.27   1
   1  -2   2105641.010898.00   1
   1   2   2113015.0 9430.52   1
   1  -2   2110329.0 9222.70   1
   1  -2   2118710.010208.50   1
  -1  -2  -2111441.0 8937.59   1
  -1   2  -2120598.010856.40   1
  -1  -2  -2111050.0 9335.64   1
  -1  -2  -2121256.010568.40   1
  -1   2  -2109982.0 8616.39   1
  -1  -2  -2109956.010869.60   1
  -1   2  -2110989.0 9165.93   1
  -1   2  -2107867.010262.40   1
  -1   2  -2116088.010008.80   1
  -1  -2  -2134572.011780.80   1
   1   2   3 4958.11 326.413   1
   1  -2   3 5549.44 397.983   1
   1   2   3 5112.46 212.757   1
   1  -2   3 5052.35 1087.71   1
   1  -2   3 5489.99 743.467   1
   1   2   3 5185.32 304.284   1
   1   2   3 5551.10 494.983   1
   1   2   3 5093.21 1513.86   1
   1  -2   3 4814.61 262.974   1
  -1  -2  -3 5221.64 370.596   1
  -1  -2  -3 5441.30 377.802   1
  -1  -2  -3 5023.44 265.067   1
  -1   2  -3 5497.46 582.976   1
  -1   2  -3 5522.89 382.018   1
  -1   2  -3 5235.16 385.878   1
  -1   2  -3 5304.73 299.505   1
  -1   2  -3 5150.91 226.341   1
  -1  -2  -3 5107.72 639.946   1
  -1  -2  -3 5562.80 374.101   1
   1  -2   4 2395.52 235.498   1
   1   2   4 2311.52  225.27   1
   1   2   4 2757.69 362.986   1
   1   2   4 2525.52 639.965   1
   1   2   4 2311.11 172.871   1
   1   2   4 2620.38 383.697   1
   1  -2   4 2753.76 279.064   1
   1  -2   4 2283.02 171.142   1
   1  -2   4-46.6936 948.729   1
   1  -2   4 2490.76 210.113   1
  -1  -2  -4 2301.06 256.262   1
  -1  -2  -4 3087.29  325.45   1
  -1  -2  -4 2458.19 283.412   1
  -1  -2  -4 2479.76 253.515   1
  -1   2  -4 2344.00 619.536   1
  -1   2  -4 2486.09  280.98   1
  -1  -2  -4 2516.89 813.702   1
  -1   2  -4 2328.66 209.832   1
  -1   2  -4 2267.83 326.449   1
  -1   2  -4 2312.06 140.553   1
   1  -2   573374.90 7248.20   1
   1   2   579179.50 7003.25   1
   1   2   578263.20 7154.14   1
   1   2   582197.80 8042.67   1
   1   2   582425.70 8739.87   1
   1  -2   570511.70 5744.31   1
   1  -2   577520.80 7245.72   1
   1  -2   586316.6010410.70   1
  -1  -2  -579659.60 7235.40   1
  -1  -2  -580672.40 7852.82   1
  -1   2  -586077.70 9287.84   1
  -1  -2  -581337.20 9740.96   1
  -1  -2  -573098.50 6625.44   1
  -1   2  -577802.10 7342.46   1
  -1   2  -574423.00 8313.47   1
  -1   2  -582184.20 7873.13   1
   1  -2   6 86.7584 89.0299   1
   1   2   6  145.99 88.2584   1
  -1  -2  -6 164.745 86.6344   1
  -1   2  -6 95.1424 136.507   1
  -1  -2  -6-72.1622 161.483   1
  -1   2  -6 21.3592 78.5618   1
   1   2   7 3193.59 513.742   1
   1   2   7 3994.00 997.135   1
   1  -2   7 3071.06 531.839   1
   1  -2   7 17.8926 1102.80   1
  -1  -2  -7 3152.50 516.218   1
  -1   2  -7 3259.62 462.849   1
   1  -2   8  185.85 126.112   1
   1   2   8-9.03683 235.553   1
   1   2   8 35.9283 119.083   1
   1  -2   8 3.01594 254.304   1
  -1  -2  -8 221.178 185.073   1
  -1   2  -8 154.942 114.297   1
   1  -2   919291.60 2869.14   1
   1   2   917907.30 2580.87   1
   1   2   915135.40 1866.02   1
   1  -2   915484.30 2468.02   1
  -1   2  -916448.80 2269.42   1
  -1  -2  -916930.10 1765.28   1
   1   2  10 349.243 191.875   1
   1   2  10 117.288 109.218   1
   1  -2  10 147.845  124.76   1
   1  -2  10 217.946 202.247   1
  -1  -2 -10 145.586 113.738   1
  -1   2 -10 132.887 182.078   1
   1   3 -11 219.861 113.425   1
   1  -3 -11 232.268 116.374   1
  -1  -3  11-24.7114 191.862   1
  -1  -3  11 190.189 119.132   1
  -1   3  11 169.917 117.532   1
  -1   3  11 62.0629 160.331   1
   1  -3 -10 8878.71 1092.45   1
   1   3 -10 9399.13 1097.43   1
  -1  -3  1010770.80 1793.89   1
  -1  -3  10 8720.82 1245.95   1
  -1   3  10 7200.58 1070.55   1
  -1   3  10 8897.75 1538.52   1
   1  -3  -912093.00 1416.42   1
   1   3  -911067.40 1315.91   1
  -1  -3   910283.80 1431.59   1
  -1   3   910384.00 1418.56   1
  -1  -3   914872.40 2733.75   1
  -1   3   913259.40 2320.81   1
   1   3  -8 2203.59 413.599   1
   1  -3  -8 2191.80  421.03   1
  -1   3   8 1381.94 784.581   1
  -1  -3   8 1677.29 955.521   1
  -1  -3   8 2281.27 480.069   1
  -1   3   8 1542.12 449.969   1
   1  -3  -7 9.29559 99.3586   1
   1  -3  -7 174.634 109.281   1
   1   3  -7  280.63 164.284   1
   1  -3  -7 73.2362 152.587   1
  -1   3   7 3.24707 203.014   1
  -1  -3   7  195.89 119.341   1
  -1   3   7 283.695 112.789   1
   1  -3  -624927.10 2300.60   1
   1   3  -621092.90 1816.88   1
   1  -3  -623302.20 2687.72   1
   1   3  -623068.60 1740.96   1
   1  -3  -623881.50 1822.79   1
   1  -3  -621495.70 1715.98   1
  -1  -3   631467.90 3751.92   1
  -1   3   622938.40 2375.14   1
  -1  -3   622447.70 2916.57   1
  -1  -3   625394.10 2090.84   1
  -1  -3   620587.40 1700.78   1
  -1   3   624368.90 2965.70   1
  -1   3   621721.40 1845.74   1
  -1   3   622134.90 1732.08   1
   1   3  -538241.30 3383.14   1
   1   3  -533792.40 2105.40   1
   1  -3  -543188.30 4700.69   1
   1   3  -541133.80 3374.73   1
   1  -3  -540952.00 3396.58   1
   1   3  -539436.40 2776.58   1
   1  -3  -538796.20 2821.49   1
   1  -3  -539710.40 2834.54   1
  -1  -3   533528.40 3501.03   1
  -1  -3   540962.60 4555.94   1
  -1  -3   538346.20 2722.18   1
  -1  -3   541538.60 3101.73   1
  -1  -3   537969.50 3076.46   1
  -1  -3   536842.60 3256.22   1
  -1   3   540740.60 3786.66   1
  -1   3   538549.90 2770.36   1
  -1   3   541083.60 3004.46   1
  -1   3   538898.50 4173.55   1
   1   3  -4 275.079  400.57   1
   1  -3  -4 1560.77 157.209   1
   1   3  -4 1515.65 214.109   1
   1   3  -4 1468.23 84.7076   1
   1   3  -4 1660.19 183.025   1
   1  -3  -4 1025.16 396.838   1
   1  -3  -4 1536.21 206.688   1
   1  -3  -4 1714.26 255.839   1
  -1   3   4 1567.51 227.942   1
  -1  -3   4 1499.30 213.796   1
  -1  -3   4 1339.77 472.824   1
  -1  -3   4 2014.42 179.147   1
  -1  -3   4 2236.81 620.323   1
  -1  -3   4 1457.02 192.121   1
  -1  -3   4 1732.46 179.385   1
  -1   3   4 1215.49 330.711   1
  -1   3   4 1871.36 165.794   1
  -1   3   4 1950.38 312.219   1
   1   3  -311808.00 546.696   1
   1   3  -311653.00  648.21   1
   1  -3  -312329.70  782.78   1
   1  -3  -311195.00 782.699   1
   1   3  -311923.20 589.972   1
   1   3  -311112.50 433.484   1
   1  -3  -312645.70 698.672   1
   1  -3  -312062.90  689.46   1
  -1  -3   311755.00 1076.98   1
  -1  -3   313103.30 665.711   1
  -1   3   311818.00 573.352   1
  -1  -3   310176.00 870.558   1
  -1  -3   312495.20 601.509   1
  -1  -3   311381.40 642.646   1
  -1   3   311919.00 622.255   1
  -1   3   311832.80 494.345   1
  -1   3   310254.30 1238.78   1
  -1  -3   3 9994.62 976.037   1
  -1   3   311643.80 846.712   1
   1   3  -2129609.011010.10   1
   1   3  -2111325.011165.80   1
   1  -3  -2125440.010565.30   1
   1   3  -2121754.010248.60   1
   1   3  -2129808.011524.50   1
   1   3  -2125943.0 9963.29   1
   1  -3  -2130579.011354.60   1
   1  -3  -2122810.011243.70   1
   1  -3  -2125763.0 9576.64   1
   1  -3  -2132047.011762.70   1
  -1  -3   2120495.010485.20   1
  -1   3   2120498.0 9820.96   1
  -1   3   2132644.011321.30   1
  -1  -3   2126353.010703.80   1
  -1  -3   2119153.011443.00   1
  -1  -3   2134654.011257.60   1
  -1  -3   2121421.010046.60   1
  -1   3   2122226.011527.80   1
  -1   3   2117898.011543.40   1
  -1   3   2127428.0 9692.23   1
   1  -3  -1113907.0 8280.87   1
   1  -3  -1116034.0 8965.25   1
   1   3  -1122927.0 9836.87   1
   1   3  -1105179.0 9167.90   1
   1   3  -1107357.0 8602.04   1
   1   3  -1120239.0 9159.50   1
   1   3  -1120814.0 9093.28   1
   1  -3  -1113258.0 9268.86   1
   1  -3  -1113584.0 9364.52   1
   1  -3  -1121273.0 9663.21   1
  -1  -3   1114754.0 9097.34   1
  -1  -3   1107185.0 8575.06   1
  -1  -3   1113142.0 8741.28   1
  -1  -3   1112652.0 9681.62   1
  -1  -3   1116378.0 8591.12   1
  -1   3   1113460.0 9113.62   1
  -1   3   1115825.0 9318.25   1
  -1   3   1115436.0 8294.62   1
  -1   3   1120326.0 9778.86   1
  -1   3   1116955.0 8902.93   1
   1   3   046638.00 2797.27   1
   1   3   049490.60 2715.41   1
   1  -3   046172.60 2879.74   1
   1  -3   049349.10 2785.23   1
   1   3   046144.20 2641.76   1
   1  -3   048774.80 2251.78   1
   1   3   049396.30 2172.44   1
   1  -3   043085.40 2570.48   1
   1  -3   046192.80 2461.46   1
   1   3   046429.30 2927.63   1
  -1  -3   047726.50 2914.26   1
  -1   3   046941.30 2661.74   1
  -1   3   052734.20 3048.44   1
  -1  -3   045785.30 2503.89   1
  -1  -3   046341.40 2924.18   1
  -1   3   046595.40 2502.35   1
  -1  -3   049360.90 2791.48   1
  -1   3   045095.20 2097.90   1
   1  -3   1 5095.77  249.77   1
   1   3   1 5064.84 231.409   1
   1   3   1 5433.31 293.833   1
   1   3   1 4902.55 183.355   1
   1   3   1 4888.17  162.30   1
   1  -3   1 4747.88 186.124   1
   1   3   1 5609.99 306.907   1
   1  -3   1 4454.60 326.192   1
   1  -3   1 4896.47  209.43   1
   1  -3   1 4603.39 237.245   1
  -1   3  -1 5031.13 254.103   1
  -1   3  -1 4741.94 161.134   1
  -1  -3  -1 4813.25 180.613   1
  -1  -3  -1 5394.43 242.206   1
  -1   3  -1 5567.48 401.935   1
  -1  -3  -1 5197.62  219.68   1
  -1  -3  -1 4931.02 314.613   1
  -1   3  -1 5001.95 275.388   1
  -1  -3  -1 5426.59 283.988   1
  -1   3  -1 4835.41 156.767   1
   1  -3   2 7141.81 408.201   1
   1  -3   2 7199.62 380.868   1
   1  -3   2 6540.32 417.885   1
   1   3   2 6669.01  298.15   1
   1  -3   2 7031.51 347.929   1
   1   3   2 7662.82 622.774   1
   1   3   2 7397.35  478.40   1
   1   3   2 7000.71 351.913   1
   1   3   2 7060.82 320.565   1
   1  -3   2 5667.42 604.846   1
  -1  -3  -2 6785.73 271.306   1
  -1  -3  -2 7545.15 485.739   1
  -1  -3  -2 6800.64 568.161   1
  -1  -3  -2 7191.44 355.268   1
  -1  -3  -2 7426.26 375.771   1
  -1   3  -2 7451.74 434.417   1
  -1   3  -2 7196.55 530.901   1
  -1   3  -2 7251.92 312.559   1
  -1   3  -2 7455.59 432.335   1
  -1   3  -2 6792.64  235.45   1
   1  -3   328989.80 1922.91   1
   1  -3   332708.20 2847.68   1
   1  -3   330401.60 2019.63   1
   1   3   326600.60 1341.64   1
   1   3   327346.10 3296.78   1
   1   3   328772.00 1662.81   1
   1   3   329412.90 1788.23   1
   1   3   331582.30 2279.75   1
   1  -3   321711.80 2504.07   1
   1  -3   328672.40 1752.84   1
  -1   3  -327355.00 1360.55   1
  -1   3  -330778.70 2497.24   1
  -1  -3  -330761.10 2104.97   1
  -1  -3  -325952.40 2430.11   1
  -1  -3  -331914.10 2296.06   1
  -1  -3  -329417.60 2133.96   1
  -1  -3  -327940.80 1535.88   1
  -1   3  -332345.60 2104.94   1
  -1   3  -330136.00 2096.14   1
  -1   3  -328537.20 1662.72   1
   1   3   424120.00 1153.61   1
   1   3   422324.10 2870.08   1
   1   3   423407.80 1562.71   1
   1   3   424011.20 1491.88   1
   1  -3   420073.80 2600.69   1
   1   3   425295.00 2091.87   1
   1  -3   422229.00 1525.03   1
   1  -3   425335.10 1481.66   1
   1  -3   422274.60 1581.36   1
   1  -3   425932.60 2271.81   1
  -1   3  -423665.40 2168.35   1
  -1   3  -421216.00 1207.83   1
  -1   3  -424564.40 1809.49   1
  -1  -3  -422257.80 1537.86   1
  -1  -3  -424236.30 1760.76   1
  -1  -3  -423531.30 2123.47   1
  -1  -3  -422221.50 3228.01   1
  -1   3  -422644.30 1438.18   1
  -1   3  -420498.60 2387.59   1
   1  -3   5 6623.81 1196.01   1
   1  -3   5 6522.73 625.139   1
   1   3   5 6601.95 539.251   1
   1   3   5 7238.17 875.937   1
   1   3   5 6403.18 729.355   1
   1   3   5 6330.78 605.367   1
   1  -3   5 6248.73 575.226   1
   1  -3   5 5808.48  410.73   1
  -1   3  -5 6746.44 978.565   1
  -1  -3  -5 5851.69 823.202   1
  -1  -3  -5 6648.10 727.179   1
  -1  -3  -5 6731.13 1117.42   1
  -1  -3  -5 6613.59 638.316   1
  -1   3  -5 8025.20 1570.22   1
  -1   3  -5 6358.59 500.966   1
  -1   3  -5 7145.75 911.642   1
   1   3   623947.80 2025.16   1
   1  -3   624345.00 2207.75   1
  -1   3  -623621.00 1957.00   1
  -1  -3  -624033.70 3065.56   1
  -1  -3  -624335.90 2301.25   1
  -1  -3  -621159.20 1964.27   1
  -1  -3  -623632.90 2041.62   1
  -1   3  -625152.20 2865.26   1
   1   3   724781.30 3553.37   1
   1   3   723442.50 2281.14   1
   1  -3   719515.70 2182.39   1
   1  -3   724832.30 3396.55   1
  -1   3  -723606.60 2133.20   1
  -1  -3  -723141.30 2218.36   1
   1   3   8 1369.17 340.766   1
   1   3   8   0.949 624.893   1
   1  -3   8 1618.08  881.66   1
   1  -3   8 1079.30 340.403   1
  -1  -3  -8 1235.61 319.723   1
  -1   3  -8 1164.86 321.691   1
   1   3   9 1290.05 460.477   1
   1  -3   9 1208.38 430.668   1
   1   3   9-0.79925 283.227   1
   1  -3   9 1064.50 291.028   1
  -1   3  -9 1118.81 260.796   1
  -1  -3  -9 1107.82 443.797   1
   1   3  10 3313.23 621.361   1
   1   3  10 6519.55 1021.73   1
   1  -3  10 7297.67 1120.16   1
   1  -3  10 4872.74 700.823   1
  -1  -3 -10 5785.84 664.154   1
  -1   3 -10 5923.39 664.977   1
   1  -4 -11 13.2403 129.633   1
   1   4 -11 196.021 84.3336   1
  -1   4  11-34.0196  136.12   1
  -1  -4  11 7.55323 141.027   1
  -1  -4  11 64.8045 91.2557   1
  -1   4  11 12.2055 175.505   1
   1  -4 -10 2863.53 483.231   1
   1   4 -10 2.64923 699.741   1
  -1   4  10 1258.80 643.645   1
  -1  -4  10 3575.27 802.458   1
  -1  -4  10 2448.97 530.999   1
  -1   4  10 2341.74  479.73   1
   1   4  -9-48.4131 118.352   1
   1  -4  -9 9.74694 125.965   1
  -1   4   9 485.952 207.297   1
  -1  -4   9-18.2275 215.858   1
  -1  -4   9 996.952 264.705   1
  -1   4   9-43.9699 192.374   1
   1   4  -829005.10 2798.56   1
   1  -4  -827889.20 2940.66   1
  -1  -4   831839.10 4304.49   1
  -1   4   830748.40 3293.33   1
  -1  -4   829363.60 3235.33   1
  -1   4   832491.80 4451.50   1
   1   4  -7 282.456  116.73   1
   1  -4  -7 5.38181 120.278   1
   1  -4  -7 306.504 122.793   1
  -1  -4   7 282.835 212.745   1
  -1  -4   7 343.251 232.434   1
  -1   4   7 282.573  197.79   1
  -1   4   7-17.7916 219.651   1
   1  -4  -616652.90 2118.10   1
   1  -4  -615997.90 1282.29   1
   1  -4  -616491.50 1328.64   1
   1   4  -615782.20 1225.15   1
   1   4  -615245.20 1330.94   1
   1  -4  -616967.40 2230.46   1
  -1  -4   614099.00 1232.83   1
  -1   4   615524.00 1663.07   1
  -1  -4   614315.10 1804.32   1
  -1  -4   617121.20 1498.32   1
  -1  -4   616443.90 2347.46   1
  -1   4   618888.90 2249.46   1
  -1   4   616696.20 1315.19   1
  -1   4   616961.40 1802.84   1
   1  -4  -5 3898.22 350.965   1
   1   4  -5 3126.67 301.536   1
   1   4  -5 3113.07 352.844   1
   1   4  -5 3914.36  321.22   1
   1  -4  -5 4703.78 827.341   1
   1  -4  -5 4113.27 361.348   1
   1  -4  -5 3594.87 705.467   1
  -1   4   5 3868.52 338.176   1
  -1   4   5 3977.50 351.772   1
  -1  -4   5 3937.25 786.114   1
  -1  -4   5 4209.40 391.071   1
  -1  -4   5 3778.62 273.823   1
  -1  -4   5 3660.57 368.588   1
  -1  -4   5 3344.89 593.884   1
  -1  -4   5 3342.79 377.414   1
  -1   4   5 3930.03 544.357   1
  -1   4   5 4319.43 674.178   1
   1  -4  -488956.60 7721.20   1
   1   4  -480241.50 5815.31   1
   1   4  -491111.90 7767.31   1
   1   4  -488302.60 8239.99   1
   1   4  -490852.00 7442.88   1
   1  -4  -492783.8011799.20   1
   1  -4  -485826.70 7708.83   1
   1  -4  -494861.40 7963.70   1
  -1  -4   495719.40 8088.65   1
  -1  -4   481825.00 7905.86   1
  -1   4   492651.30 7722.39   1
  -1  -4   484888.4010830.20   1
  -1  -4   485187.80 7050.63   1
  -1  -4   474304.90 7844.17   1
  -1   4   490535.40 7347.38   1
  -1  -4   481513.40 8022.48   1
  -1   4   488894.20 8630.17   1
  -1   4   486236.90 8897.63   1
   1  -4  -310496.80 612.249   1
   1  -4  -3 9970.54 1120.47   1
   1   4  -310102.00 521.588   1
   1   4  -3 9766.72 362.456   1
   1   4  -310922.60 567.403   1
   1   4  -310661.20 568.255   1
   1  -4  -310672.60  588.00   1
   1  -4  -311189.50 677.835   1
  -1   4   310569.30 802.699   1
  -1  -4   310696.80 998.784   1
  -1  -4   3 9724.20 696.261   1
  -1  -4   310824.50 590.103   1
  -1  -4   310574.90 992.438   1
  -1   4   310402.20 534.577   1
  -1  -4   3 8511.54 714.062   1
  -1  -4   310796.20 571.064   1
  -1   4   310102.80 473.499   1
  -1   4   310851.50 769.203   1
   1  -4  -229084.30 1617.93   1
   1  -4  -224653.30 1477.66   1
   1   4  -229361.00 1777.73   1
   1   4  -229241.90 1491.09   1
   1   4  -226949.20 1404.56   1
   1   4  -226249.20 1175.33   1
   1   4  -227640.90 1894.27   1
   1  -4  -228142.00 1400.04   1
   1  -4  -228690.00 1645.67   1
   1  -4  -227342.70 1172.48   1
  -1  -4   224279.50 1412.64   1
  -1   4   227731.50 1593.14   1
  -1   4   226623.60 1592.97   1
  -1  -4   229122.50 1486.96   1
  -1  -4   227166.30 1771.61   1
  -1  -4   226262.60 1300.68   1
  -1  -4   226142.30 1395.29   1
  -1   4   227648.50 1640.82   1
  -1   4   228109.10 1238.32   1
  -1   4   228303.70 1332.55   1
   1  -4  -144657.80 2567.35   1
   1  -4  -144463.80 2373.00   1
   1   4  -142873.50 2522.31   1
   1   4  -143407.00 3025.39   1
   1   4  -144679.10 2377.21   1
   1   4  -143739.00 2229.78   1
   1   4  -142267.40 2485.30   1
   1  -4  -141267.40 2511.72   1
   1  -4  -146836.00 2696.40   1
   1  -4  -143748.30 2130.63   1
  -1  -4   144759.60 2516.70   1
  -1  -4   142897.20 2479.55   1
  -1  -4   143710.60 2248.40   1
  -1  -4   142436.70 2496.21   1
  -1  -4   146576.60 3144.94   1
  -1   4   142178.30 2314.73   1
  -1   4   143636.60 2465.22   1
  -1   4   147258.60 2931.50   1
  -1   4   145149.30 2662.69   1
   1  -4   0100936.0 7891.79   1
   1   4   0123067.0 9527.04   1
   1   4   096561.50 7693.04   1
   1   4   0104470.0 8308.16   1
   1   4   0104114.0 7957.98   1
   1  -4   0111928.0 9259.01   1
   1  -4   0117904.0 9207.68   1
   1  -4   0107219.0 8097.94   1
   1  -4   0107247.0 7324.69   1
  -1   4   0110847.0 8240.07   1
  -1  -4   0101787.0 8313.41   1
  -1  -4   0108169.0 8194.06   1
  -1  -4   0114781.0 8969.83   1
  -1  -4   082176.30 6979.69   1
  -1   4   0102054.0 7163.92   1
  -1   4   0117373.0 8954.23   1
  -1   4   0110295.0 8641.74   1
   1  -4   1 2724.09 229.727   1
   1  -4   1 3290.58 287.039   1
   1   4   1 2992.77 91.7779   1
   1   4   1 3132.81 162.124   1
   1   4   1 4122.62 238.209   1
   1   4   1 3697.78 204.706   1
   1  -4   1 3215.04 139.969   1
   1  -4   1 3095.80 106.255   1
   1  -4   1 2947.23 194.168   1
  -1   4  -1 3554.37 200.617   1
  -1   4  -1 3202.42 128.946   1
  -1  -4  -1 3129.80 170.101   1
  -1  -4  -1 3474.65 232.165   1
  -1  -4  -1 3093.99 224.985   1
  -1  -4  -1 3453.75 183.786   1
  -1  -4  -1 3408.21 157.597   1
  -1   4  -1 3200.95 203.825   1
  -1   4  -1 2922.30 103.887   1
  -1   4  -1 3546.89 209.238   1
   1  -4   254471.30 3583.86   1
   1  -4   261974.20 4415.22   1
   1  -4   260870.10 4348.16   1
   1   4   262688.50 4615.52   1
   1   4   258930.40 4064.51   1
   1   4   257110.30 3637.41   1
   1   4   256274.00 3451.52   1
   1   4   258691.60 5026.25   1
   1  -4   260822.60 4427.66   1
  -1   4  -263721.50 4724.80   1
  -1  -4  -257693.40 3563.71   1
  -1   4  -260661.40 4833.73   1
  -1  -4  -253242.90 4483.10   1
  -1  -4  -264380.60 4356.69   1
  -1  -4  -258461.20 3992.98   1
  -1  -4  -262750.90 4845.10   1
  -1   4  -260750.60 3940.86   1
  -1   4  -263938.50 3797.95   1
  -1   4  -265595.50 4732.08   1
   1  -4   3 1044.41 137.252   1
   1  -4   3 904.504 108.291   1
   1   4   3 1008.40 107.296   1
   1   4   3 809.325 78.7619   1
   1   4   3 810.547 52.3226   1
   1   4   3 953.813 378.975   1
   1  -4   3 522.682  256.61   1
   1  -4   3  838.02  105.16   1
  -1   4  -3 944.543 171.564   1
  -1  -4  -3 864.233 108.842   1
  -1   4  -3 951.995 134.336   1
  -1  -4  -3 691.696  218.12   1
  -1  -4  -3 878.515 120.294   1
  -1  -4  -3 773.198 116.078   1
  -1   4  -3 1014.37 205.188   1
  -1   4  -3 783.995 85.9979   1
  -1   4  -3 780.629 59.7746   1
   1   4   448215.30 3433.51   1
   1   4   449738.50 3725.21   1
   1   4   454548.20 4614.09   1
   1  -4   451188.00 4141.28   1
   1   4   450637.70 5753.19   1
   1  -4   447070.60 3406.30   1
   1  -4   448515.80 3655.16   1
   1  -4   446182.90 2913.98   1
   1   4   446272.80 2652.95   1
   1  -4   436083.00 4675.99   1
  -1   4  -451728.10 4079.91   1
  -1  -4  -449790.70 4684.07   1
  -1  -4  -443525.80 3193.31   1
  -1  -4  -452080.60 4167.87   1
  -1  -4  -446853.00 5939.03   1
  -1  -4  -448027.90 4358.62   1
  -1   4  -448006.70 4621.66   1
  -1   4  -446653.50 2744.78   1
  -1   4  -451283.30 4657.37   1
  -1   4  -448388.30 3439.07   1
   1  -4   5-1.93917 378.837   1
   1   4   5 979.891 252.025   1
   1   4   5 769.312  224.69   1
   1   4   5 709.852 166.149   1
   1  -4   5 782.144 192.066   1
   1  -4   5 726.983  164.97   1
   1   4   5 687.207 151.587   1
  -1  -4  -5 1127.86 340.678   1
  -1  -4  -5 982.697 203.084   1
  -1  -4  -5 994.607 291.387   1
  -1  -4  -5 819.866 239.234   1
  -1   4  -5 1280.77 313.854   1
  -1   4  -5 747.911 140.662   1
  -1   4  -5 734.956 194.954   1
  -1   4  -5 830.506 277.788   1
   1  -4   614537.90 1936.24   1
   1   4   616839.50 1852.83   1
   1   4   614756.30 1319.68   1
  -1   4  -613751.80 1193.88   1
  -1  -4  -612750.10 1371.60   1
  -1  -4  -614407.40 1363.67   1
  -1  -4  -614144.10 2009.71   1
  -1   4  -615795.90 1938.31   1
   1  -4   7 190.404 237.938   1
   1  -4   7 167.305 145.173   1
   1   4   7 203.979 129.026   1
   1   4   7 9.07289 386.062   1
  -1  -4  -7 148.045 133.152   1
  -1   4  -7 191.332 122.535   1
   1  -4   820357.10 2281.58   1
   1   4   824783.30 3561.12   1
   1   4   818888.60 2300.69   1
   1  -4   826762.70 3730.03   1
  -1  -4  -821044.20 2191.51   1
  -1   4  -821498.50 2153.31   1
   1  -4   9 382.802 199.107   1
   1   4   9 525.144 301.746   1
   1   4   9-1.75755 292.034   1
   1  -4   9 497.778 295.502   1
  -1   4  -9 432.444 179.241   1
  -1  -4  -9 386.684 188.706   1
   1   4  10 4130.86 718.902   1
   1   4  10 8134.74 1139.09   1
   1  -4  10 6500.12 835.688   1
   1  -4  10 7942.40 1110.28   1
  -1  -4 -10 7308.03 775.454   1
  -1   4 -10 6822.02 749.706   1
   1   5 -11  708.44 179.342   1
   1  -5 -11 708.429 205.861   1
  -1  -5  11  529.22 194.659   1
  -1   5  11 404.255 179.138   1
  -1  -5  11 358.063 290.764   1
  -1   5  11 208.231 208.849   1
   1  -5 -10 7051.78 931.846   1
   1   5 -10 7103.10 868.755   1
  -1   5  10 7124.36 1837.03   1
  -1  -5  10 7729.02 1257.55   1
  -1  -5  10 5986.45 1018.69   1
  -1   5  10 5859.60 953.435   1
   1   5  -9 9280.69 1162.45   1
   1  -5  -910470.10 1262.32   1
  -1   5   9 8455.19 1232.50   1
  -1  -5   910712.20 1934.92   1
  -1  -5   9 9137.95 1350.16   1
  -1   5   910810.50 1949.36   1
   1   5  -8 1030.39 424.935   1
   1  -5  -8 1262.50 313.594   1
  -1  -5   8 1099.83 502.537   1
  -1  -5   8  571.56 349.357   1
  -1   5   8 671.095 479.493   1
  -1   5   8 867.952 505.331   1
   1  -5  -7 8960.06 951.701   1
   1   5  -7 8863.01 870.178   1
   1  -5  -7 8314.78 987.739   1
  -1   5   710151.00 2392.00   1
  -1  -5   7 8452.13 1034.76   1
  -1  -5   7 9373.54 1541.86   1
  -1   5   7 8725.77 988.875   1
   1  -5  -617937.00 1845.73   1
   1   5  -617441.50 1378.60   1
   1   5  -617346.60 1532.70   1
   1  -5  -616106.90 1390.57   1
   1  -5  -619475.60 2371.19   1
   1  -5  -617595.20 1786.22   1
  -1   5   620675.30 2279.28   1
  -1  -5   615613.50 1888.50   1
  -1   5   617238.80 1428.66   1
  -1   5   614241.60 1285.54   1
  -1  -5   618130.40 1558.84   1
  -1  -5   614986.00 1322.72   1
  -1  -5   618815.50 2466.82   1
  -1   5   616592.70 1770.54   1
   1  -5  -547738.90 4149.75   1
   1  -5  -554990.20 5898.15   1
   1   5  -546365.20 3562.44   1
   1  -5  -548444.10 3632.33   1
   1   5  -547757.10 3484.53   1
   1  -5  -544251.90 3971.77   1
  -1   5   547157.80 3537.01   1
  -1  -5   549435.60 6585.09   1
  -1  -5   542998.10 3517.79   1
  -1  -5   544445.30 3544.71   1
  -1  -5   544195.70 3720.44   1
  -1  -5   535979.40 3138.72   1
  -1  -5   542685.00 4288.81   1
  -1   5   549074.40 4297.24   1
  -1   5   552816.50 5672.54   1
  -1   5   532888.80 2843.20   1
   1  -5  -4 5741.53 1293.43   1
   1   5  -4 7022.32 837.908   1
   1   5  -4 5873.67 592.601   1
   1   5  -4 6133.64 401.049   1
   1  -5  -4 6014.09 705.088   1
   1  -5  -4 5966.98 502.429   1
   1  -5  -4 6419.02 448.935   1
  -1   5   4 5754.16 564.853   1
  -1  -5   4 5211.47 650.123   1
  -1  -5   4 5337.46 656.612   1
  -1  -5   4 5504.83 632.133   1
  -1  -5   4 6515.55 1315.03   1
  -1  -5   4 5956.84 416.186   1
  -1  -5   4 6502.33 470.204   1
  -1   5   4 7013.95  693.35   1
  -1   5   4 5976.59 405.357   1
  -1   5   4 6444.44 398.151   1
   1  -5  -3 450.019 125.395   1
   1  -5  -3 426.168 94.8631   1
   1   5  -3 558.514 45.7426   1
   1   5  -3 363.683 60.0657   1
   1   5  -3 394.741 26.2137   1
   1   5  -3 348.069 62.9003   1
   1  -5  -3 413.607 79.5149   1
   1  -5  -3 548.946 112.819   1
  -1   5   3  597.07 102.127   1
  -1  -5   3 529.805  156.60   1
  -1  -5   3 632.203 109.362   1
  -1  -5   3 428.886 68.4868   1
  -1  -5   3 464.345 73.5925   1
  -1   5   3  419.16 67.4797   1
  -1  -5   3 405.421 84.6304   1
  -1  -5   3 460.361 244.672   1
  -1   5   3 294.309 55.2864   1
  -1   5   3 450.195 106.087   1
   1  -5  -275013.00 4805.16   1
   1   5  -284767.30 5624.80   1
   1   5  -281298.60 6866.61   1
   1   5  -274052.40 5257.21   1
   1   5  -279036.80 6497.59   1
   1  -5  -281745.40 6472.92   1
   1   5  -276925.90 5640.00   1
   1  -5  -281681.80 5717.91   1
   1  -5  -277361.30 5975.73   1
   1  -5  -278880.20 6343.81   1
  -1   5   280589.30 5363.28   1
  -1   5   276971.70 5815.63   1
  -1  -5   285343.30 6128.37   1
  -1   5   279548.40 5452.54   1
  -1  -5   277173.90 5261.01   1
  -1  -5   274559.80 5581.89   1
  -1   5   280611.20 6083.22   1
  -1  -5   280946.70 6584.24   1
  -1  -5   280820.10 6250.70   1
  -1   5   278088.60 5760.78   1
   1  -5  -1111346.0 9454.82   1
   1  -5  -1116577.0 9280.42   1
   1  -5  -1108034.0 9279.48   1
   1   5  -1123735.010755.80   1
   1   5  -1122797.010359.80   1
   1   5  -191209.20 7039.19   1
   1   5  -1122390.0 9583.40   1
   1   5  -1115781.0 9752.81   1
   1  -5  -1108429.0 9393.67   1
   1  -5  -1123335.0 9775.85   1
   1  -5  -1121648.0 9268.62   1
   1  -5  -1126222.0 9561.10   1
  -1  -5   1117994.0 9501.67   1
  -1  -5   1123309.0 9386.72   1
  -1  -5   1117120.0 9947.71   1
  -1  -5   1121006.010298.30   1
  -1  -5   1119404.0 9985.29   1
  -1   5   1119688.0 9521.24   1
  -1   5   1116983.0 9061.05   1
   1  -5   015335.20 1020.56   1
   1  -5   014195.30 657.221   1
   1  -5   013300.90  565.26   1
   1  -5   013928.90 476.815   1
   1   5   014523.90 665.061   1
   1   5   013769.00  712.99   1
   1   5   015189.30 669.075   1
   1   5   014614.30 673.743   1
   1  -5   015001.60 723.377   1
  -1   5   015229.50 591.152   1
  -1   5   012827.50 538.643   1
  -1  -5   014573.40  704.22   1
  -1  -5   013224.60 707.713   1
  -1  -5   013613.60 600.489   1
  -1  -5   013285.70 651.699   1
  -1   5   014447.50 690.889   1
  -1   5   011865.90 527.541   1
   1  -5   1 2117.39 169.241   1
   1   5   1 2123.92 64.6571   1
   1   5   1 2628.56 210.452   1
   1   5   1 2162.16 95.6971   1
   1   5   1 2759.72 232.374   1
   1  -5   1 2148.38 103.125   1
   1  -5   1 2072.18  176.72   1
   1  -5   1 2241.91 144.993   1
   1  -5   1 2384.11 187.879   1
  -1   5  -1 2471.98 273.559   1
  -1  -5  -1 2208.48 99.1393   1
  -1  -5  -1 2444.18 89.9334   1
  -1   5  -1 2119.03 85.1351   1
  -1  -5  -1 2351.47 155.638   1
  -1  -5  -1 2270.15 139.812   1
  -1  -5  -1 2337.20 172.275   1
  -1   5  -1 2401.57 175.447   1
  -1   5  -1 2373.55 99.7489   1
  -1   5  -1 2619.25 158.702   1
   1  -5   234222.60 2115.65   1
   1   5   238297.80 2450.51   1
   1   5   236084.90 2395.75   1
   1   5   234459.30 1768.78   1
   1   5   233200.30 1758.44   1
   1   5   235387.40 2912.14   1
   1  -5   225752.20 2257.26   1
   1  -5   233689.80 1928.83   1
   1  -5   234691.50 2222.26   1
   1  -5   235371.70 2294.72   1
  -1  -5  -232714.60 2433.33   1
  -1  -5  -234572.00 2594.22   1
  -1  -5  -234023.50 1742.81   1
  -1  -5  -234760.90 2078.40   1
  -1  -5  -237273.30 2181.07   1
  -1   5  -235138.20 1617.56   1
  -1   5  -238910.30 3112.63   1
  -1   5  -236452.80 2432.95   1
  -1   5  -234574.80 1898.40   1
  -1   5  -237880.20 2416.24   1
   1  -5   348609.50 5673.74   1
   1  -5   374097.90 6565.32   1
   1  -5   373934.10 5841.82   1
   1   5   386882.9011124.70   1
   1   5   377645.30 6369.97   1
   1   5   369783.30 5403.92   1
   1   5   363515.30 4600.39   1
   1   5   366863.80 4351.03   1
   1  -5   370498.60 5503.53   1
   1  -5   359446.60 4180.09   1
  -1   5  -364329.30 6184.50   1
  -1   5  -373709.80 4600.70   1
  -1  -5  -366255.40 6396.69   1
  -1  -5  -375144.10 5918.31   1
  -1  -5  -373028.00 5637.44   1
  -1  -5  -372697.50 6516.19   1
  -1   5  -379571.20 7746.88   1
  -1  -5  -370805.30 4807.13   1
  -1   5  -377534.30 6269.37   1
  -1   5  -370181.40 5137.34   1
   1  -5   4 9924.87 729.387   1
   1   5   411435.90 1351.47   1
   1   5   410620.20 741.832   1
   1   5   410389.20 645.335   1
   1   5   410299.70 1178.34   1
   1  -5   4 9098.81 1370.88   1
   1  -5   410482.30 863.985   1
   1  -5   410285.00 717.418   1
  -1   5  -411849.70 1158.94   1
  -1   5  -410424.90 649.716   1
  -1   5  -411249.60  887.90   1
  -1  -5  -410813.80 861.028   1
  -1  -5  -410653.90 1670.76   1
  -1  -5  -411665.50 1048.68   1
  -1  -5  -410553.80 852.491   1
  -1   5  -410939.70 1818.74   1
   1  -5   5 4273.44 393.947   1
   1  -5   5 4627.63 484.258   1
   1   5   5 4786.39 472.966   1
   1   5   5 5029.65 651.705   1
   1   5   5 4918.22 439.154   1
   1   5   5 4179.73 629.428   1
   1  -5   5 5128.54  569.41   1
   1  -5   5 4399.50 934.063   1
  -1   5  -5 4944.09 591.262   1
  -1  -5  -5 5239.49 662.445   1
  -1  -5  -5 4803.32 619.708   1
  -1  -5  -5 4924.55 884.616   1
  -1  -5  -5 5233.16 579.002   1
  -1   5  -5 5162.91 752.798   1
  -1   5  -5 6060.66 927.651   1
  -1   5  -5 4621.45 405.113   1
   1   5   632311.10 3494.88   1
   1   5   629197.60 2641.88   1
   1  -5   629297.00 2790.93   1
  -1  -5  -627945.70 2684.98   1
  -1  -5  -630672.00 3577.86   1
  -1  -5  -628339.70 3612.11   1
  -1   5  -629131.20 2455.59   1
  -1   5  -632570.90 3608.36   1
   1   5   724628.50 2675.96   1
   1   5   729567.80 4009.89   1
   1  -5   726235.40 2786.34   1
   1  -5   730717.20 4010.22   1
  -1  -5  -729086.80 2830.40   1
  -1   5  -727681.30 2608.42   1
   1  -5   8 5100.08 801.503   1
   1   5   8 3775.99 726.673   1
   1  -5   8 5947.60 1303.94   1
   1   5   8 5274.77 1238.19   1
  -1  -5  -8 4959.30 743.809   1
  -1   5  -8 4178.91 660.047   1
   1   5   9 225.471 143.971   1
   1   5   9 -0.5682 143.142   1
   1  -5   9 191.264 257.177   1
   1  -5   9 8.76334 103.524   1
  -1   5  -9 52.8331 89.4594   1
  -1  -5  -9 30.5914 152.082   1
   1  -5  10 5675.92 1293.48   1
   1   5  10 6039.87 1194.98   1
   1   5  10 2448.98 526.444   1
   1  -5  10 4713.08 903.991   1
  -1  -5 -10 4698.19 569.748   1
  -1   5 -10 4357.40 796.517   1
   1   6 -1111739.80 1435.13   1
   1  -6 -1112659.10 1217.90   1
  -1   6  11 8108.44 1529.77   1
  -1   6  11 7492.16 1020.56   1
  -1  -6  1112864.50 1370.67   1
  -1  -6  11 9738.09 1598.24   1
   1  -6 -10-6.18519  51.539   1
   1   6 -10-28.5703 48.6574   1
  -1   6  10 -47.536 68.2651   1
  -1  -6  10 97.0733 112.935   1
  -1  -6  10 -11.327 91.4891   1
  -1   6  10 42.2086 52.5706   1
   1  -6  -9 5362.36 854.504   1
   1   6  -9 5405.76 788.895   1
  -1   6   9 4538.48 818.932   1
  -1  -6   9 5002.45 931.728   1
  -1  -6   9 6437.26 1307.76   1
  -1   6   9 6555.42 1942.88   1
   1   6  -8 1327.19 289.309   1
   1  -6  -8 1322.51 484.969   1
  -1   6   8 668.843 782.525   1
  -1  -6   8 788.386 351.471   1
  -1  -6   8 1011.76 489.171   1
  -1   6   8 525.349 307.261   1
   1  -6  -741434.60 4206.01   1
   1   6  -743341.00 3996.46   1
   1  -6  -744878.60 4240.24   1
  -1   6   753534.20 6224.82   1
  -1   6   743940.90 4336.94   1
  -1  -6   748204.60 5859.78   1
  -1  -6   740958.50 4253.11   1
   1  -6  -6 -1.3155 79.3148   1
   1  -6  -6 218.722 176.394   1
   1  -6  -6 231.634 77.7271   1
   1  -6  -6 4.73732 150.792   1
   1   6  -6   98.75 67.9944   1
   1   6  -6-1.86446 77.6735   1
  -1   6   6 56.4672  113.09   1
  -1   6   6 333.757  125.68   1
  -1  -6   6 42.9997 89.2202   1
  -1  -6   6 137.757 163.107   1
  -1  -6   6 141.426 121.474   1
  -1  -6   6 71.4577 81.5478   1
  -1   6   6 0.23262 103.291   1
  -1   6   6 74.6028 75.3456   1
   1  -6  -5 7228.91 1708.06   1
   1  -6  -5 6546.64 756.912   1
   1   6  -5 6964.79 598.992   1
   1   6  -5 6228.93 482.171   1
   1  -6  -5 6749.20 786.435   1
   1  -6  -5 5998.75 595.005   1
  -1   6   5 7437.80 823.238   1
  -1   6   5 6426.00 682.016   1
  -1   6   5 6276.37 516.704   1
  -1  -6   5 6049.64 633.163   1
  -1  -6   5 6636.38 595.463   1
  -1  -6   5 6619.98 1543.20   1
  -1  -6   5 5895.58 668.014   1
  -1  -6   5 5278.17 748.702   1
  -1  -6   5 6239.10 516.682   1
  -1   6   5 6557.12 514.264   1
   1  -6  -4 2047.07 239.494   1
   1  -6  -4 1968.55 225.982   1
   1   6  -4 1873.35  189.57   1
   1   6  -4 1716.49 251.291   1
   1  -6  -4 2552.58 736.131   1
   1  -6  -4 2530.49 359.266   1
   1   6  -4 1710.85 206.681   1
  -1   6   4 1789.10 164.129   1
  -1   6   4 1989.73 282.873   1
  -1   6   4 1765.49 243.689   1
  -1   6   4 1087.19 176.895   1
  -1  -6   4 1910.79  344.02   1
  -1  -6   4 1834.45 336.379   1
  -1  -6   4 2135.37 423.614   1
  -1  -6   4 1833.98 335.039   1
  -1  -6   4 1814.18  215.81   1
  -1  -6   4 1752.41 288.886   1
   1  -6  -352312.10 4088.71   1
   1   6  -339873.80 2731.98   1
   1   6  -340406.20 2573.43   1
   1   6  -342407.50 2140.99   1
   1  -6  -341840.90 2701.66   1
   1  -6  -342297.50 3201.49   1
   1  -6  -341468.90 3826.05   1
  -1   6   340998.80 2873.07   1
  -1   6   341092.30 2672.20   1
  -1  -6   341467.80 3713.39   1
  -1  -6   342580.80 2820.02   1
  -1  -6   333818.50 2019.66   1
  -1  -6   338651.80 2872.79   1
  -1  -6   345346.60 3764.66   1
  -1  -6   339858.10 3154.82   1
  -1  -6   338920.30 2614.98   1
  -1   6   341564.20 2663.58   1
  -1   6   342320.70 3031.33   1
   1  -6  -212204.90 666.089   1
   1   6  -212805.10 823.519   1
   1   6  -211006.30 555.067   1
   1   6  -210520.20 391.361   1
   1   6  -212164.90 603.037   1
   1  -6  -210298.20 684.046   1
   1  -6  -210881.50 692.375   1
   1  -6  -212297.00 524.173   1
   1  -6  -211599.80 454.532   1
  -1   6   211367.40 515.239   1
  -1   6   212839.60  605.41   1
  -1   6   212187.90 614.556   1
  -1  -6   211616.80  494.34   1
  -1  -6   212053.80  756.03   1
  -1  -6   210870.60 576.225   1
  -1  -6   211135.50 803.352   1
  -1  -6   212512.70 714.328   1
  -1  -6   212976.60 780.262   1
  -1   6   211262.80  566.82   1
  -1   6   211224.70 468.016   1
   1  -6  -112411.60 650.654   1
   1  -6  -112541.10  510.29   1
   1  -6  -110671.10 584.505   1
   1  -6  -113995.20 552.103   1
   1   6  -112581.60 858.602   1
   1  -6  -113132.30 493.713   1
   1  -6  -112953.00 581.181   1
   1   6  -112059.80 653.559   1
   1   6  -114187.20 582.322   1
   1   6  -113995.10  756.50   1
   1   6  -112733.70 477.076   1
   1  -6  -112584.40 711.426   1
  -1   6   112521.90 503.637   1
  -1  -6   112860.90 700.632   1
  -1  -6   113446.60 671.877   1
  -1  -6   111868.30 666.837   1
  -1  -6   113008.30 534.686   1
  -1  -6   112347.70 528.299   1
  -1   6   112589.30 575.135   1
   1  -6   0 973.936 53.0701   1
   1  -6   0 895.097 97.0351   1
   1   6   0 772.137 106.289   1
   1   6   0 970.619 109.013   1
   1   6   0 1063.95 96.8677   1
   1   6   0 957.995 74.7805   1
   1  -6   0 916.585 63.2898   1
   1  -6   0 895.071 101.534   1
   1  -6   0  945.82 48.0521   1
  -1   6   0 933.134 64.9004   1
  -1  -6   0 982.459 79.7217   1
  -1  -6   0 961.463 107.163   1
  -1  -6   0 962.198 78.6206   1
  -1  -6   0 891.831 93.7934   1
  -1   6   0 851.101 54.1486   1
  -1   6   0 943.368 48.9474   1
   1  -6   1101133.0 8706.96   1
   1  -6   190350.00 6809.03   1
   1  -6   191265.40 6526.21   1
   1   6   1108732.0 8685.06   1
   1   6   196510.20 6734.59   1
   1   6   1103435.0 9591.42   1
   1   6   1102139.0 7800.43   1
   1  -6   186919.00 7373.64   1
   1  -6   193581.40 8302.25   1
  -1   6  -1101007.0 8577.36   1
  -1   6  -192315.60 6831.02   1
  -1   6  -1100940.0 8542.45   1
  -1  -6  -199442.40 8187.51   1
  -1  -6  -192218.80 8389.17   1
  -1  -6  -1105020.0 7603.73   1
  -1  -6  -193320.20 8073.46   1
  -1  -6  -1100417.0 7545.29   1
  -1  -6  -193009.70 7806.76   1
  -1   6  -1100674.0 7193.81   1
  -1   6  -196799.30 7836.83   1
   1  -6   2 1191.85 150.712   1
   1  -6   2 951.038 185.101   1
   1  -6   2 1107.79 113.395   1
   1   6   2 1172.22  292.71   1
   1   6   2 1015.61 60.5562   1
   1   6   2 1226.50 113.115   1
   1   6   2 1148.32 123.657   1
   1   6   2 1075.74 63.4591   1
   1  -6   2 1232.12  199.57   1
  -1   6  -2 1094.68 130.553   1
  -1   6  -2 1280.47 165.782   1
  -1   6  -2 1133.22 81.2761   1
  -1  -6  -2 1016.76 59.6699   1
  -1  -6  -2 1131.26 109.005   1
  -1  -6  -2 1120.29 99.6805   1
  -1   6  -2 1023.82 46.4583   1
  -1   6  -2 1332.69 163.012   1
   1  -6   317024.00 1158.39   1
   1  -6   318961.40 1297.88   1
   1   6   316617.10 1004.79   1
   1   6   316722.30 706.081   1
   1   6   317594.50 1171.52   1
   1   6   316881.90 1803.13   1
   1   6   316423.00 849.937   1
   1  -6   314761.40 1565.27   1
   1  -6   317267.30 1345.38   1
  -1   6  -317425.50 1372.37   1
  -1   6  -314955.10 506.552   1
  -1   6  -317341.90 932.039   1
  -1  -6  -317041.20 1451.82   1
  -1  -6  -317881.80 1063.11   1
  -1  -6  -318167.40 1143.66   1
  -1  -6  -315960.90 713.405   1
  -1  -6  -316013.50 1448.52   1
  -1   6  -318478.40 1228.63   1
  -1   6  -317102.30 1311.99   1
   1  -6   4 2812.81 305.316   1
   1   6   4 2749.67 308.278   1
   1   6   4 2765.71 285.191   1
   1   6   4 3056.70  516.92   1
   1   6   4 2819.78  371.37   1
   1  -6   4 2991.56 294.473   1
   1  -6   4-4.33108 601.317   1
   1  -6   4 2653.46 355.885   1
  -1   6  -4 2858.19  232.31   1
  -1   6  -4 3034.70 544.475   1
  -1   6  -4 3333.54 578.216   1
  -1  -6  -4 2953.16 353.906   1
  -1  -6  -4 3078.75 331.812   1
  -1  -6  -4 2934.71 460.979   1
  -1  -6  -4 2831.08 484.265   1
  -1   6  -4 2750.58 415.997   1
   1  -6   559977.90 5657.56   1
   1  -6   554143.50 4718.59   1
   1   6   551260.20 5348.23   1
   1   6   561614.80 6909.81   1
   1   6   563030.30 5875.90   1
   1   6   557220.10 5114.34   1
   1  -6   558585.10 6942.43   1
   1  -6   557979.00 5827.96   1
  -1   6  -564025.20 6497.48   1
  -1   6  -582881.20 8347.57   1
  -1   6  -557391.00 4828.86   1
  -1  -6  -559372.10 7622.10   1
  -1  -6  -559405.70 6013.10   1
  -1  -6  -564112.00 6082.07   1
  -1  -6  -562431.70 6151.05   1
  -1   6  -562057.10 5831.97   1
   1  -6   6 282.479 209.101   1
   1  -6   6 173.334 187.425   1
   1   6   6 112.762 165.559   1
   1   6   6  103.76 111.197   1
  -1  -6  -6 274.475 130.639   1
  -1  -6  -6 152.561 190.398   1
  -1   6  -6 204.519 104.268   1
   1  -6   7 6250.75 897.862   1
   1   6   7 5343.74 812.664   1
   1   6   7 7275.90 1363.29   1
   1  -6   7 6983.36 1354.26   1
  -1   6  -7 6441.17 782.873   1
  -1  -6  -7 6946.86 1247.20   1
  -1  -6  -7 6437.01 1283.73   1
   1  -6   8 155.389 144.237   1
   1   6   8 4.72778 340.539   1
   1   6   8 35.2122  126.49   1
  -1   6  -8 78.0607 177.857   1
  -1  -6  -8 242.641 130.302   1
   1  -6   914287.40 1656.97   1
   1   6   9 9657.38 1430.85   1
   1   6   916655.70 2107.78   1
   1  -6   919013.80 2473.20   1
  -1   6  -913982.20 1447.05   1
  -1  -6  -914780.70 1503.07   1
   1   6  10 59.1355  64.008   1
   1   6  10 13.9332 102.203   1
   1  -6  10 -4.1948 76.1603   1
  -1   6 -10 0.48509 104.314   1
  -1  -6 -10 140.106 112.106   1
   1   7 -11 738.336 199.131   1
   1  -7 -11 799.194 220.218   1
  -1   7  11 501.204 186.519   1
  -1  -7  11 376.711 240.229   1
  -1  -7  11 635.494 342.218   1
   1  -7 -10 5919.74 1200.75   1
   1   7 -10 6065.44 1110.74   1
  -1  -7  10 5397.46 908.778   1
  -1  -7  10 6724.66 1077.12   1
  -1   7  10 5336.29 1468.82   1
  -1   7  10 4438.03 829.044   1
   1  -7  -911183.20 1910.00   1
   1   7  -910499.30 1735.84   1
  -1   7   9 8952.19 1336.63   1
  -1   7   910939.10 1880.55   1
  -1  -7   9 9308.19 1431.25   1
  -1  -7   912200.60 1939.08   1
   1  -7  -8 3999.62 813.619   1
   1  -7  -8 4986.91 769.472   1
   1   7  -8 4900.17 698.248   1
  -1   7   8 5097.66 1104.64   1
  -1   7   8 4382.54 734.884   1
  -1  -7   8 4694.39 885.141   1
  -1  -7   8 5523.77 1163.38   1
   1  -7  -7 3402.60 612.813   1
   1  -7  -7 3774.48 932.434   1
   1   7  -7 4058.64 540.323   1
  -1  -7   7 3983.56 704.501   1
  -1   7   7 4486.54 969.071   1
  -1  -7   7 4322.30  921.06   1
  -1   7   7 3691.50 564.373   1
   1  -7  -635785.10 3771.00   1
   1  -7  -638479.20 5666.55   1
   1  -7  -643355.50 5089.55   1
   1  -7  -637921.30 3246.12   1
   1   7  -633241.20 2916.49   1
   1   7  -634702.00 2857.60   1
  -1   7   639708.70 4010.11   1
  -1  -7   632476.70 2817.41   1
  -1  -7   636532.30 4106.59   1
  -1   7   636013.90 2974.23   1
  -1   7   633817.00 3240.11   1
  -1  -7   634108.30 3222.37   1
  -1  -7   636429.70 3347.01   1
  -1   7   636446.60 3154.82   1
   1  -7  -547515.40 4241.70   1
   1  -7  -547267.90 5139.69   1
   1  -7  -543034.30 3897.16   1
   1   7  -541255.10 3015.07   1
   1  -7  -542923.40 3405.12   1
   1   7  -541302.10 3177.16   1
  -1   7   542466.90 3219.03   1
  -1   7   541226.60 3053.70   1
  -1  -7   534020.50 3415.24   1
  -1   7   538927.10 3277.50   1
  -1  -7   543552.90 4583.35   1
  -1  -7   534640.50 2927.05   1
  -1  -7   536678.80 3525.17   1
  -1  -7   528954.80 2736.76   1
  -1   7   548641.60 4173.38   1
  -1  -7   537306.30 3277.38   1
   1  -7  -4 2344.98 383.504   1
   1  -7  -4 3287.84 824.742   1
   1   7  -4 2320.14 225.104   1
   1  -7  -4 2118.51 275.557   1
   1  -7  -4 2084.39 247.799   1
   1   7  -4 2100.89 199.681   1
  -1   7   4 2053.13 194.802   1
  -1   7   4 1951.27 250.736   1
  -1   7   4 1931.64 184.715   1
  -1  -7   4 1375.54 473.075   1
  -1   7   4 2365.48 287.295   1
  -1  -7   4 1962.31 253.262   1
  -1  -7   4 1857.20 277.151   1
  -1  -7   4 2174.50 394.865   1
  -1  -7   4 2033.89 244.355   1
   1  -7  -320055.30 1716.87   1
   1  -7  -320150.80 1150.56   1
   1   7  -319061.30 1267.14   1
   1   7  -317083.30 1011.42   1
   1  -7  -319893.80 1259.76   1
   1  -7  -317289.70 1823.27   1
  -1   7   322359.50 1584.08   1
  -1   7   319398.90 1017.85   1
  -1  -7   322405.30 2522.63   1
  -1  -7   317933.20 1107.68   1
  -1  -7   315437.30 1606.41   1
  -1   7   319507.00 1208.17   1
  -1  -7   320950.30 2126.14   1
  -1  -7   320003.60 1212.60   1
  -1  -7   318744.30  850.76   1
  -1  -7   318580.80 1362.85   1
   1  -7  -219210.60 1420.51   1
   1  -7  -222002.70 1058.90   1
   1  -7  -221397.80 913.774   1
   1  -7  -220829.30 1227.21   1
   1   7  -219713.70 1073.24   1
   1  -7  -223482.30 2128.88   1
   1   7  -222532.40 1030.33   1
   1   7  -220823.90 992.134   1
  -1   7   219018.70 1056.44   1
  -1  -7   220884.00 1199.66   1
  -1   7   222666.70 1093.18   1
  -1  -7   219227.70 1587.65   1
  -1   7   222378.40 1205.18   1
  -1  -7   223014.10 1385.62   1
  -1  -7   218035.30 797.308   1
  -1  -7   218262.70 1345.26   1
  -1  -7   222449.00 1191.53   1
  -1   7   220018.10 976.101   1
  -1   7   220874.50 1082.73   1
  -1  -7   221987.50 1413.49   1
   1  -7  -180847.50 6118.46   1
   1  -7  -176289.20 5285.95   1
   1  -7  -178043.10 5040.89   1
   1  -7  -178241.00 5459.68   1
   1  -7  -171980.50 5673.83   1
   1   7  -174159.40 4845.04   1
   1  -7  -176200.00 5884.51   1
   1  -7  -178805.00 6127.23   1
   1   7  -182347.50 6458.14   1
   1   7  -179669.10 5999.02   1
   1   7  -177444.10 5953.98   1
   1   7  -175957.80 5344.33   1
  -1   7   180619.20 5008.98   1
  -1   7   177548.30 5664.75   1
  -1  -7   175779.50 5926.66   1
  -1  -7   181308.20 5574.42   1
  -1  -7   163327.00 4628.82   1
  -1  -7   178339.40 6514.95   1
  -1  -7   178122.10 5696.97   1
   1  -7   013329.30 557.822   1
   1  -7   013216.00 736.533   1
   1  -7   013095.60 507.701   1
   1  -7   014013.20 827.135   1
   1  -7   014559.50 639.186   1
   1   7   015607.30  825.77   1
   1  -7   011141.50 553.587   1
   1   7   013960.80 790.293   1
   1   7   013897.10  697.55   1
   1   7   013981.80 644.229   1
  -1   7   014323.70 791.036   1
  -1   7   013398.40 567.985   1
  -1   7   013485.90 519.997   1
  -1  -7   012885.80  926.18   1
  -1  -7   013496.20 623.569   1
  -1  -7   012420.60 753.954   1
  -1  -7   014985.50 736.667   1
   1  -7   112243.50 454.262   1
   1  -7   111807.40 719.218   1
   1  -7   112823.90 849.595   1
   1  -7   112816.90 659.872   1
   1  -7   112405.40 653.885   1
   1   7   113357.30 496.202   1
   1   7   114629.20 1026.20   1
   1   7   112538.50 567.419   1
   1   7   114636.50 806.367   1
  -1   7  -114028.10 1114.82   1
  -1   7  -113692.30  683.95   1
  -1  -7  -112469.80 714.725   1
  -1  -7  -111177.50 894.472   1
  -1  -7  -111980.70  635.00   1
  -1  -7  -111564.20 465.899   1
  -1  -7  -114743.10  767.51   1
  -1  -7  -112904.50 562.981   1
  -1   7  -112196.80 592.665   1
   1  -7   233545.50 1677.52   1
   1  -7   235065.10 2208.19   1
   1  -7   233432.10 2539.52   1
   1   7   233535.30 1846.28   1
   1   7   238805.20 2438.43   1
   1   7   234033.60 4245.59   1
   1   7   233983.20 1806.53   1
   1  -7   235048.30 2388.66   1
   1  -7   237385.50 2705.98   1
  -1   7  -234888.20 2146.97   1
  -1   7  -237058.90 2492.57   1
  -1   7  -236708.20 2541.19   1
  -1  -7  -239099.20 2352.92   1
  -1  -7  -235299.80 2493.62   1
  -1  -7  -235080.10 2186.42   1
  -1  -7  -223570.10 2400.18   1
  -1  -7  -234788.40 2543.16   1
  -1  -7  -236106.00 1895.76   1
  -1   7  -238798.30 2847.46   1
   1  -7   347302.30 3790.73   1
   1  -7   350241.30 4232.75   1
   1   7   347358.10 3475.27   1
   1   7   354431.50 5297.52   1
   1   7   344592.80 2753.97   1
   1   7   352171.70 3956.87   1
   1   7   348098.50 3153.58   1
   1  -7   342694.60 4225.17   1
   1  -7   348388.00 4287.89   1
  -1   7  -349515.90 4412.38   1
  -1  -7  -337647.90 3953.73   1
  -1  -7  -350596.80 4427.52   1
  -1  -7  -350392.70 3653.82   1
  -1  -7  -346233.60 2879.62   1
  -1  -7  -349655.10 4100.35   1
  -1   7  -351031.60 3908.74   1
  -1   7  -349959.60 4060.96   1
  -1   7  -348696.60 3287.13   1
   1  -7   4 1337.38 214.641   1
   1  -7   4 1280.16 202.486   1
   1   7   4 1462.37 281.618   1
   1   7   4 1224.22 137.772   1
   1   7   4 1272.57  273.47   1
   1   7   4 1698.48 218.176   1
   1  -7   4-11.8571 343.743   1
   1  -7   4 1339.66 245.277   1
  -1  -7  -4 1399.57 301.967   1
  -1  -7  -4 1256.00  209.66   1
  -1  -7  -4 1145.23 321.222   1
  -1  -7  -4 1422.90  234.56   1
  -1   7  -4-9.42128 347.243   1
  -1   7  -4 1206.07 148.711   1
  -1   7  -4 1356.40 420.866   1
  -1   7  -4 1197.25 259.636   1
   1  -7   5 1418.48 246.245   1
   1  -7   5 1030.03 326.581   1
   1  -7   5 1491.11 315.449   1
   1   7   5 1228.08 235.306   1
   1   7   5 1392.79 290.883   1
   1   7   5 1504.34  210.72   1
   1   7   5 1095.76 310.049   1
   1  -7   5 11.5604 459.016   1
   1  -7   5 1326.65 233.052   1
  -1  -7  -5 1378.73 329.171   1
  -1  -7  -5 976.234 360.759   1
  -1  -7  -5 2600.38 395.743   1
  -1  -7  -5 1645.70 315.295   1
  -1   7  -5 1551.42 451.403   1
  -1   7  -5 1071.67 350.894   1
  -1   7  -5 1187.40 328.313   1
   1   7   621032.20 2520.76   1
   1   7   622338.70 2107.23   1
   1  -7   621977.90 2248.87   1
   1  -7   622457.40 2709.11   1
  -1  -7  -623436.90 2345.19   1
  -1  -7  -621856.40 2658.43   1
  -1   7  -622207.10 2456.73   1
   1   7   718408.50 2510.35   1
   1   7   713921.50 1650.33   1
   1  -7   715738.70 1832.18   1
   1  -7   718321.10 3645.90   1
  -1  -7  -716182.20 1747.30   1
  -1  -7  -717056.90 2412.49   1
  -1   7  -714870.60 1508.87   1
   1  -7   8 1227.42 356.461   1
   1   7   8 1.25297 314.472   1
   1   7   8 2226.81 557.259   1
  -1  -7  -8 1264.53 314.608   1
  -1   7  -8 1089.59 287.548   1
   1  -7   9 956.138 287.175   1
   1   7   9-2.47646 237.991   1
   1   7   9 883.663 418.428   1
   1  -7   9 907.176 435.121   1
  -1   7  -9  837.92 373.857   1
  -1  -7  -9 1226.18 252.378   1
   1   7  10 6970.51 979.012   1
   1  -7  10 5829.92 775.214   1
  -1  -7 -10 6773.02 724.132   1
  -1   7 -10 5644.22 667.717   1
   1  -8 -11 23.7883 61.2547   1
   1   8 -11 31.5971 55.5287   1
  -1  -8  11-22.9669 106.155   1
   1  -8 -10 9.55033 196.147   1
   1   8 -10 501.241  152.90   1
  -1   8  10 303.841 210.529   1
  -1   8  10 272.075  162.36   1
  -1  -8  10 17.1567 191.941   1
   1  -8  -9 411.483 175.651   1
   1   8  -9 144.829 161.013   1
  -1   8   9  264.24  260.83   1
  -1  -8   9 583.318 276.224   1
  -1  -8   9 0.68023 331.593   1
  -1   8   9 38.9439 286.902   1
   1   8  -841739.20 3993.53   1
   1  -8  -834325.10 4188.45   1
   1  -8  -837266.80 3984.16   1
  -1   8   843490.70 5363.99   1
  -1   8   834187.60 3845.24   1
  -1  -8   846160.20 7122.68   1
  -1  -8   840252.40 4597.29   1
   1  -8  -7 666.409 284.612   1
   1  -8  -7 720.719 222.139   1
   1   8  -7 575.365 183.218   1
  -1   8   7 247.249 189.649   1
  -1   8   7 364.129 294.238   1
  -1  -8   7  446.41 257.746   1
  -1  -8   7 503.632 321.435   1
   1  -8  -618242.40 2350.10   1
   1  -8  -618886.40 1645.58   1
   1  -8  -619812.10 2095.06   1
   1   8  -617721.60 1455.43   1
  -1   8   616286.10 1629.70   1
  -1   8   617488.60 1467.48   1
  -1  -8   617220.80 2187.62   1
  -1  -8   615396.30 1714.80   1
  -1   8   617164.00 1496.95   1
  -1  -8   616914.60 1700.28   1
  -1  -8   615382.10 1924.08   1
   1  -8  -5  366.62 258.825   1
   1   8  -5-1.97036 105.947   1
   1  -8  -5 397.256 125.853   1
   1  -8  -5 374.869 267.141   1
   1   8  -5 479.226 99.9917   1
   1  -8  -5  420.54 173.792   1
  -1   8   5  470.95 138.472   1
  -1   8   5 442.561 97.5324   1
  -1  -8   5  436.30 140.465   1
  -1   8   5 238.419 96.1199   1
  -1  -8   5 446.074 171.295   1
  -1  -8   5 183.585 128.458   1
  -1  -8   5 422.862 131.254   1
  -1  -8   5 440.442 215.288   1
  -1  -8   5 477.962 176.953   1
  -1   8   5 14.9761 122.526   1
   1  -8  -4135337.014408.40   1
   1   8  -4130711.012906.90   1
   1  -8  -4147305.015082.70   1
   1  -8  -4149673.019630.50   1
   1  -8  -4124687.015943.80   1
   1   8  -4138228.013607.70   1
  -1   8   4136818.013305.80   1
  -1   8   4130112.012948.40   1
  -1  -8   4120004.013737.40   1
  -1  -8   4140155.014549.30   1
  -1   8   4137637.014230.60   1
  -1  -8   4127275.013334.00   1
  -1   8   4137272.013974.00   1
  -1  -8   4106487.012390.50   1
  -1  -8   4138531.016118.90   1
   1  -8  -3 98.3742 88.2072   1
   1   8  -3-15.0856  38.831   1
   1  -8  -3 137.853 51.3041   1
   1   8  -3 0.09767 33.9581   1
   1  -8  -3 356.137 242.014   1
  -1   8   3 122.834 34.3623   1
  -1   8   3 11.3544 67.1649   1
  -1   8   3 233.557 39.9609   1
  -1  -8   3 237.352 92.6585   1
  -1  -8   3 0.23275 26.3309   1
  -1   8   3 115.615 40.3632   1
  -1  -8   3 120.764 77.4379   1
  -1  -8   3-0.29468 95.1358   1
  -1  -8   3 163.077 48.5677   1
  -1  -8   3 107.463  69.201   1
  -1  -8   3 239.355 45.7921   1
   1  -8  -246041.40 3228.08   1
   1  -8  -241730.00 3656.15   1
   1  -8  -252070.90 3173.06   1
   1  -8  -248034.30 3184.62   1
   1  -8  -250147.30 2877.89   1
   1   8  -243615.10 2511.80   1
   1   8  -246782.70 2845.95   1
   1   8  -245461.70 2994.52   1
  -1   8   245456.80 2848.74   1
  -1   8   248653.10 2790.37   1
  -1   8   247893.50 3456.39   1
  -1  -8   250030.80 3398.67   1
  -1   8   250329.40 3595.18   1
  -1  -8   246016.10 4385.52   1
  -1  -8   236454.40 3187.93   1
  -1  -8   250496.80 3627.39   1
  -1  -8   247910.70 2694.30   1
  -1  -8   247798.30 3298.73   1
  -1  -8   251011.20 3372.87   1
   1  -8  -122974.50 1454.63   1
   1  -8  -116916.60 1367.24   1
   1   8  -120598.10 1204.33   1
   1   8  -120346.10 1310.35   1
   1  -8  -120801.50 1329.97   1
   1  -8  -123252.10 1224.26   1
   1  -8  -120719.70 1242.83   1
   1   8  -123010.80 1135.20   1
   1   8  -120437.50 873.761   1
   1  -8  -120239.30 1031.88   1
   1   8  -124090.20 1297.83   1
  -1   8   121021.10 771.612   1
  -1   8   117418.90 678.727   1
  -1   8   122039.90 1235.24   1
  -1  -8   121827.60 1108.99   1
  -1  -8   120113.10 1239.22   1
  -1  -8   119487.40 994.826   1
  -1  -8   119107.00 1251.44   1
   1  -8   0154669.016345.20   1
   1  -8   0166686.019099.90   1
   1  -8   0189689.017685.60   1
   1  -8   0199697.020010.40   1
   1   8   0193202.020271.80   1
   1   8   0191085.020313.50   1
   1   8   0191424.019254.10   1
   1  -8   0178020.017804.90   1
   1   8   0197762.021143.30   1
   1  -8   0187609.019809.40   1
  -1   8   0195211.018461.10   1
  -1  -8   0169858.018621.80   1
  -1  -8   0159177.014359.40   1
  -1  -8   0187049.019036.70   1
  -1  -8   0191744.020579.00   1
  -1  -8   0192492.020015.00   1
  -1  -8   0176578.016020.80   1
  -1   8   0181144.017989.70   1
  -1   8   0197407.021191.30   1
   1  -8   1 1464.06 160.324   1
   1  -8   1 1301.84  203.93   1
   1  -8   1 1351.06 151.512   1
   1  -8   1 1240.65  110.31   1
   1  -8   1 1391.60 95.4346   1
   1   8   1 1217.16 102.156   1
   1  -8   1 1384.68 83.4308   1
   1   8   1 1296.15 51.9901   1
   1   8   1 1535.83 104.312   1
   1   8   1 1795.45 244.081   1
  -1   8  -1 1207.67 79.6045   1
  -1  -8  -1 1253.63  216.05   1
  -1  -8  -1 1352.32 155.336   1
  -1  -8  -1 1590.31 147.243   1
  -1  -8  -1 1171.06  181.54   1
  -1  -8  -1 1355.46 67.3221   1
  -1  -8  -1 1480.25 126.593   1
  -1   8  -1 1843.40 119.215   1
  -1   8  -1 1400.52  199.58   1
   1  -8   266252.20 4960.78   1
   1  -8   261659.90 5017.43   1
   1  -8   259017.30 3409.91   1
   1  -8   263257.70 5460.22   1
   1   8   271000.70 8000.36   1
   1   8   264408.20 4232.05   1
   1   8   267351.20 4588.21   1
   1   8   266298.00 5178.61   1
   1  -8   262960.10 5213.19   1
  -1   8  -263553.60 4967.75   1
  -1   8  -266229.00 5227.54   1
  -1  -8  -268711.70 5441.55   1
  -1  -8  -264786.90 4855.38   1
  -1  -8  -264299.70 4712.85   1
  -1  -8  -263576.70 4931.46   1
  -1  -8  -265994.70 4328.10   1
  -1   8  -260883.10 4256.22   1
  -1   8  -265747.50 5676.95   1
   1  -8   3-0.99928 95.4307   1
   1  -8   3-9.34531 82.6257   1
   1   8   3 42.2497 23.6248   1
   1   8   3 122.814 121.424   1
   1   8   3 74.3338 53.4973   1
   1   8   3 76.5921 31.6555   1
   1  -8   3 154.573 66.0713   1
   1  -8   3 130.349 73.4133   1
  -1   8  -3 11.2568 59.3456   1
  -1   8  -3 99.9368  71.855   1
  -1   8  -3 87.0538 103.996   1
  -1  -8  -3 70.4723 105.814   1
  -1  -8  -3 168.319 52.5826   1
  -1   8  -3 87.4613 39.8869   1
  -1  -8  -3 57.5178 84.1963   1
  -1  -8  -3 192.805 56.2388   1
  -1  -8  -3 212.593 54.4915   1
  -1  -8  -3 109.886 21.0856   1
   1  -8   457943.70 5189.92   1
   1  -8   455797.10 5788.78   1
   1   8   460472.80 5252.92   1
   1   8   461642.70 5838.21   1
   1   8   457758.20 4842.48   1
   1   8   460340.70 4677.80   1
   1  -8   455075.50 5181.81   1
   1  -8   455518.00 5423.17   1
  -1   8  -472057.40 7727.50   1
  -1   8  -456177.60 4392.71   1
  -1  -8  -455642.00 5122.37   1
  -1   8  -460643.70 5551.87   1
  -1  -8  -447672.80 5555.56   1
  -1  -8  -458354.00 5674.71   1
  -1  -8  -458727.70 5564.43   1
  -1   8  -459241.30 5183.01   1
   1  -8   5 796.057  250.56   1
   1  -8   5 621.374  203.07   1
   1  -8   5 556.145 162.324   1
   1   8   5 805.299 189.761   1
   1   8   5 426.391  206.11   1
   1   8   5 333.922 158.609   1
   1   8   5 600.781 141.346   1
   1  -8   5 617.583 217.837   1
   1  -8   5 19.0875 266.971   1
  -1   8  -5 452.048 136.197   1
  -1   8  -5 614.404 220.641   1
  -1  -8  -5 792.794 230.127   1
  -1  -8  -5 663.925 204.576   1
  -1  -8  -5 514.372 209.463   1
  -1  -8  -5 323.028 248.967   1
  -1   8  -5-40.4678 177.541   1
   1  -8   625207.50 2623.38   1
   1  -8   631990.70 3458.61   1
   1   8   625406.30 2961.48   1
   1   8   624477.90 2445.42   1
   1  -8   626700.10 3174.48   1
  -1   8  -625272.60 2813.08   1
  -1  -8  -627090.80 2764.31   1
  -1  -8  -627389.30 3133.77   1
   1  -8   7 1299.44  491.39   1
   1  -8   7 909.407 343.628   1
   1   8   7 1781.40 723.326   1
   1   8   7 453.767 312.497   1
  -1   8  -7 1006.60 276.759   1
  -1  -8  -7 1187.99 501.543   1
  -1  -8  -7 1367.55 463.927   1
   1  -8   822097.60 3289.65   1
   1   8   828919.50 3560.45   1
   1   8   816009.90 2082.09   1
  -1   8  -822265.90 2217.57   1
  -1  -8  -822649.10 3077.28   1
   1  -8   9 577.362 314.538   1
   1   8   9-1.59384 264.762   1
   1   8   9  543.87 266.885   1
  -1   8  -9 188.761 155.207   1
  -1  -8  -9 563.432 269.434   1
   1   8  10 1530.15 451.423   1
   1  -8  10 2294.88 395.831   1
  -1   8 -10 1843.16 327.335   1
  -1  -8 -10 2278.01 353.962   1
   1  -9 -11 215.057 98.6929   1
   1   9 -11 12.8285 99.0541   1
  -1  -9  11 262.624 179.561   1
   1  -9 -10 8073.86 1034.82   1
   1   9 -10 7621.21 870.543   1
  -1   9  10 4149.75 1094.33   1
  -1  -9  10 9493.89 1234.00   1
  -1  -9  10 6406.51 1072.20   1
  -1   9  10 5610.68 1302.34   1
   1   9  -910167.00 1127.38   1
   1  -9  -9 9302.25 1179.25   1
  -1  -9   9 9156.01 1426.85   1
  -1  -9   911619.80 2392.09   1
  -1   9   9 8112.32 1253.15   1
  -1   9   9 8575.55 1585.20   1
   1  -9  -8 1314.40 645.666   1
   1  -9  -8 1643.90  330.24   1
   1   9  -8 534.955 291.136   1
  -1   9   8 672.598 316.127   1
  -1  -9   8 1083.59 395.664   1
  -1  -9   8 1143.45  502.76   1
  -1   9   8 684.356 499.727   1
   1  -9  -7 3337.82 748.297   1
   1   9  -7 3398.64 514.904   1
   1  -9  -7 3080.90 589.405   1
  -1   9   7 3160.00 775.988   1
  -1  -9   7 3408.02 675.489   1
  -1  -9   7 3280.35 811.026   1
  -1   9   7 2841.71 480.812   1
   1  -9  -653339.40 4954.54   1
   1  -9  -649249.80 5434.31   1
   1   9  -650981.60 4512.35   1
  -1  -9   645961.10 4568.72   1
  -1   9   662001.30 6247.47   1
  -1  -9   647657.60 5342.70   1
  -1  -9   646444.60 6110.98   1
  -1   9   646912.00 4313.51   1
  -1  -9   648676.10 4864.78   1
  -1   9   647011.90 4565.84   1
   1   9  -515069.90 1295.16   1
   1  -9  -519171.20 1904.47   1
   1  -9  -517625.60 2584.21   1
   1  -9  -522049.80 2285.54   1
   1   9  -520370.90 1451.39   1
   1  -9  -519493.80 2333.10   1
  -1  -9   520470.30 2223.30   1
  -1   9   519204.60 1478.23   1
  -1  -9   519871.00 1671.29   1
  -1   9   519755.50 1387.73   1
  -1  -9   519383.10 2026.82   1
  -1  -9   519568.00 1808.95   1
  -1  -9   517850.00 2514.26   1
  -1  -9   516634.40 1609.63   1
  -1   9   518802.30 1705.26   1
   1  -9  -4 4715.64 907.031   1
   1  -9  -4 3969.26  567.90   1
   1   9  -4 3816.87 308.192   1
   1   9  -4 3458.47 287.004   1
   1  -9  -4 3040.21 409.928   1
   1  -9  -4 3110.25 847.464   1
  -1   9   4 3454.01 287.496   1
  -1   9   4 3816.99 427.215   1
  -1   9   4 4287.66 367.986   1
  -1  -9   4 2549.71 463.639   1
  -1  -9   4 3778.33 556.142   1
  -1  -9   4 3595.92 843.879   1
  -1  -9   4 2980.30  429.41   1
  -1  -9   4 3697.98 380.564   1
  -1   9   4 3274.98 301.766   1
   1  -9  -3 265.705 12.1368   1
   1  -9  -3 504.111 88.6253   1
   1  -9  -3  385.23 68.2412   1
   1   9  -3 390.647 67.7878   1
   1  -9  -3  319.69 248.641   1
   1  -9  -3 113.921 137.901   1
   1  -9  -3 298.307 8.33858   1
  -1  -9   3 480.433  80.896   1
  -1  -9   3 527.373  221.29   1
  -1  -9   3 2.17082  92.755   1
  -1  -9   3 462.629 81.9837   1
  -1  -9   3  142.74 189.214   1
  -1  -9   3 52.4413 122.169   1
  -1   9   3 320.089 67.2478   1
  -1   9   3 237.848  59.344   1
   1  -9  -257405.20 4793.54   1
   1  -9  -250827.60 5994.93   1
   1   9  -268112.10 4509.77   1
   1   9  -260216.70 4437.17   1
   1   9  -264991.60 4359.35   1
   1  -9  -263728.30 4365.96   1
   1  -9  -263506.70 4344.73   1
   1  -9  -262562.70 4598.99   1
  -1   9   265663.60 4767.83   1
  -1  -9   246360.20 3728.43   1
  -1   9   260143.20 3779.34   1
  -1  -9   254132.20 5466.69   1
  -1  -9   259324.30 3734.81   1
  -1  -9   261763.70 4545.43   1
  -1  -9   260868.50 4666.14   1
  -1   9   265147.30 4197.51   1
  -1   9   275291.70 5854.33   1
  -1  -9   257930.10 4569.61   1
   1  -9  -144334.50 2598.69   1
   1  -9  -152333.80 3530.62   1
   1  -9  -141816.80 2529.07   1
   1   9  -147937.40 3031.32   1
   1   9  -143953.70 2722.24   1
   1  -9  -136136.10 2726.54   1
   1   9  -142466.80 2845.83   1
   1  -9  -141460.00 2818.70   1
   1  -9  -132106.70 2534.00   1
  -1   9   141718.00 2857.15   1
  -1  -9   133488.00 2614.57   1
  -1  -9   139449.20 2408.09   1
  -1  -9   139793.30 2427.91   1
  -1  -9   141854.50 2472.24   1
  -1  -9   134027.10 2761.53   1
  -1  -9   141796.40 2906.31   1
   1   9   085076.20 6688.25   1
   1  -9   092957.80 8322.31   1
   1   9   080719.90 6875.42   1
   1  -9   076803.50 5954.38   1
   1   9   078355.20 5867.15   1
   1  -9   078559.70 4883.42   1
   1   9   088612.20 7333.24   1
   1  -9   076621.20 6014.05   1
   1  -9   061317.10 5107.61   1
   1  -9   076874.60 5664.85   1
  -1  -9   070568.60 4697.94   1
  -1  -9   065704.40 5648.30   1
  -1  -9   078991.10 5793.35   1
  -1  -9   072895.40 5760.31   1
  -1  -9   080600.90 5103.57   1
  -1  -9   079420.70 6388.41   1
  -1   9   077017.40 4953.31   1
  -1   9   075542.80 5458.01   1
  -1   9   080886.40 6680.15   1
   1   9   1 9057.36  425.81   1
   1  -9   1 8412.45 318.585   1
   1  -9   110345.50 989.998   1
   1   9   1 8726.05 478.587   1
   1   9   110247.60 1009.46   1
   1  -9   1 7573.73 546.868   1
   1  -9   1 7907.27 418.916   1
   1  -9   1 8812.94  437.32   1
  -1   9  -1 8521.42  413.87   1
  -1   9  -1 8428.68 494.132   1
  -1  -9  -1 8608.41 427.202   1
  -1  -9  -1 9069.01 447.614   1
  -1  -9  -1 8769.64 545.257   1
  -1  -9  -1 7948.42 330.873   1
  -1  -9  -1 9087.93 594.749   1
  -1   9  -1 9057.01 686.883   1
   1  -9   234091.80 2193.56   1
   1   9   232982.50 1981.57   1
   1  -9   228205.20 2166.85   1
   1   9   231500.20 1692.20   1
   1   9   236236.50 2226.96   1
   1   9   241299.40 4227.65   1
   1  -9   228673.00 2435.15   1
   1  -9   235228.50 2448.15   1
  -1  -9  -232500.50 2067.82   1
  -1   9  -235502.90 2363.10   1
  -1   9  -235679.30 2464.48   1
  -1  -9  -233585.20 2302.63   1
  -1   9  -234093.40 2824.68   1
  -1  -9  -235591.10 2403.11   1
  -1  -9  -234138.60 1852.84   1
  -1  -9  -223966.30 2638.08   1
  -1  -9  -232076.30 2119.64   1
  -1   9  -231874.20 2065.20   1
   1  -9   350548.90 4317.22   1
   1  -9   351759.70 4278.31   1
   1  -9   352212.90 4654.10   1
   1   9   346027.50 3249.26   1
   1   9   357037.30 4291.34   1
   1   9   371873.00 6651.59   1
   1  -9   352653.50 4644.02   1
  -1   9  -356081.50 4494.41   1
  -1  -9  -341884.00 4841.45   1
  -1  -9  -350091.20 3993.57   1
  -1   9  -355297.90 3899.23   1
  -1  -9  -353527.00 4069.10   1
  -1  -9  -347866.30 2947.36   1
  -1  -9  -356655.40 5564.09   1
  -1  -9  -351095.20 4574.33   1
  -1   9  -356868.10 5679.36   1
  -1   9  -354298.40 4349.88   1
   1  -9   414974.10 1255.06   1
   1  -9   414767.30 1841.76   1
   1  -9   414898.30 1326.71   1
   1   9   414534.20 1374.53   1
   1   9   413439.80 916.938   1
   1   9   415098.80 1162.00   1
   1  -9   414821.40 1539.09   1
  -1   9  -415330.40 985.589   1
  -1  -9  -412531.00 1714.89   1
  -1  -9  -412853.60 1095.69   1
  -1  -9  -413231.00 1261.62   1
  -1  -9  -414754.50 1181.78   1
  -1   9  -414978.10 1270.07   1
  -1  -9  -415337.50 1447.22   1
  -1   9  -415032.50 1222.73   1
  -1   9  -416542.00 1806.47   1
   1  -9   5 9288.44 1116.08   1
   1  -9   510382.80 1241.38   1
   1   9   5 8727.86 790.052   1
   1   9   5 9307.59 1053.56   1
   1  -9   5 8441.03 929.212   1
   1   9   5 8560.29 929.148   1
   1  -9   5 7901.88 1023.00   1
   1  -9   5 8495.46 874.657   1
   1  -9   5 8559.76 1248.11   1
  -1  -9  -5 9171.90 1085.48   1
  -1  -9  -5 7704.77 1089.76   1
  -1  -9  -510129.70 1707.66   1
  -1   9  -5 8791.52 740.104   1
  -1  -9  -5 8571.11 1289.75   1
   1   9   624108.10 2812.86   1
   1   9   621306.10 2308.79   1
   1  -9   623130.90 3428.55   1
   1  -9   625986.20 3979.57   1
   1  -9   627965.50 3241.44   1
  -1  -9  -625331.10 2677.12   1
  -1  -9  -624939.80 2836.72   1
  -1   9  -623424.40 2075.16   1
   1   9   720843.70 2674.65   1
   1   9   714158.50 1853.33   1
   1  -9   718352.50 2169.75   1
  -1  -9  -718743.90 2547.96   1
  -1  -9  -719266.20 2105.05   1
  -1   9  -717729.80 1772.53   1
   1  -9   8 3162.96 682.159   1
   1   9   8 1776.25 1395.11   1
  -1  -9  -8 3502.92 608.222   1
  -1   9  -8 3337.50 565.933   1
   1   9   9  602.24 367.122   1
   1  -9   9 1178.85 315.258   1
  -1  -9  -9 1158.92 264.317   1
  -1   9  -9 428.094 240.797   1
   1   9  10 2848.95  494.67   1
   1  -9  10 3593.87 514.744   1
  -1   9 -10 2918.83 439.916   1
  -1  -9 -10 3316.35  436.63   1
   1  10 -11 7666.49 1056.59   1
   1 -10 -11 7556.40 674.679   1
  -1 -10  11 3943.43 723.552   1
   1 -10 -10-3.18161 141.023   1
   1  10 -10 254.578 123.681   1
  -1 -10  10 204.615 162.281   1
  -1 -10  10 37.5299 149.666   1
  -1  10  10 210.772 188.878   1
   1 -10  -9 1224.80 569.658   1
   1  10  -9 2767.80 417.901   1
   1 -10  -9 2861.56 534.536   1
  -1  10   9 907.574  463.16   1
  -1 -10   9 46.2377  550.62   1
  -1 -10   9 3176.10 609.828   1
   1 -10  -8 138.798 133.759   1
   1 -10  -8  216.00 170.298   1
   1  10  -8 99.9647 187.111   1
  -1 -10   8 55.6003 316.435   1
  -1  10   8 79.5655 132.812   1
  -1  10   8 67.5514 297.611   1
  -1 -10   8 96.4354 165.663   1
   1 -10  -748764.90 4918.32   1
   1 -10  -746257.30 5531.43   1
   1  10  -746830.00 4511.96   1
  -1 -10   748713.00 5824.52   1
  -1  10   750893.30 5956.19   1
  -1 -10   745386.60 5276.17   1
  -1  10   740426.50 4343.34   1
   1 -10  -6 77.0771  88.587   1
   1 -10  -6 88.2472 112.665   1
   1  10  -6 88.4995 75.0282   1
  -1 -10   6 1.79841 92.2302   1
  -1  10   6 78.5274 107.285   1
  -1  10   6-21.0752  106.80   1
  -1 -10   6-4.91041 177.868   1
  -1 -10   6-1.79489 177.357   1
  -1  10   6 22.7842 92.7276   1
  -1 -10   6 173.476 98.4442   1
   1  10  -519816.90 1790.84   1
   1  10  -517658.00 1317.05   1
   1 -10  -517405.50 1749.26   1
   1 -10  -518917.70 1625.36   1
   1 -10  -520033.60 2235.93   1
   1 -10  -513871.70 2343.59   1
  -1  10   517975.60 1305.45   1
  -1 -10   518159.50 1942.73   1
  -1  10   516930.20 1314.22   1
  -1 -10   511057.10 1343.98   1
  -1 -10   514953.90 1582.27   1
  -1 -10   518991.00 1964.67   1
  -1 -10   513602.40 1532.57   1
  -1  10   513905.30 1209.47   1
  -1 -10   515059.50 1621.04   1
  -1  10   520811.80 1675.59   1
   1 -10  -4 532.591 315.692   1
   1 -10  -4 609.022 145.558   1
   1 -10  -4 665.793 262.564   1
   1  10  -4 310.626 104.474   1
   1 -10  -4 807.115 122.562   1
  -1  10   4 8.40247 109.516   1
  -1  10   4 562.119 92.3841   1
  -1 -10   4 307.056 183.906   1
  -1 -10   4 608.769 209.728   1
  -1 -10   4 354.563 144.735   1
  -1 -10   4 649.519 194.099   1
  -1  10   4 551.717  99.428   1
  -1  10   4 272.879 104.553   1
  -1 -10   4 606.195  134.86   1
   1 -10  -375021.70 4795.73   1
   1 -10  -384963.3010596.30   1
   1  10  -390167.50 6924.55   1
   1 -10  -376416.90 6608.36   1
   1 -10  -383785.30 6612.22   1
   1 -10  -366932.90 4231.12   1
   1  10  -377777.80 6237.79   1
   1 -10  -351064.50 5823.34   1
  -1  10   382886.80 6156.82   1
  -1 -10   354725.80 6062.77   1
  -1  10   377722.70 6302.55   1
  -1 -10   381502.00 6973.75   1
  -1  10   385823.20 6291.35   1
  -1 -10   379703.70 7431.58   1
  -1 -10   384150.20 8169.30   1
  -1 -10   380705.80 6860.97   1
   1  10  -2 9244.49  490.58   1
   1  10  -2 8855.38 455.229   1
   1 -10  -2 7074.47  819.53   1
   1 -10  -210345.90  613.16   1
   1  10  -210011.20 603.913   1
   1 -10  -210781.40 723.333   1
   1 -10  -210263.00 553.647   1
   1 -10  -2 7078.18 1455.46   1
   1 -10  -2 9661.96 499.631   1
  -1 -10   211095.70 706.999   1
  -1 -10   210792.60 603.421   1
  -1 -10   210158.30 687.338   1
  -1  10   2 9780.34 374.486   1
  -1  10   211631.20 594.137   1
  -1 -10   2 9484.64 1435.05   1
  -1 -10   2 9401.20 597.148   1
  -1 -10   210237.50 423.864   1
  -1 -10   2 7671.09 868.024   1
   1 -10  -116971.10 871.025   1
   1  10  -118390.90 970.084   1
   1 -10  -115876.40 1189.33   1
   1  10  -117867.00 1090.03   1
   1 -10  -117439.00 1064.75   1
   1 -10  -112527.10 1242.92   1
   1  10  -119022.30 1111.30   1
   1 -10  -117056.70 889.313   1
  -1 -10   113539.40 794.879   1
  -1 -10   117080.60 826.611   1
  -1  10   116307.90 1137.21   1
  -1 -10   113433.20 1680.45   1
  -1 -10   112546.90 1065.76   1
  -1 -10   117477.20 1129.87   1
   1 -10   023837.80 1477.63   1
   1 -10   023781.20 1413.91   1
   1  10   025229.60 1783.61   1
   1 -10   023256.80 819.597   1
   1 -10   020575.80 1171.73   1
   1  10   024006.70 1712.71   1
   1 -10   020230.20 1838.02   1
   1  10   025215.90 1281.15   1
   1 -10   021357.10  780.12   1
   1 -10   018415.70 1424.30   1
   1 -10   022081.10 1228.87   1
  -1  10   023052.80 1357.92   1
  -1 -10   023387.70 1247.24   1
  -1 -10   019606.80 1455.61   1
  -1 -10   017922.40 1365.38   1
  -1 -10   022107.20 989.917   1
  -1 -10   018570.50 926.317   1
  -1 -10   024328.20 1792.42   1
  -1  10   023495.40 1648.62   1
  -1 -10   021088.50 1597.84   1
   1 -10   194866.00 8116.97   1
   1 -10   179836.30 8937.63   1
   1  10   1116368.012787.60   1
   1 -10   190607.90 6717.50   1
   1  10   195018.70 7474.05   1
   1  10   196388.70 8319.27   1
   1 -10   197213.70 7824.55   1
   1 -10   1101191.0 9390.10   1
  -1  10  -197751.60 9331.55   1
  -1 -10  -192743.80 8110.34   1
  -1  10  -190745.00 7077.34   1
  -1  10  -191149.50 7369.40   1
  -1 -10  -188996.70 6715.35   1
  -1 -10  -193238.30 7609.67   1
  -1 -10  -194845.30 8511.99   1
  -1 -10  -181720.60 8548.77   1
  -1 -10  -196655.60 7738.46   1
   1  10   2 1497.11 324.351   1
   1 -10   2 1271.46  146.89   1
   1 -10   2 1846.11 165.924   1
   1  10   2 1261.89 117.075   1
   1  10   2 983.878 130.515   1
   1  10   2 1103.81 80.5279   1
   1 -10   2 1682.63 347.145   1
   1 -10   2 1226.54 313.343   1
  -1 -10  -2 1168.60 88.2594   1
  -1 -10  -2 425.081 192.978   1
  -1 -10  -2 1120.57 163.372   1
  -1  10  -2 1147.64 105.047   1
  -1 -10  -2 1575.30 158.275   1
  -1  10  -2 1220.81 138.037   1
  -1  10  -2 1209.89 285.194   1
  -1 -10  -2 999.306 152.018   1
  -1 -10  -2 1418.23 319.326   1
   1 -10   3 9665.16 881.616   1
   1  10   311063.20 1039.02   1
   1 -10   3 9593.80 847.557   1
   1 -10   310445.70 859.666   1
   1 -10   3 8620.14 918.087   1
   1  10   3 9733.05 549.681   1
   1  10   3 9991.63 861.542   1
  -1 -10  -3 8569.87 384.257   1
  -1  10  -310207.80 765.667   1
  -1  10  -310160.40 611.838   1
  -1 -10  -310326.00 879.049   1
  -1 -10  -3 9162.11 786.186   1
  -1 -10  -3 9935.97 1297.96   1
  -1 -10  -3 9769.52 690.983   1
  -1 -10  -3 9207.54 716.373   1
  -1  10  -310144.00 789.503   1
  -1  10  -310081.10 1813.00   1
  -1 -10  -3 8399.29 649.923   1
   1 -10   4 3728.38 470.464   1
   1 -10   4 3426.29 782.216   1
   1  10   4 3812.03 399.491   1
   1 -10   4 3397.21  849.70   1
   1  10   4 3397.53  522.70   1
   1  10   4 3299.28 442.411   1
   1 -10   4 3754.72 521.805   1
  -1  10  -4 3750.92 456.851   1
  -1 -10  -4 3262.07 767.174   1
  -1  10  -4 4579.66 714.798   1
  -1 -10  -4 3175.68 748.543   1
  -1 -10  -4 3764.84 515.485   1
  -1 -10  -4 3337.78 407.767   1
  -1  10  -4 3672.43 454.443   1
  -1 -10  -4 3192.81 410.858   1
  -1  10  -4 3681.40 484.144   1
   1 -10   567304.20 6895.73   1
   1 -10   559739.10 6316.56   1
   1 -10   555610.00 5408.65   1
   1 -10   558125.10 6988.70   1
   1 -10   554678.20 5531.91   1
   1 -10   556941.10 6290.40   1
   1  10   550491.90 5275.38   1
   1  10   559740.80 6961.38   1
   1  10   557973.90 5534.16   1
  -1 -10  -558638.20 6028.24   1
  -1 -10  -561836.60 6369.35   1
  -1 -10  -548022.90 5629.69   1
  -1  10  -557602.70 5044.95   1
   1 -10   6  75.455 143.332   1
   1 -10   6 115.605 125.467   1
   1  10   6 17.0214 128.057   1
   1  10   6 198.594 129.189   1
   1 -10   6 120.945 139.181   1
   1  10   6 66.7064 89.2227   1
  -1  10  -6-12.4138 84.1352   1
  -1 -10  -6 122.108 118.603   1
   1 -10   7 3223.63 705.278   1
   1  10   7 3741.92 879.496   1
  -1 -10  -7 3109.95  645.62   1
  -1  10  -7 3009.26 522.678   1
  -1 -10  -7 3169.83 798.888   1
   1 -10   8 86.7938 136.371   1
   1  10   8  123.97 174.449   1
  -1 -10  -8 30.3399 230.731   1
  -1 -10  -8 115.133 120.741   1
  -1  10  -8 76.1634 103.358   1
   1  10   918900.00 2501.11   1
   1 -10   918848.90 2137.08   1
  -1  10  -916913.20 1801.94   1
  -1 -10  -918057.60 1861.54   1
   1 -10  10 927.171 182.023   1
  -1  10 -10 66.8014  145.65   1
  -1 -10 -10 615.781 273.398   1
   1  11 -11 153.803 409.618   1
  -1 -11  11 1987.68 298.474   1
   1  11 -10 5069.95 1000.66   1
   1 -11 -10 4853.76 726.293   1
  -1  11  10 3094.89 972.665   1
  -1 -11  10 5343.89 866.725   1
  -1 -11  10 4760.30 825.879   1
   1 -11  -9 8351.49 1602.78   1
   1  11  -9 7343.91 896.977   1
   1 -11  -9 5300.18 1194.55   1
  -1 -11   9 6707.36 1159.25   1
  -1  11   9 5373.50 970.154   1
   1 -11  -8 1595.68 384.435   1
   1  11  -8 737.513 517.842   1
   1 -11  -8 1796.51 478.392   1
  -1  11   8 950.718 401.155   1
  -1 -11   8 1362.47 540.444   1
  -1 -11   8 1068.00 478.035   1
   1 -11  -7 4579.08 712.987   1
   1  11  -7 4633.71 641.102   1
   1 -11  -7 4339.88 910.244   1
  -1  11   7 3443.77 633.532   1
  -1 -11   7 5246.70 992.451   1
  -1 -11   7 4585.60 1357.64   1
   1 -11  -627453.90 2561.43   1
   1  11  -625325.80 2145.95   1
   1 -11  -621309.90 2602.55   1
  -1 -11   622632.60 3228.30   1
  -1 -11   622784.80 2628.56   1
  -1  11   624152.30 2758.25   1
  -1 -11   620726.60 2332.03   1
   1  11  -527357.30 2192.89   1
   1 -11  -524394.80 3633.89   1
   1 -11  -529774.90 4297.33   1
   1 -11  -527779.60 3175.19   1
   1  11  -529558.20 2773.50   1
   1 -11  -525920.30 2681.99   1
  -1  11   527289.90 2180.77   1
  -1 -11   525223.60 2402.04   1
  -1 -11   523244.70 2470.21   1
  -1 -11   521165.70 2311.26   1
  -1 -11   528592.30 2985.79   1
  -1  11   530565.20 2356.61   1
  -1 -11   528220.70 2934.46   1
  -1 -11   525825.30 2533.90   1
  -1  11   529256.00 2463.83   1
   1  11  -4 9825.32 698.162   1
   1  11  -410285.40  993.89   1
   1 -11  -4 9436.74 921.752   1
   1 -11  -411086.80 2038.42   1
   1 -11  -4 8902.01 1563.37   1
   1 -11  -410157.70 831.656   1
  -1 -11   410404.90 1255.57   1
  -1  11   410037.80 631.714   1
  -1 -11   410921.80 1218.35   1
  -1 -11   4 9301.47 1259.40   1
  -1  11   410633.60 707.828   1
  -1  11   410326.20 765.404   1
  -1 -11   4 9403.38 1148.78   1
  -1 -11   4 9370.96 902.634   1
   1 -11  -318705.70 1918.79   1
   1  11  -321883.50 1460.67   1
   1 -11  -324292.80 2897.13   1
   1 -11  -321811.80 1029.71   1
   1 -11  -324198.70 1812.19   1
   1 -11  -323413.30 2110.41   1
   1 -11  -322049.90 1005.40   1
   1  11  -326875.20 1610.93   1
  -1  11   323269.90 1226.65   1
  -1  11   323957.10 1578.86   1
  -1 -11   324543.90 1705.93   1
  -1 -11   323729.10 1733.90   1
  -1 -11   325571.80 2315.91   1
  -1 -11   322186.90 1722.58   1
  -1  11   324461.70 1243.60   1
  -1 -11   322117.10 2718.74   1
   1 -11  -281642.60 6281.80   1
   1 -11  -278927.50 6028.44   1
   1 -11  -269892.90 5501.61   1
   1  11  -267762.90 5859.97   1
   1 -11  -274291.50 6220.32   1
   1 -11  -251953.30 8725.96   1
   1  11  -270928.40 6122.88   1
   1 -11  -260638.80 5909.75   1
   1  11  -269084.00 5307.06   1
   1 -11  -274026.90 5678.13   1
  -1 -11   268672.00 6762.01   1
  -1 -11   267742.10 4707.01   1
  -1 -11   270781.00 7182.12   1
  -1 -11   269352.20 5901.72   1
  -1 -11   272785.90 5595.38   1
  -1 -11   271007.20 5847.09   1
   1 -11  -178904.40 6613.03   1
   1  11  -183121.00 5989.58   1
   1 -11  -153906.30 7766.89   1
   1 -11  -169555.30 5444.60   1
   1  11  -180914.10 6261.90   1
   1 -11  -177849.20 5702.87   1
   1 -11  -158516.00 5151.61   1
   1 -11  -166708.20 5950.84   1
   1  11  -182310.80 6867.19   1
  -1 -11   164134.90 5246.93   1
  -1  11   177029.40 6752.32   1
  -1 -11   165859.30 5910.19   1
  -1 -11   174459.50 5367.38   1
  -1 -11   153597.50 4141.01   1
  -1 -11   163247.60 7644.94   1
   1 -11   0 3561.23 901.773   1
   1 -11   0 4281.57 301.971   1
   1 -11   0 4320.47 273.728   1
   1 -11   0 3105.76 563.612   1
   1  11   0 3446.90 546.186   1
   1  11   0 5235.44 373.604   1
   1 -11   0 4750.65  492.48   1
   1  11   0 4927.99 321.295   1
   1 -11   0 4763.73 364.057   1
  -1  11   0 4706.98 268.621   1
  -1 -11   0 3400.87 479.251   1
  -1 -11   0 4642.76 260.028   1
  -1 -11   0 5017.47 388.167   1
  -1 -11   0 4897.83 219.925   1
  -1  11   0 4465.79 483.144   1
  -1 -11   0 4285.82 419.325   1
  -1 -11   0 4145.97 366.278   1
  -1 -11   0 4907.75  221.86   1
   1  11   110126.10 1276.95   1
   1 -11   1 4712.67 924.792   1
   1 -11   110123.30 671.879   1
   1 -11   1 8169.87 834.474   1
   1 -11   1 8439.44 426.714   1
   1 -11   1 8694.93 514.082   1
   1  11   1 8455.41 399.468   1
   1 -11   1 9012.32 395.684   1
  -1  11  -1 7951.96 455.384   1
  -1 -11  -1 7318.78 348.326   1
  -1  11  -1 8544.37 440.182   1
  -1 -11  -1 9768.26 930.701   1
  -1 -11  -1 8876.45 438.061   1
  -1 -11  -1 8616.51 653.374   1
  -1 -11  -1 9119.34 355.194   1
  -1 -11  -1 8630.36 643.461   1
  -1 -11  -1 8638.63 597.697   1
  -1  11  -1 9206.63 896.714   1
  -1 -11  -1 8635.14 1004.24   1
   1 -11   254384.10 4370.78   1
   1 -11   248361.30 5158.79   1
   1 -11   259815.30 5365.49   1
   1  11   262595.10 5807.22   1
   1  11   243915.00 3144.69   1
   1 -11   253050.80 3872.69   1
   1  11   249077.80 3172.67   1
  -1 -11  -253434.30 3447.12   1
  -1 -11  -257998.00 5651.81   1
  -1 -11  -239778.80 3484.52   1
  -1 -11  -250763.20 3997.18   1
  -1 -11  -249237.00 3728.27   1
  -1  11  -252666.10 3670.23   1
  -1  11  -256146.30 5389.06   1
  -1  11  -251808.50 3574.56   1
  -1 -11  -242707.40 3284.42   1
  -1 -11  -253288.60 3906.64   1
   1 -11   346899.70 4972.72   1
   1 -11   354242.80 6644.21   1
   1 -11   355077.50 5371.67   1
   1  11   350424.00 3824.70   1
   1 -11   348503.80 4288.78   1
   1  11   348070.10 3398.77   1
   1  11   358305.10 5273.00   1
  -1 -11  -354933.60 5897.77   1
  -1 -11  -347538.50 4010.81   1
  -1 -11  -342056.40 3836.84   1
  -1  11  -351198.10 3767.58   1
  -1  11  -348366.20 3876.03   1
  -1  11  -350206.30 4241.70   1
  -1 -11  -351813.30 4439.72   1
  -1  11  -363035.50 6496.92   1
  -1 -11  -347533.50 3853.85   1
   1 -11   4 2523.98 455.034   1
   1  11   4 2207.73  302.59   1
   1  11   4 2811.24 432.568   1
   1  11   4 1925.76 343.444   1
   1 -11   4 2317.65 414.504   1
   1 -11   4 2422.30 428.705   1
   1 -11   4 2329.14 367.931   1
   1 -11   4 2051.64 438.461   1
  -1 -11  -4 2787.56 416.593   1
  -1 -11  -4 2228.83 347.741   1
  -1  11  -4 2872.91 508.826   1
  -1 -11  -4 2693.41  666.82   1
  -1 -11  -4 2072.74 338.833   1
  -1 -11  -4 1698.27 643.011   1
  -1  11  -4 2512.81 353.796   1
  -1  11  -4 2569.57 281.919   1
   1  11   5 248.269 143.552   1
   1 -11   5 337.106 167.184   1
   1  11   5 69.4407  85.509   1
   1 -11   5 408.008 178.289   1
   1  11   5 339.937 116.964   1
   1 -11   5-23.2783 151.865   1
  -1 -11  -5 224.866  144.36   1
  -1  11  -5 133.543 99.4568   1
  -1 -11  -5 191.047 142.013   1
  -1 -11  -5 132.484 165.567   1
   1 -11   623292.10 2741.76   1
   1  11   624301.30 2759.77   1
   1  11   623831.60 2821.01   1
   1 -11   621795.80 2680.58   1
   1 -11   623123.00 2832.17   1
  -1 -11  -623712.20 3780.65   1
  -1  11  -621854.50 2095.73   1
   1  11   722804.10 3132.87   1
   1 -11   720288.00 2650.52   1
  -1 -11  -722197.50 3378.30   1
  -1  11  -720408.00 2126.49   1
  -1 -11  -722965.20 3003.20   1
   1  11   8 4180.76 922.912   1
   1 -11   8 4228.63 814.808   1
  -1 -11  -8 2793.19 1287.70   1
  -1  11  -8 3929.03 640.362   1
  -1 -11  -8 4725.87 1099.24   1
   1  11   9 556.716 228.786   1
   1 -11   9  38.322 211.341   1
  -1 -11  -9 806.286  174.95   1
  -1  11  -9  9.8144 160.181   1
   1 -11  10 3939.11 538.524   1
  -1 -11 -10 4918.22 758.349   1
  -1  11 -10 2807.25 461.458   1
   1  12 -11 41.6983 92.3331   1
   1  12 -10 174.771 566.079   1
   1 -12 -10 2217.11 400.634   1
  -1 -12  10 2363.05 466.792   1
   1  12  -9 58.0594 168.893   1
   1 -12  -9 77.0857 128.119   1
   1 -12  -9  225.85 135.576   1
  -1  12   9-1.77197 112.349   1
  -1 -12   9 36.7776 141.673   1
   1  12  -827879.60 2791.08   1
   1 -12  -826466.90 3410.84   1
   1 -12  -831828.80 4568.98   1
  -1 -12   827629.80 3431.60   1
  -1  12   822533.00 2910.14   1
  -1 -12   825294.30 3387.14   1
   1 -12  -7 1305.96 386.298   1
   1 -12  -7 1326.16 309.122   1
   1  12  -7 347.186 418.898   1
  -1 -12   7 908.051 641.236   1
  -1  12   7  559.08 278.132   1
  -1 -12   7 1114.60 608.475   1
   1 -12  -6 7863.66 1117.79   1
   1  12  -6 8211.30 838.638   1
   1 -12  -6 8386.77 1065.87   1
  -1 -12   6 7522.73 1161.74   1
  -1  12   6 6416.69 829.432   1
  -1 -12   6 7668.14 1072.99   1
  -1 -12   6 6843.66 1070.76   1
   1  12  -5 194.811 96.2196   1
   1  12  -5 79.5745 89.7743   1
   1 -12  -5 106.726 138.556   1
   1 -12  -5 5.42816 123.094   1
   1 -12  -5 65.1892  132.26   1
   1 -12  -5 137.539 156.218   1
  -1 -12   5 162.465 126.616   1
  -1  12   5 118.625 89.5529   1
  -1 -12   5  209.17 140.628   1
  -1 -12   5 147.815  128.40   1
  -1 -12   5 218.989  126.26   1
  -1 -12   5 195.188 141.795   1
  -1 -12   5 166.296 150.078   1
   1  12  -446021.10 3537.16   1
   1 -12  -449909.80 5267.84   1
   1 -12  -441628.60 3787.58   1
   1 -12  -440415.50 4105.97   1
   1 -12  -444219.50 3685.54   1
   1  12  -445473.50 3502.48   1
  -1 -12   449740.40 4888.49   1
  -1 -12   437373.60 3589.56   1
  -1  12   444246.60 3496.82   1
  -1 -12   446357.70 4563.51   1
  -1 -12   440378.30 4250.04   1
  -1 -12   443146.10 3785.69   1
   1  12  -315780.80 1303.87   1
   1 -12  -313183.10 1734.44   1
   1 -12  -313976.50 1200.34   1
   1  12  -316677.10 1211.22   1
   1 -12  -314979.10 982.047   1
   1 -12  -314274.20 1393.00   1
  -1 -12   316697.90 1661.20   1
  -1 -12   312778.30 1143.67   1
  -1 -12   317096.40 1624.78   1
  -1  12   315077.90 1026.37   1
  -1  12   313391.30 664.507   1
  -1  12   315544.40 771.272   1
  -1 -12   315660.20 1185.14   1
  -1 -12   314562.70 1263.01   1
   1  12  -215125.60 1243.74   1
   1 -12  -214550.10 963.747   1
   1 -12  -215637.10 3190.34   1
   1  12  -215415.60 934.491   1
   1 -12  -215272.70 1108.56   1
   1 -12  -214402.80 1656.22   1
   1 -12  -215476.00 1144.84   1
   1 -12  -215247.50 953.545   1
   1 -12  -217213.20 1166.76   1
  -1 -12   213394.60 987.516   1
  -1 -12   214647.20 1092.06   1
  -1 -12   214238.60 800.875   1
  -1 -12   210251.50 1164.40   1
  -1 -12   217396.40 1535.45   1
  -1 -12   215167.30 1017.91   1
  -1 -12   214105.00 1425.03   1
   1 -12  -1 1562.49 157.243   1
   1 -12  -1 1007.80  554.08   1
   1 -12  -1 2430.67 226.786   1
   1 -12  -1 1703.74 281.314   1
   1  12  -1-6.36545 591.608   1
   1 -12  -1 2009.96 239.994   1
   1 -12  -1 2281.59 170.577   1
   1  12  -1 2478.96 342.174   1
  -1  12   1 2555.13 268.735   1
  -1 -12   1 2147.25 147.994   1
  -1 -12   1 2092.20 223.068   1
  -1 -12   1 2149.69 397.442   1
  -1 -12   1 1452.13 154.641   1
  -1 -12   1 1849.19 182.913   1
  -1 -12   1 2218.27 123.243   1
  -1 -12   1 2379.74 312.757   1
   1  12   0175751.022038.80   1
   1 -12   0143505.019194.70   1
   1 -12   0154874.016402.90   1
   1 -12   0105292.014442.40   1
   1 -12   0184002.019228.80   1
   1  12   0199714.020980.60   1
   1 -12   0169702.018029.40   1
   1 -12   0181201.019357.30   1
   1  12   0172159.017030.30   1
  -1  12   0182438.023004.80   1
  -1 -12   0166502.015761.80   1
  -1 -12   0184681.020588.60   1
  -1 -12   0176135.016971.50   1
  -1 -12   0130830.017383.20   1
  -1 -12   0166453.015990.10   1
  -1 -12   0158555.017592.60   1
  -1 -12   0175687.018912.40   1
  -1  12   0176229.017765.40   1
   1 -12   113096.70 560.008   1
   1  12   112486.70 1238.22   1
   1  12   112898.80 620.831   1
   1 -12   111117.60 501.918   1
   1 -12   1 7385.17 1195.50   1
   1 -12   1 9118.03 672.811   1
   1 -12   112706.10 825.309   1
   1 -12   112303.90 759.194   1
   1 -12   112369.80 564.876   1
  -1 -12  -110303.60 631.961   1
  -1 -12  -112934.50  761.97   1
  -1 -12  -1 8572.01 1127.25   1
  -1 -12  -112415.10 901.531   1
  -1  12  -112614.30 707.631   1
  -1 -12  -112537.90 840.384   1
  -1 -12  -112969.30 606.638   1
  -1  12  -113112.30 1299.11   1
  -1 -12  -111913.20 736.164   1
  -1 -12  -115300.70 1363.98   1
   1  12   216010.50 946.096   1
   1  12   226363.10 2234.22   1
   1 -12   219510.20 1299.68   1
   1 -12   216472.20 1369.00   1
   1 -12   214004.20 975.452   1
   1 -12   218544.00 1131.88   1
   1 -12   214498.80 1891.17   1
  -1  12  -222512.30 2223.84   1
  -1 -12  -219680.90 1270.20   1
  -1 -12  -218631.70 1381.89   1
  -1 -12  -222943.90 2242.60   1
  -1 -12  -218037.90 986.924   1
  -1  12  -219057.70 1361.97   1
  -1 -12  -219762.10 1384.59   1
   1 -12   3 2095.84 330.418   1
   1  12   3 2132.02 206.825   1
   1 -12   3 1770.28 247.704   1
   1  12   3 2632.39 416.142   1
   1 -12   3 1868.65 490.762   1
   1 -12   3 848.826 523.056   1
   1 -12   3 2107.83 297.864   1
  -1 -12  -3 1492.66 303.547   1
  -1 -12  -3 2008.75 422.419   1
  -1  12  -3 2138.32 323.353   1
  -1  12  -3 2499.30 476.838   1
  -1 -12  -3 1895.42 280.897   1
  -1 -12  -3 2043.75 281.574   1
  -1 -12  -3 1841.06 256.404   1
  -1  12  -3 2184.28 217.581   1
   1 -12   467623.50 6886.54   1
   1 -12   469662.70 7745.63   1
   1  12   467381.20 5931.02   1
   1  12   483766.60 7980.11   1
   1 -12   462659.50 6389.98   1
   1 -12   476391.30 7724.92   1
   1 -12   464529.40 6899.57   1
   1 -12   462251.80 6036.43   1
  -1  12  -467972.60 6440.21   1
  -1 -12  -467807.20 6501.80   1
  -1 -12  -441605.00 6285.84   1
  -1 -12  -460407.50 5901.91   1
  -1  12  -470695.80 6024.22   1
  -1 -12  -464409.10 6032.56   1
  -1 -12  -462445.70 6953.99   1
   1  12   5 26.9638 72.9394   1
   1 -12   5  70.237 110.398   1
   1 -12   5 33.4316 101.876   1
   1  12   5 69.4964 90.4888   1
   1 -12   5-8.83308  95.363   1
  -1 -12  -5  173.35 92.0066   1
  -1 -12  -5 68.5352 91.4204   1
  -1  12  -5 3.06078 65.4371   1
   1 -12   6 7408.63 1232.58   1
   1 -12   6 7879.68 1142.06   1
   1  12   6 8614.24 1308.09   1
  -1 -12  -6 7839.43 1242.37   1
  -1  12  -6 6823.21 847.179   1
   1 -12   7 582.227 296.786   1
  -1 -12  -7 783.103 269.671   1
  -1  12  -7 2.42996 215.368   1
  -1 -12  -7 1177.64 321.939   1
   1 -12   817011.50 2145.97   1
  -1  12  -815504.70 1749.77   1
  -1 -12  -815863.20 2888.35   1
  -1 -12  -817067.20 1910.86   1
   1 -12   9 14.8475 97.5887   1
  -1  12  -9 77.8826 74.9983   1
  -1 -12  -9-39.7778 142.317   1
   1 -12  10 2829.87 376.248   1
  -1  12 -10 114.544 445.594   1
  -1 -12 -10 2918.51 523.684   1
   1  13 -10 5731.50 693.187   1
   1 -13 -10 6334.68 738.291   1
   1 -13 -10 244.198 977.686   1
  -1 -13  10 6567.21 1238.69   1
   1  13  -9 7557.89 1383.03   1
   1 -13  -9 7805.13 1099.11   1
   1 -13  -9 6335.41 1123.84   1
  -1  13   9 4904.34 957.466   1
  -1 -13   9 7877.70 1237.14   1
  -1 -13   9 8280.40 1218.51   1
   1  13  -8 3684.65 639.447   1
   1 -13  -8 4905.31 863.228   1
   1 -13  -8 3671.48 843.861   1
  -1 -13   8 4473.51 929.087   1
  -1  13   8 3053.20 750.768   1
  -1 -13   8 4064.88 853.092   1
   1 -13  -7 268.508 196.582   1
   1 -13  -7 306.591  336.37   1
   1  13  -7  253.84 228.075   1
  -1 -13   7 267.178 205.389   1
  -1 -13   7 111.463 324.479   1
  -1  13   7 124.173 138.688   1
  -1 -13   7 149.422 202.309   1
   1  13  -618178.70 1719.76   1
   1 -13  -621188.70 2463.93   1
   1 -13  -617334.00 2071.94   1
  -1 -13   617209.80 2111.16   1
  -1  13   615058.10 1702.53   1
  -1 -13   614880.20 2002.19   1
  -1 -13   615853.40 1988.85   1
   1  13  -526627.90 2779.36   1
   1 -13  -523417.90 3434.50   1
   1 -13  -526659.70 2765.60   1
   1  13  -527367.00 2257.87   1
   1 -13  -525157.40 2551.51   1
  -1 -13   522404.00 2549.96   1
  -1 -13   521427.60 2342.82   1
  -1 -13   529878.40 3107.33   1
  -1 -13   526401.20 2758.29   1
  -1  13   525074.20 2255.02   1
  -1 -13   525771.80 2832.42   1
   1  13  -4 5566.86 503.144   1
   1  13  -4 5066.42 476.297   1
   1 -13  -4 4494.41 697.011   1
   1 -13  -4 4964.72 826.233   1
   1 -13  -4 4713.39 627.358   1
   1 -13  -4 4225.13 725.847   1
  -1 -13   4 5918.09 859.909   1
  -1 -13   4 4795.88 757.369   1
  -1 -13   4 4953.48 637.746   1
  -1 -13   4 3782.82 600.208   1
  -1 -13   4 3808.41 703.576   1
  -1 -13   4 4589.74 601.865   1
  -1  13   4 4625.84  642.36   1
   1  13  -3 98.6698 88.8814   1
   1 -13  -3 145.572 193.263   1
   1  13  -3 202.604 73.5349   1
   1 -13  -3 585.117 97.5837   1
   1 -13  -3  696.79 214.533   1
   1 -13  -3 146.638 113.146   1
  -1 -13   3 98.4443 111.866   1
  -1 -13   3 407.236 150.254   1
  -1 -13   3  201.54 112.148   1
  -1 -13   3 182.305 80.0141   1
  -1 -13   3 549.031 176.569   1
   1 -13  -226853.90 2254.24   1
   1  13  -227864.50 1532.33   1
   1 -13  -222879.80 2752.97   1
   1 -13  -227127.20 1830.43   1
   1  13  -223527.30 1658.54   1
   1 -13  -223340.50 1917.90   1
   1 -13  -222283.60 1583.44   1
   1 -13  -225079.70 1634.55   1
  -1 -13   222003.30 1867.49   1
  -1 -13   223360.80 1351.72   1
  -1 -13   225417.50 1885.51   1
  -1 -13   223919.10 2158.75   1
  -1 -13   219320.00 1114.16   1
   1  13  -142635.40 2977.49   1
   1  13  -140963.50 3162.86   1
   1 -13  -138794.80 2944.53   1
   1 -13  -145841.90 3154.28   1
   1 -13  -142746.80 3043.79   1
   1 -13  -130336.60 2807.97   1
   1 -13  -138448.00 2533.97   1
   1 -13  -140567.90 2694.35   1
   1 -13  -130288.10 3543.46   1
  -1 -13   141227.50 2391.79   1
  -1 -13   140335.80 2951.17   1
  -1 -13   132004.50 2346.31   1
  -1 -13   127878.00 2217.12   1
  -1 -13   147271.30 3790.78   1
  -1 -13   139426.80 2714.88   1
  -1 -13   139786.70 2324.23   1
  -1 -13   136559.70 3554.81   1
  -1  13   144395.50 3184.15   1
   1  13   019404.20 995.857   1
   1  13   019580.00 1298.29   1
   1  13   017632.50 1577.95   1
   1 -13   017442.30 1085.17   1
   1 -13   019585.10 1273.15   1
   1 -13   018883.20 1285.22   1
   1 -13   014139.10 1620.40   1
   1 -13   016752.40 1092.28   1
  -1  13   018619.10 1079.30   1
  -1 -13   018066.70 1735.64   1
  -1 -13   018950.80 1627.02   1
  -1 -13   020729.90 1580.94   1
  -1 -13   017150.80 826.107   1
  -1 -13   019827.70 1114.03   1
  -1  13   017968.80 1564.61   1
  -1 -13   012279.10 1577.10   1
  -1 -13   019181.60 1014.92   1
   1  13   1 6532.37 799.567   1
   1 -13   1 5601.38 219.912   1
   1 -13   1 7005.49 723.584   1
   1 -13   1 4853.73 839.192   1
   1 -13   1 6639.99 302.914   1
   1  13   1 6108.77 307.026   1
   1 -13   1 6911.68 551.024   1
   1 -13   1 6561.07 325.413   1
   1 -13   1 6390.98 473.725   1
  -1 -13  -1 6845.13 515.086   1
  -1 -13  -1 6268.55 459.338   1
  -1 -13  -1 9141.78 928.075   1
  -1  13  -1 8210.69 946.423   1
  -1  13  -1 6755.02 437.628   1
  -1 -13  -1 6640.32 345.884   1
  -1 -13  -1 6517.79 347.027   1
   1 -13   245510.60 3576.90   1
   1 -13   256881.30 4654.18   1
   1 -13   265599.80 5474.45   1
   1 -13   253207.70 5918.08   1
   1 -13   260466.90 4457.77   1
   1  13   258006.70 4026.24   1
   1  13   266990.80 5882.17   1
  -1 -13  -259604.20 4908.28   1
  -1 -13  -257500.70 4100.35   1
  -1 -13  -251416.20 5815.44   1
  -1 -13  -258174.90 5006.21   1
  -1 -13  -237171.10 3824.67   1
  -1  13  -264999.90 6217.36   1
  -1  13  -258774.20 4457.73   1
  -1 -13  -261140.60 5120.23   1
   1  13   317251.70 1365.99   1
   1  13   319178.80 2166.99   1
   1 -13   315953.80 2094.42   1
   1 -13   313582.20 1561.33   1
   1 -13   315603.20 1288.23   1
   1 -13   314871.00 1930.26   1
   1 -13   316811.70 1511.92   1
  -1 -13  -317609.10 1409.27   1
  -1 -13  -315355.70 2278.31   1
  -1  13  -319263.90 1815.36   1
  -1  13  -316825.90 1156.44   1
  -1 -13  -316251.70 1279.62   1
  -1 -13  -316112.80 1366.03   1
   1  13   4 2209.07 424.758   1
   1 -13   4 2198.87 350.172   1
   1 -13   4 1847.79 445.116   1
   1 -13   4 2009.91 445.711   1
   1 -13   4 2034.44 445.959   1
   1 -13   4 1417.92 498.932   1
   1 -13   4 1138.94 359.899   1
  -1 -13  -4 1469.81 305.796   1
  -1  13  -4 1870.13 277.533   1
  -1 -13  -4 1587.39 459.348   1
   1 -13   5 18.6203 443.819   1
   1 -13   5 2097.64  536.51   1
   1 -13   5 1724.77 482.475   1
   1  13   5 2280.16  428.52   1
  -1 -13  -5 2410.94 428.217   1
  -1  13  -5 2049.71 329.097   1
   1 -13   613994.20 1716.04   1
   1 -13   613423.70 1925.99   1
  -1 -13  -613615.80 1857.43   1
  -1 -13  -614676.80 1860.62   1
  -1  13  -612565.20 1385.20   1
   1 -13   7 6672.99 1181.22   1
  -1  13  -7 5918.32 864.724   1
  -1 -13  -7 6786.52 1047.67   1
  -1 -13  -7 7885.05 1788.15   1
   1 -13   8 5135.01 906.693   1
  -1 -13  -8 3936.34 817.714   1
  -1  13  -8 3770.38 685.289   1
  -1 -13  -8 5868.43 889.266   1
   1 -13   9 10.3028 168.814   1
  -1 -13  -9  733.28 241.899   1
  -1  13  -9 213.599 127.491   1
  -1 -13  -9 171.587 148.182   1
   1 -13  10 2724.54 408.963   1
  -1 -13 -10 2648.90 569.819   1
   1  14 -10  -9.934 71.0154   1
   1 -14 -10-23.5951 66.7601   1
   1 -14 -10  2.4971 74.0783   1
  -1 -14  10 183.275 72.3474   1
   1  14  -9 735.501 222.884   1
   1 -14  -9 1180.97 258.298   1
   1 -14  -9-0.95935 253.808   1
  -1 -14   9-4.09136 287.112   1
  -1 -14   9 18.3605 484.182   1
   1  14  -8 74.9773 94.5959   1
   1 -14  -8-3.01561 117.056   1
   1 -14  -8 111.702 115.573   1
  -1 -14   8 32.5446 137.221   1
  -1  14   8 4.01059 108.244   1
   1 -14  -743098.70 4858.91   1
   1 -14  -750307.30 5442.46   1
   1  14  -744031.60 5222.90   1
  -1 -14   740232.60 5107.83   1
  -1 -14   739954.80 4614.11   1
  -1  14   728629.10 3587.32   1
  -1 -14   745572.00 6853.62   1
   1  14  -6 10.7119 75.2593   1
   1 -14  -6 69.9978 195.252   1
   1 -14  -6 40.2864 102.748   1
  -1 -14   6 80.9936 107.577   1
  -1 -14   6 109.198 108.986   1
  -1 -14   6 10.7486 142.734   1
  -1  14   6 5.64318 81.2765   1
   1  14  -5 7750.74 798.894   1
   1  14  -5 7153.20 747.128   1
   1 -14  -5 7511.78 1010.78   1
   1 -14  -5 7818.85 1731.23   1
  -1 -14   5 5244.60 783.947   1
  -1 -14   5 9187.93 1753.78   1
  -1 -14   5 6898.27 942.084   1
  -1 -14   5 6929.73 1020.38   1
  -1  14   5 5800.05 1066.94   1
   1  14  -4 1385.88 210.336   1
   1  14  -4 702.584 214.514   1
   1 -14  -4 1353.91 279.461   1
   1 -14  -4 1258.72 301.752   1
   1 -14  -4 1321.68 268.583   1
   1 -14  -4 1051.48 363.668   1
  -1 -14   4 764.011 197.937   1
  -1 -14   4 927.029 277.148   1
  -1 -14   4  814.48  265.21   1
  -1 -14   4 915.853 259.233   1
  -1 -14   4 560.069 400.199   1
  -1 -14   4 1140.64 506.103   1
   1  14  -3116095.010934.10   1
   1 -14  -397016.4010639.50   1
   1  14  -3106796.010399.20   1
   1 -14  -3111444.011685.00   1
   1 -14  -3112709.012329.60   1
   1 -14  -3106717.012766.20   1
  -1 -14   3104340.0 9948.52   1
  -1 -14   3103500.010832.10   1
  -1 -14   3106395.011888.70   1
  -1 -14   386744.90 9667.43   1
  -1 -14   394347.7010341.00   1
   1  14  -2 45.8401 27.7367   1
   1 -14  -2 88.8432 48.6695   1
   1 -14  -2 170.268  65.153   1
   1 -14  -2 214.841 47.9651   1
   1 -14  -2 122.015 60.0644   1
   1 -14  -2 39.3077 71.2838   1
   1 -14  -2 60.7623 51.2453   1
   1 -14  -2 101.437 103.941   1
   1  14  -2 26.2771 54.0391   1
  -1 -14   2 12.0584 64.8166   1
  -1 -14   2 35.7324 140.774   1
  -1 -14   2 80.0953 50.5661   1
  -1 -14   2 28.6037 73.1756   1
  -1 -14   2 6.74846 28.0384   1
  -1 -14   2 54.0942 95.9029   1
   1  14  -1 7925.26 829.394   1
   1  14  -1 5948.66 468.006   1
   1 -14  -1 6203.93 519.843   1
   1 -14  -1 4743.13 744.866   1
   1 -14  -1 4875.34 596.685   1
   1 -14  -1 6566.04 473.181   1
   1 -14  -1 5834.27 394.433   1
   1 -14  -1 6429.24 594.707   1
   1 -14  -1 6594.10 504.331   1
   1 -14  -1 5749.67 507.874   1
  -1 -14   1 6013.68 295.216   1
  -1 -14   1 5588.64 483.641   1
  -1 -14   1 5834.08 788.578   1
  -1 -14   1 5987.69 516.219   1
  -1 -14   1 4921.68 410.288   1
  -1 -14   1 5998.08 622.166   1
  -1 -14   1 5808.81 300.645   1
   1  14   0  746.85  219.30   1
   1  14   0 419.463 146.563   1
   1 -14   0 968.763 153.987   1
   1 -14   0 889.692 125.139   1
   1 -14   0 790.869 254.546   1
   1 -14   0 945.863 123.592   1
   1 -14   0 1050.41 196.205   1
   1 -14   0  624.89 143.003   1
  -1 -14   0 817.131 233.822   1
  -1 -14   0 939.498 198.286   1
  -1 -14   0 773.037 65.1708   1
  -1 -14   0 1009.15 158.215   1
  -1 -14   0 993.402  126.57   1
  -1  14   0 696.276 192.134   1
  -1  14   0 740.659 168.844   1
   1  14   1156755.017850.40   1
   1  14   1143932.013258.90   1
   1 -14   1134305.012540.00   1
   1 -14   1148745.015194.80   1
   1 -14   1132762.013763.90   1
   1 -14   1130511.013097.00   1
   1 -14   1129151.016093.30   1
  -1 -14  -1140184.014566.10   1
  -1 -14  -1127791.014284.30   1
  -1 -14  -1134933.013911.60   1
  -1 -14  -1106035.010111.80   1
  -1 -14  -1152160.016077.60   1
  -1  14  -1178314.019760.60   1
  -1  14  -1155834.015320.80   1
   1  14   2 6793.16 780.938   1
   1 -14   2 7311.43 690.421   1
   1 -14   2 6224.34 988.149   1
   1 -14   2 6010.87 590.674   1
  -1 -14  -2 6076.46  643.47   1
  -1 -14  -2 5907.41 586.629   1
  -1 -14  -2 6237.57 426.889   1
  -1 -14  -2 5876.00 745.803   1
  -1  14  -2 7029.38 1148.24   1
  -1  14  -2 6129.63 482.462   1
   1 -14   3 6631.33 777.221   1
   1 -14   3 5026.71 550.728   1
   1 -14   3 7024.71 1527.88   1
   1 -14   3 6344.46 572.558   1
   1 -14   3 7564.01 822.781   1
   1  14   3 7768.18 777.628   1
  -1 -14  -3 6206.37 870.301   1
  -1 -14  -3 6303.04 710.076   1
  -1 -14  -3 6909.23 681.226   1
  -1  14  -3 6907.71 890.154   1
  -1  14  -3 6422.88 547.595   1
   1  14   4 304.088  119.40   1
   1 -14   4-5.03398 179.064   1
   1 -14   4 248.203 152.984   1
   1 -14   4 158.438 112.948   1
   1 -14   4 248.679 154.853   1
   1 -14   4 134.907 157.067   1
  -1 -14  -4 197.912 120.448   1
  -1  14  -4 12.6038  98.431   1
   1  14   553495.80 5401.00   1
   1 -14   549959.00 6032.53   1
   1 -14   554865.20 5740.09   1
  -1 -14  -546074.50 6189.83   1
  -1  14  -544703.90 4380.68   1
   1 -14   6-21.8604 98.2911   1
   1 -14   6 50.7474 115.658   1
  -1 -14  -6 2.90486 106.466   1
  -1 -14  -6 115.405 107.482   1
  -1  14  -6 15.8246 115.618   1
   1 -14   7 1071.36 352.278   1
   1 -14   7 431.586 338.128   1
  -1 -14  -7 1330.83 353.168   1
  -1 -14  -7 1173.21 336.917   1
  -1  14  -7 1.28538 250.632   1
   1 -14   8 231.947 180.506   1
  -1 -14  -8 291.687 174.552   1
  -1 -14  -8 266.122 161.823   1
  -1  14  -8 14.1841 138.872   1
   1 -14   916597.90 1669.06   1
  -1 -14  -9 9900.51 1384.84   1
  -1  14  -910398.40 1722.04   1
  -1 -14  -915562.90 2020.94   1
   1 -14  10 175.981 89.0866   1
  -1 -14 -10 219.026 152.348   1
   1  15 -10 2379.51 422.107   1
   1 -15 -10 78.4021  580.29   1
   1 -15 -10 3330.33 401.479   1
  -1 -15  10 3075.16  453.08   1
   1  15  -9 4073.73 696.823   1
   1 -15  -9 3891.44 752.181   1
   1 -15  -9 4571.97 732.314   1
  -1 -15   9 4463.50 747.685   1
   1  15  -8  255.56 154.638   1
   1 -15  -8 590.279 185.435   1
   1 -15  -8 0.69575 188.641   1
  -1 -15   8 5.22545 224.912   1
  -1 -15   8-4.06533 191.523   1
   1  15  -7  274.27 259.245   1
   1 -15  -7 881.448 317.652   1
   1 -15  -7 1259.33 350.457   1
  -1 -15   7 250.724 590.033   1
  -1 -15   7 1136.36  379.78   1
  -1 -15   7 547.314 301.098   1
  -1  15   7 415.795  236.95   1
   1  15  -627701.00 2721.66   1
   1 -15  -628791.50 3504.99   1
   1 -15  -626696.30 3948.84   1
  -1 -15   628400.70 4383.73   1
  -1 -15   621387.00 3628.11   1
  -1 -15   631461.60 3514.30   1
  -1  15   620256.90 2493.42   1
   1  15  -528467.50 2556.65   1
   1 -15  -527590.80 2893.62   1
   1 -15  -528606.40 3308.26   1
  -1 -15   520969.20 2334.34   1
  -1 -15   528961.90 3109.97   1
  -1 -15   525270.30 2571.52   1
   1  15  -413763.00 1209.63   1
   1  15  -414161.00 1196.43   1
   1 -15  -412721.10 1364.93   1
   1 -15  -412030.60 1576.41   1
   1 -15  -412778.70 1312.69   1
   1 -15  -412961.20 1455.74   1
  -1 -15   411853.90 1277.69   1
  -1 -15   412557.30 1450.88   1
  -1 -15   412567.50 1297.00   1
  -1 -15   411143.70 1067.96   1
  -1 -15   412187.10 1471.73   1
  -1 -15   412113.60 1319.86   1
   1  15  -317851.30 1373.30   1
   1 -15  -318020.60 1484.26   1
   1 -15  -316093.10 1857.30   1
   1 -15  -316823.60 1745.31   1
   1 -15  -316717.60 1618.37   1
  -1 -15   316173.40 2121.24   1
  -1 -15   315482.10 1380.46   1
  -1 -15   317153.30 1736.22   1
  -1 -15   316970.20 1556.77   1
  -1 -15   316160.40 1399.97   1
  -1 -15   317211.10 1662.69   1
   1  15  -223047.40 1650.65   1
   1 -15  -220672.10 1444.60   1
   1 -15  -222718.30 1657.57   1
   1 -15  -223202.70 1699.94   1
   1 -15  -220006.60 1430.22   1
   1 -15  -218548.60 1478.16   1
   1 -15  -218585.40 2125.61   1
   1 -15  -221254.50 1736.98   1
  -1 -15   220373.40 1585.23   1
  -1 -15   221201.50 2115.91   1
  -1 -15   218556.00 1622.63   1
  -1 -15   218386.20 1312.21   1
  -1 -15   219532.70 2095.60   1
   1 -15  -171326.60 6005.34   1
   1  15  -174998.40 6051.84   1
   1  15  -171297.10 5903.77   1
   1 -15  -169426.50 6088.67   1
   1 -15  -160099.90 6312.33   1
   1 -15  -169432.60 5969.88   1
   1 -15  -168360.10 5592.64   1
   1 -15  -164731.10 5166.85   1
   1 -15  -161242.60 6007.10   1
   1 -15  -162654.70 5418.89   1
  -1 -15   174119.00 6077.24   1
  -1 -15   165068.10 5882.09   1
  -1 -15   165869.20 5971.83   1
  -1 -15   169645.50 6020.27   1
  -1 -15   156085.00 4266.34   1
   1 -15   0 5597.04  568.94   1
   1  15   0 6204.35 552.591   1
   1 -15   0 5408.17 550.236   1
   1 -15   0 6239.26 488.633   1
   1 -15   0 4634.15 559.192   1
   1 -15   0 5580.62 765.246   1
   1 -15   0 5923.49 639.341   1
   1 -15   0 4195.78 468.617   1
  -1 -15   0 5219.50 492.302   1
  -1 -15   0 5518.45 492.945   1
  -1 -15   0 6442.00  539.10   1
  -1  15   0 6080.02 422.895   1
   1  15   1 6827.18 923.655   1
   1 -15   1 4945.33 831.485   1
   1 -15   1 4946.30 472.607   1
   1 -15   1 5503.87 476.582   1
  -1 -15  -1 5242.43 593.054   1
  -1 -15  -1 5605.52 551.122   1
  -1 -15  -1 5735.05 491.644   1
  -1  15  -1 6784.38 688.436   1
  -1 -15  -1 4911.94 444.021   1
  -1  15  -1 5686.38  589.23   1
   1  15   234501.60 2848.76   1
   1 -15   229350.60 4034.96   1
   1 -15   230653.70 2431.03   1
   1 -15   229590.40 2468.24   1
  -1 -15  -228750.00 2014.84   1
  -1 -15  -228816.40 2786.12   1
  -1 -15  -230727.20 2459.07   1
  -1  15  -225164.20 2041.80   1
  -1  15  -237388.40 3184.51   1
   1  15   325478.80 2271.67   1
   1 -15   319059.30 2030.63   1
   1 -15   318461.80 3118.93   1
   1 -15   322357.70 2269.24   1
   1 -15   323305.50 2235.24   1
  -1 -15  -319631.80 2212.88   1
  -1  15  -320278.80 1644.66   1
   1  15   411562.50 1186.34   1
   1 -15   4 9450.44 1462.25   1
   1 -15   412310.70 2094.35   1
   1 -15   410977.10 1523.84   1
  -1 -15  -410667.50 1218.18   1
  -1  15  -410630.80 1113.62   1
   1  15   5 1171.16 311.272   1
   1 -15   5 1454.66 446.765   1
   1 -15   5 1562.53 356.027   1
  -1 -15  -5 1602.95  594.10   1
  -1  15  -5  17.296 266.405   1
   1 -15   625503.50 3201.06   1
   1 -15   627105.10 3903.71   1
   1 -15   625750.70 3260.00   1
  -1 -15  -626729.80 3056.18   1
  -1 -15  -626922.50 4838.99   1
  -1  15  -619537.50 2341.96   1
   1 -15   715430.90 2122.58   1
   1 -15   715939.40 2832.68   1
  -1 -15  -716469.20 1983.55   1
  -1 -15  -715067.40 2063.93   1
  -1  15  -710926.20 1531.79   1
   1 -15   8 2068.59 461.248   1
  -1 -15  -8 1117.89 409.346   1
  -1  15  -8 4.24808 565.786   1
  -1 -15  -8 2002.16 438.744   1
   1 -15   9 679.792 194.558   1
  -1 -15  -9  501.82 279.268   1
  -1 -15  -9 434.455 166.379   1
  -1  15  -9 53.3826 160.203   1
   1  16 -10 105.156 97.9928   1
   1 -16 -10 2.53069 132.781   1
  -1 -16  10  188.51 91.6908   1
   1  16  -9 244.768 132.524   1
   1 -16  -9 209.976  136.75   1
   1 -16  -9-0.68942 216.682   1
  -1 -16   9 26.8937 141.898   1
   1 -16  -814779.00 1846.24   1
   1 -16  -815168.20 2592.76   1
   1  16  -814535.30 1786.61   1
  -1 -16   812529.70 2016.22   1
  -1 -16   814121.80 1811.29   1
   1 -16  -7 189.416 195.219   1
   1  16  -7 123.401 142.555   1
   1 -16  -7 220.564 167.883   1
  -1 -16   7 37.0303 180.397   1
  -1 -16   7 67.1537 203.838   1
  -1 -16   7 420.561 220.898   1
   1 -16  -610065.10 1340.82   1
   1 -16  -6 9120.05 1555.28   1
   1  16  -6 9505.34 1158.91   1
  -1 -16   612010.50 2311.66   1
  -1 -16   6 7193.15 1818.42   1
  -1 -16   6 7549.50 1483.15   1
   1 -16  -5 292.396  126.93   1
   1  16  -5 -20.755 67.3774   1
   1 -16  -5-10.0165  99.829   1
  -1 -16   5-5.22236 70.1795   1
  -1 -16   5-101.092 154.165   1
  -1 -16   5 51.9427 76.2962   1
   1 -16  -456737.80 5915.38   1
   1  16  -463855.00 6068.55   1
   1 -16  -457377.60 6011.26   1
   1 -16  -454599.30 5813.17   1
  -1 -16   466840.10 6949.12   1
  -1 -16   455262.50 5790.53   1
   1 -16  -3 5792.69 756.092   1
   1  16  -3 6162.46 640.332   1
   1 -16  -3 6268.42 655.467   1
   1 -16  -3 5118.85 841.428   1
   1 -16  -3 5579.17 583.499   1
  -1 -16   3 5910.65 720.786   1
  -1 -16   3 5622.90 1171.37   1
  -1 -16   3 5536.39 711.893   1
  -1 -16   3 6486.31 811.947   1
   1  16  -2 8043.96 665.389   1
   1 -16  -2 7239.20 580.508   1
   1 -16  -2 7018.20 648.633   1
   1 -16  -2 7375.16  662.07   1
   1 -16  -2 7229.64 705.815   1
   1 -16  -2 7312.34 598.442   1
   1 -16  -2 6061.59 897.303   1
   1 -16  -2 8224.60 740.404   1
  -1 -16   2 6163.78 730.451   1
  -1 -16   2 7425.84 696.117   1
  -1 -16   2 7288.57 731.207   1
  -1 -16   2 7202.56  930.60   1
   1 -16  -1 5628.43 458.782   1
   1  16  -1 5704.37 494.175   1
   1  16  -1 5353.42 398.367   1
   1 -16  -1 5641.51  512.11   1
   1 -16  -1 4367.24  392.75   1
   1 -16  -1 5093.42 467.736   1
   1 -16  -1 5019.92  465.20   1
   1 -16  -1 5403.84 442.945   1
   1 -16  -1 4611.65 883.307   1
   1 -16  -1 4598.62 642.011   1
  -1 -16   1 5292.68 554.322   1
  -1 -16   1 5547.95 538.557   1
  -1 -16   1 5948.24 508.417   1
   1 -16   067112.90 8156.68   1
   1  16   074680.70 6416.36   1
   1 -16   072830.20 6282.43   1
   1 -16   073815.10 5999.47   1
   1 -16   051958.90 5266.58   1
   1 -16   070335.50 5620.21   1
   1 -16   072273.20 6056.70   1
   1 -16   075680.60 6306.44   1
   1 -16   051187.70 5155.60   1
  -1 -16   069536.60 6720.07   1
  -1 -16   071415.90 6036.22   1
  -1 -16   068645.70 6030.05   1
  -1 -16   071839.30 6353.17   1
   1 -16   1 111.501 94.3258   1
   1  16   1 104.123 86.6984   1
   1 -16   1 1.07364  72.162   1
   1 -16   1 106.212 76.9016   1
   1 -16   1 448.663 126.558   1
   1 -16   1 88.8055 69.5821   1
  -1 -16  -1  195.56 69.0508   1
  -1 -16  -1 42.6207 143.192   1
  -1 -16  -1 161.568  66.506   1
  -1 -16  -1  41.958 80.8609   1
  -1  16  -1  5.7312 88.9421   1
   1 -16   210837.40 1000.41   1
   1  16   212703.30 1093.78   1
   1 -16   210134.90 1140.60   1
   1 -16   210906.60 1376.18   1
   1 -16   211960.70 1330.12   1
  -1 -16  -210321.90 794.501   1
  -1 -16  -211504.50 996.662   1
  -1 -16  -2 9328.56 1114.91   1
  -1  16  -210220.20 891.279   1
   1  16   3 135.671  97.955   1
   1 -16   3 101.804 100.121   1
   1 -16   3 124.597 86.6304   1
   1 -16   3 113.363 101.977   1
  -1 -16  -3-23.6809 80.6384   1
  -1  16  -3 11.0222 66.9276   1
   1  16   447563.50 4499.89   1
   1 -16   445364.80 5039.67   1
   1 -16   443842.10 4550.43   1
  -1 -16  -437244.50 3969.94   1
  -1  16  -438397.30 3928.23   1
   1  16   5 3232.02 608.805   1
   1 -16   5 3399.05 844.543   1
   1 -16   5 2452.43  629.44   1
  -1 -16  -5 2865.56 714.501   1
   1 -16   6 8792.43 1358.92   1
   1 -16   6 8485.42 1159.13   1
  -1 -16  -6 8099.98 2224.65   1
  -1 -16  -6 8503.85 1153.53   1
  -1  16  -6 5388.42 963.128   1
   1 -16   7 826.465 319.713   1
   1 -16   7 159.033 254.678   1
  -1 -16  -7 816.658 306.141   1
  -1 -16  -7 663.552 272.223   1
  -1  16  -7 0.64544 340.134   1
   1 -16   816407.60 1855.19   1
  -1 -16  -815171.80 1716.77   1
  -1  16  -8 9174.99 1460.68   1
  -1 -16  -814455.70 1632.70   1
   1 -16   9 196.574 128.142   1
  -1 -16  -9 687.734 211.914   1
  -1 -16  -9 290.457 123.848   1
  -1  16  -9  28.691 120.609   1
   1  17 -10 2006.95 335.243   1
   1  17  -9 7000.83 998.198   1
   1 -17  -9 8071.45 1434.80   1
   1 -17  -9 7684.22 906.403   1
  -1 -17   9 7863.67 1487.94   1
   1  17  -8 106.199 155.177   1
   1 -17  -8 1.21466 165.211   1
   1 -17  -8 569.169 160.538   1
  -1 -17   8 2.70142 159.494   1
   1  17  -7 5480.14 893.088   1
   1 -17  -7 5419.06 1431.75   1
   1 -17  -7 6116.82 1069.97   1
  -1 -17   7 5386.23 1013.64   1
  -1 -17   7 3596.56 1023.61   1
  -1 -17   7 7622.19 1235.08   1
   1  17  -613739.90 1694.19   1
   1 -17  -613193.20 1743.95   1
   1 -17  -612978.90 2013.77   1
  -1 -17   612786.20 1588.44   1
  -1 -17   617134.90 2263.82   1
   1  17  -524301.80 2494.26   1
   1 -17  -521316.50 2454.96   1
   1 -17  -520467.70 2857.79   1
  -1 -17   522628.10 2491.64   1
  -1 -17   526961.20 3187.63   1
   1 -17  -4 4924.21 702.664   1
   1  17  -4 5360.20 670.982   1
   1 -17  -4 4628.21 719.561   1
   1 -17  -4 4379.93 717.666   1
  -1 -17   4 5099.62 1051.09   1
  -1 -17   4 4073.11 810.623   1
   1 -17  -3 3611.13 1027.11   1
   1 -17  -3 4027.58  507.77   1
   1  17  -3 3943.11 517.248   1
   1 -17  -3 3555.84 437.515   1
   1 -17  -3 4100.82 560.875   1
   1 -17  -3 3548.68 457.498   1
  -1 -17   3 4018.59 578.627   1
  -1 -17   3 4019.74 509.725   1
  -1 -17   3 3568.74 643.372   1
   1 -17  -221595.40 1603.46   1
   1  17  -223087.00 1809.78   1
   1 -17  -217611.80 2019.22   1
   1 -17  -221015.20 2253.65   1
   1 -17  -223300.50 1842.64   1
   1 -17  -222943.70 1871.37   1
   1 -17  -221890.50 1839.20   1
   1 -17  -222436.00 2013.52   1
   1 -17  -223056.50 1757.08   1
  -1 -17   221988.50 2466.86   1
  -1 -17   222593.50 1894.21   1
   1 -17  -117682.80 1658.15   1
   1 -17  -117496.50 1306.53   1
   1  17  -120603.40 1614.32   1
   1  17  -118737.70 1378.99   1
   1 -17  -118295.70 1306.86   1
   1 -17  -116851.90 1582.52   1
   1 -17  -117819.80 1266.78   1
   1 -17  -112959.50 1470.54   1
   1 -17  -117301.40 1197.12   1
   1 -17  -118418.60 1408.65   1
  -1 -17   114556.30 1131.77   1
  -1 -17   119066.10 2004.47   1
  -1 -17   118889.20 1464.46   1
   1 -17   032828.50 2684.37   1
   1  17   030958.10 2389.91   1
   1 -17   032030.10 2847.71   1
   1 -17   027309.40 2809.72   1
   1 -17   029694.20 2506.81   1
   1 -17   029873.60 2434.48   1
   1 -17   029993.90 2381.01   1
   1 -17   026219.40 2836.38   1
   1 -17   032049.50 2808.91   1
  -1 -17   031226.30 2791.85   1
  -1 -17   031934.60 2557.70   1
  -1 -17   031034.90 2529.10   1
  -1 -17   030986.20 2448.83   1
   1 -17   111035.40 1896.63   1
   1  17   113358.60 1084.08   1
   1 -17   110289.80 1135.96   1
   1 -17   112293.00 969.708   1
   1 -17   111917.80 994.868   1
   1 -17   112002.60 1003.41   1
  -1 -17  -111741.10 1114.60   1
  -1 -17  -112214.30 966.049   1
  -1 -17  -112061.50 1248.47   1
  -1 -17  -111973.90 1033.71   1
  -1  17  -1 9924.30 1118.33   1
   1 -17   225414.50 2104.20   1
   1  17   232549.20 2637.06   1
   1 -17   223289.10 2108.43   1
   1 -17   223857.70 2651.44   1
   1 -17   223218.60 2372.86   1
  -1 -17  -222406.20 2334.91   1
  -1 -17  -224928.00 2215.29   1
  -1 -17  -226106.70 2175.07   1
  -1  17  -220012.10 1775.47   1
   1 -17   329476.30 2939.67   1
   1  17   334670.30 2960.76   1
   1 -17   330581.30 2881.32   1
   1 -17   326683.10 3016.63   1
  -1  17  -326133.20 3168.49   1
  -1 -17  -325805.60 2537.48   1
   1 -17   412070.60 1420.45   1
   1  17   412758.70 1837.91   1
   1 -17   410897.90 1956.44   1
  -1 -17  -4 9515.60 1266.72   1
  -1  17  -4 9325.85 1225.50   1
   1 -17   5 5843.18 1587.34   1
   1  17   5 5198.64 788.898   1
   1 -17   5 4501.08 797.883   1
  -1 -17  -5 3958.38 892.602   1
  -1  17  -5 2837.85 700.373   1
   1 -17   6 6315.20 1108.17   1
   1 -17   6 6080.30 1321.77   1
  -1 -17  -6 5561.43 906.351   1
  -1 -17  -6 4847.17 1741.16   1
  -1  17  -6 3567.46 795.881   1
   1 -17   710310.50 1330.44   1
   1 -17   710948.10 1424.84   1
  -1 -17  -7 8767.46 1233.43   1
  -1 -17  -710114.50 1482.12   1
  -1  17  -7 6355.77 1153.04   1
   1 -17   8 3112.69 486.579   1
  -1  17  -8 950.273 466.037   1
  -1 -17  -8 1948.33  699.53   1
  -1 -17  -8 3002.94 520.801   1
   1 -17   9 243.011 109.109   1
  -1 -17  -9  120.08  98.691   1
  -1 -17  -9 260.948 111.957   1
  -1  17  -9 20.2128 156.987   1
   1  18 -10  142.06 131.612   1
   1  18  -9 4985.67 780.061   1
   1 -18  -9 6379.38 719.605   1
   1 -18  -9 5927.53 737.032   1
  -1 -18   9 5671.99 778.279   1
   1 -18  -8 2386.92 377.089   1
   1  18  -8 782.342 375.405   1
   1 -18  -8 2198.94 368.069   1
  -1 -18   8 19.9522 429.339   1
  -1 -18   8 117.719  403.46   1
   1  18  -719798.60 2552.38   1
   1 -18  -724697.20 2707.92   1
   1 -18  -724229.90 2913.85   1
  -1 -18   723921.70 3898.78   1
  -1 -18   723318.60 2698.25   1
   1 -18  -6 33.8747 119.785   1
   1  18  -6 85.9386 93.9275   1
   1 -18  -6 33.0242  101.03   1
  -1 -18   6-12.8387 97.7363   1
  -1 -18   6 32.2643 93.1611   1
   1  18  -5 5652.98 855.943   1
   1 -18  -5 5667.37 1030.96   1
   1 -18  -5 5437.71 847.423   1
  -1 -18   5 4982.73 799.029   1
  -1 -18   5 4024.65 766.149   1
   1  18  -4 166.602 154.546   1
   1 -18  -4 335.214 264.102   1
   1 -18  -4 269.096 171.695   1
  -1 -18   4 337.542 170.001   1
   1  18  -380754.60 8256.58   1
   1 -18  -368891.00 7376.60   1
   1 -18  -363917.70 5920.71   1
   1 -18  -369115.30 7227.60   1
   1 -18  -366411.90 6606.09   1
  -1 -18   350749.20 5682.39   1
   1 -18  -2 249.012 96.1804   1
   1  18  -2 132.613 95.9589   1
   1 -18  -2 6.89429 136.789   1
   1 -18  -2 127.107 80.2276   1
   1 -18  -2 182.933 138.846   1
   1 -18  -2 181.478 82.0358   1
   1 -18  -2 291.498 98.3038   1
  -1 -18   2 148.109 119.214   1
  -1 -18   2 157.949 108.038   1
   1 -18  -1 6469.49 583.152   1
   1  18  -1 7368.18 655.279   1
   1 -18  -1 6000.34 1128.14   1
   1 -18  -1 6357.00 580.642   1
   1 -18  -1 6556.75 579.909   1
   1 -18  -1 6651.72 563.826   1
   1 -18  -1 6337.14 614.059   1
   1 -18  -1 6328.93 760.433   1
   1 -18  -1 6288.52 731.534   1
  -1 -18   1 6218.57 662.878   1
  -1 -18   1 6936.89 678.379   1
   1 -18   0 5525.82 640.468   1
   1 -18   0 5527.59 912.975   1
   1  18   0 7529.29 881.518   1
   1 -18   0 5832.96 494.871   1
   1 -18   0 5650.65 825.422   1
   1 -18   0 6163.71 493.865   1
   1 -18   0 6356.90 578.858   1
   1 -18   0 5902.24 559.909   1
   1 -18   0 6315.24 558.817   1
  -1 -18   0 6629.02 581.148   1
  -1 -18   0 6494.63 643.486   1
  -1 -18   0 6393.26 914.015   1
  -1 -18   0 6668.90 656.381   1
   1 -18   190248.50 8828.15   1
   1  18   1113843.010864.70   1
   1 -18   172561.70 8040.00   1
   1 -18   181883.50 9509.09   1
   1 -18   199376.90 9471.09   1
   1 -18   190055.80 8873.75   1
  -1 -18  -189034.9010172.40   1
  -1 -18  -189082.70 8603.95   1
  -1 -18  -189980.20 8930.05   1
  -1 -18  -190567.40 8574.83   1
  -1  18  -172319.90 7881.53   1
   1  18   2 5791.38 610.523   1
   1 -18   2 4711.00 645.157   1
   1 -18   2 4655.13 674.114   1
   1 -18   2 5069.49 619.715   1
  -1 -18  -2 4588.99 1010.28   1
  -1 -18  -2 5303.57 597.515   1
  -1  18  -2 3836.30  516.37   1
   1  18   3 4114.10 585.321   1
   1 -18   3 3666.90 614.869   1
   1 -18   3 3794.35 652.916   1
  -1  18  -3 3115.36 560.404   1
  -1 -18  -3 3656.81 555.868   1
   1  18   4 641.861 225.962   1
   1 -18   4 737.685 272.023   1
   1 -18   4 620.861 401.194   1
  -1 -18  -4 494.427 240.751   1
  -1  18  -4 212.436 230.365   1
   1 -18   554062.30 5452.76   1
   1 -18   548618.30 5490.29   1
  -1  18  -531665.50 4107.72   1
  -1 -18  -552634.10 5530.73   1
  -1 -18  -546886.60 5449.25   1
   1 -18   6  303.08 247.638   1
   1 -18   6 539.112 241.135   1
  -1 -18  -6 770.614 260.125   1
  -1 -18  -6 328.969 493.038   1
  -1  18  -6 120.144 229.293   1
   1 -18   7 530.554 327.724   1
   1 -18   7 1171.94 518.745   1
  -1  18  -7 368.759 329.352   1
  -1 -18  -7 1417.83 320.743   1
  -1 -18  -7 1363.64 392.127   1
   1 -18   8  310.04 156.723   1
  -1 -18  -8 277.218 161.413   1
  -1 -18  -8 347.709 142.355   1
  -1  18  -8-14.3467  149.16   1
   1 -18   910344.30 1258.79   1
  -1 -18  -9 6742.26 798.343   1
  -1 -18  -910481.00 880.981   1
   1 -19  -9 3717.05 483.928   1
   1  19  -9 2889.30 522.836   1
   1 -19  -9 3923.21 696.691   1
  -1 -19   9 2775.73 514.814   1
   1  19  -8 831.841 206.636   1
   1 -19  -8 4.56716 208.488   1
  -1 -19   8 46.3812  321.72   1
  -1 -19   8 39.8253 364.294   1
   1 -19  -7 3184.93 592.545   1
   1  19  -7 2429.51 582.293   1
   1 -19  -7 3347.20 684.157   1
  -1 -19   7 2761.92 611.566   1
  -1 -19   7  23.911 907.061   1
   1  19  -615313.50 2085.31   1
   1 -19  -617565.40 2027.64   1
   1 -19  -618214.40 2557.30   1
  -1 -19   618049.80 2806.09   1
   1  19  -524895.90 2673.29   1
   1 -19  -524410.70 3096.89   1
   1 -19  -516812.70 2229.14   1
  -1 -19   524779.80 2513.29   1
   1  19  -4 9206.63 1150.56   1
   1 -19  -4 7687.27 1085.11   1
   1 -19  -4 8638.15 1167.95   1
  -1 -19   4 9061.64 1165.29   1
   1 -19  -3 4629.16 631.713   1
   1  19  -3 5605.22 931.404   1
   1 -19  -3 3333.09  595.35   1
   1 -19  -3 5271.16 635.426   1
   1 -19  -3 4498.87 616.596   1
  -1 -19   3 4786.69 678.222   1
   1 -19  -221445.90 2422.79   1
   1 -19  -226683.40 2266.68   1
   1  19  -228951.60 2384.62   1
   1 -19  -226996.30 2126.33   1
   1 -19  -222643.60 1937.32   1
   1 -19  -226024.90 2078.57   1
   1 -19  -225967.70 2245.56   1
  -1 -19   226674.90 2450.30   1
   1  19  -125863.10 2592.74   1
   1 -19  -124593.20 1840.18   1
   1 -19  -121194.90 2058.59   1
   1 -19  -123587.10 1855.50   1
   1 -19  -122315.20 1772.26   1
   1 -19  -123454.00 1861.01   1
   1 -19  -121794.70 2296.25   1
   1 -19  -123407.50 1881.06   1
  -1 -19   124156.90 2047.99   1
  -1 -19   123384.90 2060.14   1
   1 -19   0 5951.86 595.065   1
   1 -19   0 5392.26  664.89   1
   1  19   0 6401.44  806.55   1
   1 -19   0 5129.85 1183.68   1
   1 -19   0 5856.04 512.631   1
   1 -19   0 6011.30 596.239   1
  -1 -19   0 6225.47 646.865   1
  -1 -19   0 6174.99 678.819   1
  -1 -19   0 5759.93 570.565   1
  -1 -19   0 6976.83 700.054   1
   1 -19   1 3080.62 612.912   1
   1  19   1 2616.10 366.601   1
   1 -19   1 1739.48  403.19   1
   1 -19   1 2332.31 363.636   1
   1 -19   1 2296.47 521.241   1
  -1 -19  -1 2702.18 398.864   1
  -1 -19  -1 2615.18  346.51   1
  -1 -19  -1 2412.31 341.487   1
  -1  19  -1 1130.99 460.051   1
   1  19   221643.10 2210.93   1
   1 -19   221198.30 1758.28   1
   1 -19   216217.30 1633.53   1
   1 -19   211324.20 1486.86   1
  -1  19  -213601.60 1396.10   1
  -1 -19  -218333.60 2003.82   1
   1  19   320353.50 1933.08   1
   1 -19   318156.40 1955.85   1
   1 -19   321976.40 2233.05   1
  -1 -19  -318379.00 1810.64   1
  -1  19  -313639.30 1673.10   1
   1  19   4 6068.80 893.026   1
   1 -19   4 6426.42 911.425   1
   1 -19   4 6221.47 1019.07   1
  -1 -19  -4 5479.60 874.099   1
  -1  19  -4 4241.74 1323.92   1
   1 -19   5 466.055  426.15   1
   1 -19   5 1042.95 327.693   1
  -1 -19  -5 761.688 339.261   1
  -1 -19  -5 816.475 309.983   1
  -1  19  -5 259.212 253.978   1
   1 -19   614557.00 1904.54   1
   1 -19   616569.40 2749.78   1
  -1 -19  -615295.80 3222.15   1
  -1 -19  -616399.90 1936.07   1
  -1  19  -6 9208.48 2514.56   1
   1 -19   7 7430.39 1035.08   1
   1 -19   7 7476.73 1003.91   1
  -1  19  -7 3959.90 931.251   1
  -1 -19  -7 7336.10 1086.03   1
  -1 -19  -7 7415.12 1392.42   1
   1 -19   8 1491.76 320.343   1
  -1  19  -8 83.3384 287.671   1
  -1 -19  -8 1626.66 320.408   1
  -1 -19  -8 1739.49 291.986   1
   1 -19   9 115.779 77.0158   1
  -1 -19  -9 103.241 74.8638   1
   1 -20  -9 197.243 95.8631   1
   1  20  -9-12.0351 176.907   1
   1 -20  -9 228.976 161.568   1
   1 -20  -818654.10 1778.56   1
   1  20  -815694.80 1851.55   1
   1 -20  -819499.70 1854.83   1
  -1 -20   812267.80 1690.70   1
  -1 -20   813169.60 1762.35   1
   1 -20  -7  532.22  172.88   1
   1  20  -7 90.4207 174.977   1
   1 -20  -7 376.081  305.67   1
  -1 -20   7 11.7067 176.725   1
   1  20  -6 3948.28 828.685   1
   1 -20  -6 5265.01 1554.82   1
   1 -20  -6 4638.83 797.741   1
  -1 -20   6 5069.29 845.354   1
   1  20  -5 129.686 219.721   1
   1 -20  -5 535.599 274.131   1
   1 -20  -5 413.485  212.18   1
  -1 -20   5 448.832 323.962   1
   1  20  -463876.00 6885.30   1
   1 -20  -466410.10 7205.20   1
   1 -20  -457802.30 6386.56   1
  -1 -20   462337.20 6660.68   1
   1 -20  -3 68.1621 96.8078   1
   1  20  -3 42.3336 93.6413   1
   1 -20  -3 225.103 95.3267   1
   1 -20  -3 1.83725 89.9421   1
  -1 -20   3 121.516 155.373   1
   1 -20  -2 5519.42 626.231   1
   1  20  -2 5923.69 927.641   1
   1 -20  -2 5469.40 575.515   1
   1 -20  -2 5046.59  584.11   1
   1 -20  -2 4679.73 614.945   1
  -1 -20   2 5007.05 661.352   1
   1 -20  -1 543.154 205.261   1
   1 -20  -1 1181.32 225.789   1
   1 -20  -1 1012.02 285.678   1
   1  20  -1 317.458 240.906   1
   1 -20  -1 1528.34 215.811   1
   1 -20  -1 1541.72 216.113   1
   1 -20  -1 753.667 259.934   1
   1 -20  -1 313.067 331.968   1
   1 -20  -1 1477.77 228.115   1
  -1 -20   1 1226.00 254.045   1
   1 -20   060718.60 5948.89   1
   1  20   059059.80 5377.14   1
   1 -20   063062.40 5920.29   1
   1 -20   063288.10 5627.91   1
   1 -20   058051.40 6367.65   1
   1 -20   070432.50 6361.53   1
  -1 -20   066670.90 6274.33   1
  -1 -20   066753.70 5976.01   1
  -1 -20   065402.50 6201.61   1
   1 -20   1 1104.39 205.558   1
   1  20   1  713.88  186.02   1
   1 -20   1 429.667 318.858   1
   1 -20   1-1.77627 185.702   1
  -1 -20  -1  551.74  201.67   1
  -1 -20  -1 649.901 269.121   1
  -1 -20  -1 494.849 274.016   1
   1 -20   2 9122.55 1114.56   1
   1  20   211539.10 1083.08   1
   1 -20   2 7986.96 1025.86   1
  -1 -20  -2 9959.40 967.261   1
  -1  20  -2 7320.21 1299.19   1
   1 -20   3 157.507 136.426   1
   1  20   3 164.248 123.447   1
   1 -20   3-7.56028 244.047   1
  -1 -20  -3 166.183  124.37   1
  -1  20  -3 104.334 114.684   1
   1  20   437041.20 3512.14   1
   1 -20   430492.30 3213.64   1
   1 -20   430037.80 4618.69   1
  -1  20  -421557.10 2882.31   1
  -1 -20  -429135.30 3151.52   1
   1 -20   5 903.226  314.16   1
   1 -20   5  694.61  265.68   1
  -1  20  -5 196.444 244.029   1
  -1 -20  -5 646.953 502.662   1
  -1 -20  -5  632.31 266.033   1
   1 -20   6 4919.17 840.175   1
   1 -20   6 5480.66 860.079   1
  -1 -20  -6 4914.21 789.411   1
  -1 -20  -6 4683.46 1012.65   1
  -1  20  -6 2695.33 797.735   1
   1 -20   7 370.234 206.219   1
   1 -20   7 155.299 190.096   1
  -1 -20  -7 505.407 220.035   1
  -1 -20  -7 585.349 189.843   1
  -1  20  -7 144.615  316.91   1
   1 -20   8 7906.46 1042.27   1
   1 -20   814371.90 1653.69   1
  -1  20  -8 7868.00 956.698   1
  -1 -20  -815397.20 1711.74   1
  -1 -20  -814202.30 1167.97   1
  -1 -20  -9 721.817 139.542   1
   1  21  -9 4416.71 563.818   1
   1 -21  -9 6115.86  605.66   1
   1 -21  -8 483.583  158.50   1
   1 -21  -8 515.565 252.157   1
   1  21  -8 317.076 169.822   1
  -1 -21   8-27.6918 170.835   1
   1  21  -7 1398.09 1099.86   1
   1 -21  -7 4551.17 702.185   1
   1 -21  -7 4681.80 790.888   1
  -1 -21   7 4562.51 737.112   1
   1  21  -6 7019.90 1219.20   1
   1 -21  -6 8915.84 1714.57   1
   1 -21  -6 8745.72 1472.70   1
  -1 -21   6 9842.79 1246.53   1
   1  21  -518219.20 2274.00   1
   1 -21  -518992.80 3692.28   1
  -1 -21   520577.20 2229.30   1
   1  21  -4 20.9323 155.237   1
   1 -21  -4 287.747 163.406   1
   1 -21  -4 193.141 277.557   1
  -1 -21   4 365.128  162.48   1
   1 -21  -3 5522.91 692.092   1
   1  21  -3 4659.64 680.725   1
   1 -21  -3 4557.18  689.27   1
  -1 -21   3 4889.32 723.838   1
   1 -21  -222791.00 1981.49   1
   1  21  -220556.00 1984.00   1
   1 -21  -221575.40 2512.70   1
  -1 -21   221220.80 2036.62   1
   1 -21  -130586.50 2485.24   1
   1 -21  -127460.10 2333.86   1
   1 -21  -125915.50 2372.23   1
   1 -21  -129387.00 2435.72   1
   1 -21  -124181.50 2208.96   1
   1 -21  -126212.50 2639.04   1
   1 -21  -123248.80 2436.82   1
   1 -21  -128709.20 2482.33   1
  -1 -21   129236.80 2406.80   1
  -1 -21   128469.60 2535.61   1
   1 -21   010022.60 1048.91   1
   1  21   012777.20 1130.92   1
   1 -21   011606.70 1381.87   1
   1 -21   010973.10 1126.97   1
   1 -21   011849.30 1141.08   1
  -1 -21   012118.00 1064.77   1
  -1 -21   011091.90 1605.81   1
  -1 -21   013166.40 1224.77   1
   1  21   1 5573.99 624.803   1
   1 -21   1 5063.23 584.838   1
   1 -21   1 3967.56 664.564   1
   1 -21   1 5326.52 668.544   1
  -1 -21  -1 5264.02 619.603   1
  -1 -21  -1 5375.07  604.16   1
   1 -21   218449.40 1855.67   1
   1  21   220009.00 1773.51   1
   1 -21   215058.50 1751.86   1
  -1 -21  -218295.50 1691.47   1
  -1  21  -212083.80 1973.60   1
   1 -21   335335.90 3645.75   1
   1  21   341533.70 3675.07   1
   1 -21   323294.70 2863.15   1
  -1 -21  -333621.00 3203.80   1
  -1  21  -323589.20 3669.53   1
   1 -21   4 3562.33 762.379   1
   1 -21   4 3841.69 1014.96   1
  -1 -21  -4 4009.37 718.537   1
  -1 -21  -4 4113.87 1017.10   1
  -1  21  -4 2704.67 622.729   1
   1 -21   5 1377.51 349.434   1
   1 -21   5 836.074  310.26   1
  -1 -21  -5 1040.96 496.139   1
  -1 -21  -5 980.642 365.173   1
  -1  21  -5 217.401 278.676   1
   1 -21   6 6247.72 1044.07   1
   1 -21   6 7850.50 982.414   1
  -1 -21  -6 7881.35 1279.62   1
  -1 -21  -6 7800.26 1050.27   1
  -1  21  -6 4444.37 992.927   1
   1 -21   714971.80 1566.39   1
   1 -21   715100.30 1515.71   1
  -1 -21  -715050.90 1987.96   1
  -1 -21  -715624.40 1661.82   1
  -1  21  -7 7721.44 1285.02   1
   1 -21   8 49.7185 210.639   1
   1 -21   8 510.218 155.474   1
  -1 -21  -8  341.14 227.641   1
  -1 -21  -8 446.881 146.142   1
   1  22  -9 25.9508 64.4782   1
   1 -22  -9 155.588 95.7159   1
   1 -22  -8 152.773 92.6607   1
   1 -22  -8 230.422 150.149   1
   1  22  -8 11.0821 104.631   1
  -1 -22   8 62.5571 98.3626   1
   1  22  -711157.40 2078.33   1
   1 -22  -715814.40 2139.97   1
   1 -22  -713965.00 1660.73   1
  -1 -22   713763.60 1574.18   1
   1 -22  -6 171.157  128.40   1
   1 -22  -6 89.9869 158.925   1
   1  22  -6 86.1571 132.065   1
  -1 -22   6 59.3005 131.476   1
   1 -22  -5 4587.92 998.103   1
   1  22  -5 3790.26 771.469   1
   1 -22  -5 4656.65 764.383   1
  -1 -22   5 5129.96 1153.54   1
   1  22  -4 44.3533 69.9148   1
   1 -22  -4-17.8581  84.198   1
   1 -22  -4 30.8889 116.446   1
  -1 -22   4 5.37755 72.5813   1
   1  22  -316792.70 1811.30   1
   1 -22  -316558.50 2356.42   1
   1 -22  -317625.50 2389.89   1
  -1 -22   316560.80 2415.13   1
   1  22  -2 2052.78 441.408   1
   1 -22  -2 2619.52 419.066   1
   1 -22  -2 2686.51 416.535   1
  -1 -22   2 2864.65 479.503   1
   1 -22  -1 3362.96 481.347   1
   1 -22  -1 2820.88 447.397   1
   1 -22  -1 2765.02 460.047   1
  -1 -22   1 3356.58 499.663   1
  -1 -22   1 3217.89  428.96   1
   1 -22   0 3423.62 510.499   1
   1 -22   0 3643.38 531.383   1
  -1 -22   0 3637.93 473.571   1
  -1 -22   0 4157.34 518.685   1
   1  22   166897.90 6137.42   1
   1 -22   144546.30 4931.60   1
   1 -22   157031.90 5565.79   1
  -1 -22  -156392.80 5296.00   1
  -1 -22  -151081.10 5770.61   1
   1  22   2 2506.13  350.17   1
   1 -22   2 8.20371 384.344   1
   1 -22   2 1658.65 354.836   1
  -1 -22  -2 2525.10 463.748   1
  -1  22  -2 464.024 293.486   1
   1 -22   3 2640.99  645.78   1
   1 -22   3 2858.82 564.461   1
  -1 -22  -3 2970.94 513.674   1
  -1 -22  -3 2859.46 611.227   1
   1 -22   4 553.398 388.286   1
   1 -22   4 411.798 197.517   1
  -1 -22  -4 341.372 209.839   1
  -1 -22  -4 283.092 209.434   1
   1 -22   530830.20 4208.46   1
   1 -22   526719.50 3248.97   1
  -1 -22  -529206.00 3295.35   1
  -1 -22  -526519.70 3349.56   1
   1 -22   6 118.006 127.588   1
   1 -22   6 83.5612 115.096   1
  -1 -22  -6 52.3077 156.367   1
  -1 -22  -6 108.294 116.271   1
   1 -22   7 161.877 354.984   1
   1 -22   7 2067.70 323.322   1
  -1 -22  -7 1773.73 324.767   1
  -1 -22  -7 1528.83 557.026   1
   1 -22   8 64.9015 61.3886   1
  -1 -22  -8 45.0445 59.3713   1
  -1 -22  -8 15.5613 58.9113   1
   1 -23  -9 2028.14 248.172   1
   1  23  -8-21.3622 283.032   1
   1 -23  -8 1119.37 179.698   1
   1 -23  -8 410.308  156.48   1
  -1 -23   8 242.845  178.85   1
   1  23  -7  73.919 91.9297   1
   1 -23  -7 220.134 94.8759   1
   1 -23  -7-50.7264 95.1032   1
  -1 -23   7 16.1117 95.8308   1
   1  23  -6 7171.05 1693.02   1
   1 -23  -6 9573.93 1669.23   1
   1 -23  -6 6296.95 2034.80   1
  -1 -23   610704.70 1256.80   1
   1  23  -5 6353.25 1009.06   1
   1 -23  -5 5679.51 942.106   1
  -1 -23   5 8473.59 1037.97   1
   1 -23  -4 6199.75 927.233   1
   1  23  -4 5983.04 942.936   1
  -1 -23   4 7254.23 928.091   1
   1  23  -3 3542.52 629.671   1
   1 -23  -3 4291.95 639.903   1
  -1 -23   3 4233.34 665.423   1
   1 -23  -2 8726.57 980.587   1
   1  23  -2 7983.15 984.506   1
  -1 -23   2 8447.65 1478.78   1
   1 -23  -1 5646.41 671.484   1
  -1 -23   1 5853.96 1177.86   1
  -1 -23   1 6043.54 704.703   1
   1 -23   0 3440.41  483.66   1
   1 -23   0 2237.60 517.628   1
  -1 -23   0 3017.35 436.368   1
  -1 -23   0 2953.94 466.297   1
   1 -23   1-2.56519 561.793   1
   1 -23   1 1232.74  350.79   1
  -1 -23  -1 2288.35 337.546   1
   1 -23   215065.90 1712.68   1
   1 -23   214573.50 1852.74   1
  -1 -23  -218843.50 1670.49   1
   1 -23   3 3838.43 820.036   1
   1 -23   3 3799.10 654.374   1
  -1 -23  -3 3894.08 624.874   1
   1 -23   4 3787.95 846.658   1
   1 -23   4 4092.89  692.64   1
  -1 -23  -4 3846.19 701.629   1
   1 -23   5 11.7189 92.8198   1
   1 -23   5 11.1334 96.7994   1
  -1 -23  -5 76.7872 99.5939   1
   1 -23   6 5860.07 914.093   1
   1 -23   6 6927.21 883.961   1
  -1 -23  -6 5952.54 1072.71   1
  -1 -23  -6 6291.82 1232.84   1
   1 -23   710506.00 1175.38   1
   1 -23   711751.30 1204.11   1
  -1 -23  -711293.20 1113.61   1
  -1 -23  -710920.90 1168.54   1
  -1 -23  -8 2270.44 306.726   1
  -1 -23  -8 2533.95 306.061   1
   1 -24  -810144.90 815.786   1
   1  24  -8 7260.85 795.245   1
  -1 -24   8 7396.59 845.818   1
   1  24  -7 218.643 159.281   1
   1 -24  -7 436.387 148.453   1
  -1 -24   7 174.035 153.909   1
   1  24  -6 802.751 798.517   1
   1 -24  -6 2755.14 511.766   1
  -1 -24   6 3246.00 513.131   1
   1  24  -5 66.2115  133.97   1
   1 -24  -5 129.584 128.323   1
  -1 -24   5 212.777 205.925   1
   1  24  -416806.00 1943.03   1
   1 -24  -416575.80 1894.99   1
  -1 -24   420689.10 2123.89   1
   1  24  -3 4750.99 719.869   1
   1 -24  -3 4881.13 709.783   1
  -1 -24   3 4832.40 763.219   1
   1 -24  -2 6594.07 885.894   1
  -1 -24   2 8263.53 890.971   1
  -1 -24   2 7519.16 983.935   1
  -1 -24   1 772.928 217.169   1
  -1 -24   1  623.61 248.703   1
   1 -24   028912.70 2850.58   1
  -1 -24   029234.60 2688.01   1
  -1 -24   028545.20 2732.03   1
   1 -24   1 364.574 208.739   1
  -1 -24  -1 703.234  301.12   1
   1 -24   2 3549.77 703.106   1
   1 -24   2 2843.44 597.519   1
  -1 -24  -2 3677.09 786.957   1
   1 -24   3 531.241 256.163   1
   1 -24   3 583.463 315.203   1
  -1 -24  -3 810.005 360.907   1
   1 -24   419910.90 2705.88   1
   1 -24   423143.70 2477.84   1
  -1 -24  -420928.50 3108.68   1
   1 -24   5-28.4767 118.805   1
   1 -24   5 44.8826   63.50   1
  -1 -24  -5-90.0923 129.393   1
   1 -24   6 6966.49 819.997   1
   1 -24   6 6184.02 1336.60   1
  -1 -24  -6 6636.73 839.201   1
  -1 -24  -6 6270.41 984.399   1
   1 -24   7 10.3547 94.6153   1
   1 -24   7 88.1835 145.661   1
  -1 -24  -7 272.697 144.389   1
  -1 -24  -7 151.511  93.254   1
  -1 -24  -8 7273.87 580.654   1
   1 -25  -8 109.415 94.7685   1
   1  25  -8 48.7256 56.3314   1
  -1 -25   8 25.2571 54.7293   1
   1  25  -7 271.691 301.283   1
   1 -25  -7 2123.39 306.036   1
  -1 -25   7 2081.94 319.183   1
   1  25  -6 3937.13 667.054   1
   1 -25  -6 5276.26 696.445   1
  -1 -25   6 5520.04 1039.30   1
   1  25  -512464.60 1618.98   1
   1 -25  -514071.80 1600.74   1
  -1 -25   516697.90 1713.63   1
   1  25  -4 345.892 231.917   1
   1 -25  -4 782.028  362.07   1
  -1 -25   4 687.202 377.695   1
   1  25  -3 175.752 180.808   1
   1 -25  -3  351.17 171.654   1
  -1 -25   3 500.113 199.297   1
  -1 -25   2 2351.66 486.288   1
  -1 -25   118360.80 1851.73   1
   1 -25   0 5987.88 765.114   1
  -1 -25   0 6226.01 1124.91   1
   1 -25   1 3533.19 657.242   1
  -1 -25  -1 3906.75  588.97   1
   1 -25   214344.90 2435.22   1
  -1 -25  -215752.00 1603.84   1
   1 -25   314983.00 1694.17   1
   1 -25   3 9968.24 1775.97   1
  -1 -25  -315394.10 1588.64   1
   1 -25   4 1683.01  885.00   1
   1 -25   4 2008.54 810.209   1
  -1 -25  -4 2491.57 506.299   1
   1 -25   5 4600.19  827.96   1
   1 -25   5 5497.29 744.032   1
  -1 -25  -5 5339.18 922.213   1
   1 -25   6 2549.29 483.902   1
   1 -25   6 3086.76  706.89   1
  -1 -25  -6 3044.03 538.534   1
  -1 -25  -6 3296.37 484.578   1
   1 -25   7 4158.35 476.132   1
   1 -25   7 2736.23 405.797   1
  -1 -25  -7 4075.40 452.559   1
  -1 -25  -7 4149.78 458.753   1
   1 -26  -8-17.8343 64.9575   1
   1 -26  -710156.70 944.693   1
   1  26  -7 7148.84 868.955   1
  -1 -26   710519.90 1002.61   1
   1  26  -6 42.3968 80.0342   1
  -1 -26   6 53.3845 79.9666   1
   1  26  -5 629.985 274.223   1
  -1 -26   5 867.922 262.822   1
   1  26  -4 74.0346 129.321   1
  -1 -26   4 188.901  129.60   1
  -1 -26   322272.00 2362.02   1
  -1 -26   2 68.1736 101.909   1
  -1 -26   1 5526.58 1108.24   1
   1 -26   0 26.5381 125.138   1
  -1 -26   0 245.734 117.998   1
   1 -26   122331.40 2407.98   1
  -1 -26  -127217.90 2479.93   1
   1 -26   2-15.0726 150.549   1
  -1 -26  -2-58.7522 125.664   1
   1 -26   3 2484.33 550.656   1
  -1 -26  -3 3673.09  559.17   1
   1 -26   4 979.229 329.657   1
  -1 -26  -4 1477.96 353.671   1
   1 -26   5 9242.77 1284.50   1
   1 -26   513259.90 1661.67   1
  -1 -26  -511819.30 2103.37   1
   1 -26   6 168.545 583.963   1
   1 -26   6 2960.91 375.585   1
  -1 -26  -6 2480.79 416.872   1
   1 -26   7 471.588 178.993   1
  -1 -26  -7 1561.08 191.035   1
  -1 -26  -7 720.686 283.145   1
  -1 -27   7 149.298 92.3054   1
   1  27  -6 6586.28 838.744   1
  -1 -27   6 9190.25  885.11   1
   1  27  -5 7734.39 1027.56   1
  -1 -27   5 9910.29 1418.29   1
  -1 -27   4 3856.16 595.444   1
  -1 -27   3 1276.41  339.83   1
  -1 -27   219944.00 1999.35   1
  -1 -27   113724.40 1475.62   1
  -1 -27   0 975.831 247.091   1
  -1 -27   0 464.406 254.163   1
   1 -27   1 21.0842 115.121   1
  -1 -27  -1 264.213 160.877   1
   1 -27   212272.20 1545.23   1
  -1 -27  -216902.10 1623.57   1
   1 -27   3 9155.99 1622.84   1
  -1 -27  -3 9219.85 1103.26   1
   1 -27   4 4387.53 636.174   1
  -1 -27  -4 3723.12  698.62   1
   1 -27   5-19.9305 39.6261   1
  -1 -27  -5  35.124  50.285   1
   1 -27   610831.20 994.707   1
  -1 -27  -6 9360.49 1446.25   1
  -1 -27  -7 3360.82 338.953   1
  -1 -28   7 170.248 86.2621   1
  -1 -28   6   28.28 102.263   1
  -1 -28   5 229.509 132.774   1
  -1 -28   422758.50 2888.58   1
  -1 -28   3 11.0069 94.8787   1
  -1 -28   2 3033.37 516.146   1
  -1 -28   1 105.214 103.014   1
  -1 -28   025487.00 2271.29   1
  -1 -28   017109.20 1930.47   1
  -1 -28  -1 268.511 141.848   1
   1 -28   2 5149.16 756.177   1
   1 -28   3 36.2413 62.6278   1
  -1 -28  -3-45.8786 94.6371   1
   1 -28   417824.90 1691.13   1
  -1 -28  -416343.70 2574.99   1
   1 -28   5 56.6491 83.5063   1
  -1 -28  -5 141.293  103.24   1
   1 -28   6 617.083 180.142   1
  -1 -28  -6 767.529 174.801   1
  -1 -29   6 5057.25 550.747   1
  -1 -29   510857.30 1050.82   1
  -1 -29   4 467.926 184.103   1
  -1 -29   3 211.286 135.182   1
  -1 -29   2 8632.91 975.027   1
  -1 -29   110861.10 1227.69   1
  -1 -29  -2 5395.40 1101.48   1
  -1 -29  -3 9995.05 1162.40   1
   1 -29   4 348.044 178.315   1
  -1 -29  -4 748.611 209.883   1
   1 -29   5 1535.95 271.112   1
  -1 -29  -5  985.63 510.361   1
   1 -29   6 2206.21  263.27   1
  -1 -30   6 29.1257 46.8258   1
  -1 -30   5 2621.67 382.723   1
  -1 -30   4 33.8159 62.8544   1
  -1 -30   314228.70 1399.29   1
  -1 -30   2 38.9745 121.175   1
  -1 -30   1 374.547 166.649   1
  -1 -30  -2-14.6836 57.7773   1
  -1 -30  -3 690.921 233.836   1
   1 -30   5 9938.31 823.004   1
  -1 -30  -5 7068.53 1201.07   1
  -1 -31   6 8396.73 902.929   1
  -1 -31   5 4252.35 442.318   1
  -1 -31   4 1909.55 321.548   1
  -1 -31   3 236.199 125.498   1
  -1 -31   210164.50 1467.19   1
   1 -31   4 3152.64  374.20   1
  -1 -31  -4 2277.02 442.444   1
   1 -31   5 1.33617 43.1132   1
  -1 -32   5 4.32859 31.3272   1
  -1 -32   4 9232.05 809.611   1
  -1 -32   3-17.0497 47.9959   1
  -1 -32   1-14.6088  49.156   1
  -1 -33   5 6311.73 479.252   1
  -1 -33   2 2428.29 342.701   1
  -1 -34   4 135.487 60.9273   1
  -1 -34   3 4628.90 610.633   1
   2   0 -11-57.3629 76.0731   1
  -2   0  11 43.0061  69.041   1
  -2   0  11-5.77268 83.1657   1
   2   0 -1016695.30 1836.27   1
  -2   0  1015957.50 2684.31   1
  -2   0  1014396.40 1828.72   1
   2   0  -9 112.216 200.852   1
  -2   0   9 127.251  139.19   1
  -2   0   9 25.4521 224.204   1
   2   0  -831653.20 3145.08   1
  -2   0   828074.30 5044.78   1
  -2   0   832322.10 3553.72   1
   2   0  -7  106.73 134.896   1
  -2   0   7-46.2445 156.587   1
  -2   0   7  277.86 211.904   1
   2   0  -661131.00 5521.08   1
   2   0  -639002.80 8115.36   1
   2   0  -653805.60 4296.26   1
   2   0  -661085.50 5607.21   1
  -2   0   662960.00 7338.02   1
  -2   0   656860.60 4751.60   1
  -2   0   630978.00 7699.78   1
  -2   0   666160.80 5733.10   1
   2   0  -5 59.9037 40.7931   1
   2   0  -5 89.5924 59.2724   1
   2   0  -5 10.4854 36.2943   1
   2   0  -5 183.028 68.6155   1
  -2   0   5 148.312 95.7718   1
  -2   0   5 132.836 80.2387   1
  -2   0   5 25.0472 68.8478   1
  -2   0   5 5.72288 46.3316   1
  -2   0   5 79.5416 109.305   1
  -2   0   5 14.9599 32.3777   1
   2   0  -4140787.013162.80   1
   2   0  -4137088.013684.50   1
   2   0  -4136600.013623.40   1
   2   0  -4140525.013158.70   1
   2   0  -4140837.013955.70   1
  -2   0   493770.0012376.90   1
  -2   0   4128482.011354.90   1
  -2   0   4143768.013800.20   1
  -2   0   4133112.015243.70   1
  -2   0   4142378.013897.30   1
   2   0  -3 180.813 33.5759   1
   2   0  -3 118.139 41.3761   1
   2   0  -3 194.354 44.1054   1
   2   0  -3 175.743 35.1385   1
   2   0  -3-2.83728 89.1235   1
  -2   0   3 60.0468 27.2593   1
  -2   0   3 106.964 41.3757   1
  -2   0   3 165.058 86.4689   1
  -2   0   3 215.896 45.8478   1
  -2   0   3 144.432 50.6743   1
   2   0  -2177988.018346.70   1
   2   0  -2177807.020864.20   1
   2   0  -2196661.020059.00   1
   2   0  -2194714.019241.50   1
   2   0  -2189552.019335.90   1
  -2   0   2209326.021730.60   1
  -2   0   2178344.020352.00   1
  -2   0   2177132.017947.90   1
  -2   0   2193114.020075.40   1
  -2   0   2185017.018360.70   1
   2   0  -1 172.236 53.7814   1
   2   0  -1 148.785 39.6259   1
   2   0  -1 146.414 22.3628   1
   2   0  -1 241.023 36.6479   1
   2   0  -1 21.6127 73.2224   1
  -2   0   1 145.896 88.0365   1
  -2   0   1 283.365 34.3863   1
  -2   0   1 278.289 64.9878   1
   2   0   010598.30 486.341   1
   2   0   011986.80 769.598   1
   2   0   011162.10 530.224   1
   2   0   011340.80 529.407   1
  -2   0   010226.90 385.237   1
  -2   0   011556.30 547.583   1
  -2   0   010853.70 639.763   1
  -2   0   010022.70  452.81   1
  -2   0   011591.90 536.922   1
   2   0   1 338.204 46.5199   1
   2   0   1 241.322 41.9323   1
   2   0   1 189.561 100.986   1
   2   0   1 142.185  36.662   1
   2   0   1 210.252 45.2986   1
  -2   0  -1 190.357 46.3275   1
  -2   0  -1 145.681 104.494   1
  -2   0  -1 169.388 45.1317   1
  -2   0  -1  225.99 69.5871   1
   2   0   2152182.015952.40   1
   2   0   2155250.016099.30   1
   2   0   2151186.015130.10   1
   2   0   2193806.023532.00   1
   2   0   2158696.016135.20   1
  -2   0  -2153396.015430.10   1
  -2   0  -2158859.017748.20   1
  -2   0  -2159358.015933.00   1
  -2   0  -2154393.017253.80   1
  -2   0  -2160232.016222.90   1
   2   0   3  70.717 107.784   1
   2   0   3 99.6534 69.1585   1
   2   0   3 65.2696 66.6093   1
   2   0   3 4.54884 36.5579   1
   2   0   3 51.0642 45.7002   1
  -2   0  -3 98.7828 41.7727   1
  -2   0  -3 56.5909  38.284   1
  -2   0  -3 65.7533 46.2146   1
  -2   0  -3 6.69634 75.3563   1
  -2   0  -3  171.51 63.7905   1
   2   0   423474.70 1710.09   1
   2   0   423204.50 2085.76   1
   2   0   421327.80 2248.82   1
   2   0   422812.70 1461.36   1
   2   0   421386.80 3457.97   1
  -2   0  -422021.20 1748.31   1
  -2   0  -425657.20 2194.60   1
  -2   0  -428055.10 3033.22   1
  -2   0  -422914.10 1624.90   1
  -2   0  -424746.50 1983.72   1
   2   0   5 28.7006 57.1963   1
   2   0   5 53.5201 55.3965   1
  -2   0  -5 44.5166 129.109   1
  -2   0  -5 1.40028 50.7134   1
  -2   0  -5 64.6861 119.622   1
   2   0   616016.90 1629.75   1
  -2   0  -621949.00 3049.20   1
  -2   0  -618967.00 1645.09   1
   2   0   7 116.624  97.565   1
  -2   0  -7 20.9132  85.391   1
  -2   0  -7 51.7582 186.755   1
   2   0   811168.70 2008.17   1
   2   0   8 7832.23 1105.27   1
  -2   0  -8 9050.32 1035.79   1
   2   0   9 30.5145 138.688   1
   2   0   9 52.4101 110.443   1
  -2   0  -9 14.9867 109.131   1
   2   0  10 8879.40 1120.87   1
  -2   0 -10 6821.18 703.967   1
   2   1 -11-70.2952 69.2836   1
   2  -1 -11 17.0296 67.3146   1
  -2   1  11-6.89487 96.3741   1
  -2  -1  11 152.554 162.548   1
  -2   1  11 5.89758 75.0069   1
  -2  -1  11 181.701 77.9909   1
   2   1 -10 4275.07 702.979   1
   2  -1 -10 4644.37 693.881   1
  -2   1  10 4292.04 1042.26   1
  -2  -1  10 3173.66 697.482   1
  -2  -1  10 3797.18 1098.43   1
  -2   1  10 1785.82 1105.08   1
   2   1  -918716.60 2052.44   1
   2  -1  -918568.70 2024.92   1
  -2  -1   917691.20 3192.02   1
  -2  -1   918282.00 2228.56   1
  -2   1   915372.10 2087.02   1
  -2   1   917356.40 2997.78   1
   2  -1  -8 7986.36 1018.38   1
   2   1  -8 7282.21 1390.74   1
  -2   1   8 8190.30 1133.80   1
  -2  -1   8 7741.72 1983.91   1
  -2  -1   8 7520.39 1110.08   1
  -2   1   8 7570.77 1893.00   1
   2  -1  -7 148.937 108.025   1
   2   1  -7 223.793 110.175   1
  -2  -1   7 145.474 272.645   1
  -2  -1   7 175.597 130.414   1
  -2   1   7 140.092  249.84   1
  -2   1   7  83.109 125.864   1
   2  -1  -612779.90 4324.50   1
   2   1  -610943.60 821.212   1
   2   1  -613823.00 1299.46   1
   2   1  -613854.30 1346.86   1
   2   1  -611526.00 3815.76   1
   2  -1  -613767.50 1025.93   1
   2  -1  -611445.10 903.396   1
   2  -1  -614131.50 1340.18   1
  -2   1   613660.00 1047.96   1
  -2   1   6 8957.31 2837.17   1
  -2   1   613212.20 1823.66   1
  -2  -1   613866.90 2072.58   1
  -2  -1   610237.40 3116.04   1
  -2  -1   615956.90 1279.59   1
  -2  -1   613114.40 1050.70   1
  -2   1   614860.10 1221.70   1
   2   1  -556616.00 4830.13   1
   2  -1  -558685.40 5671.39   1
   2  -1  -556711.30 4221.41   1
   2   1  -554178.60 3872.68   1
   2   1  -552774.80 4847.92   1
   2   1  -558876.60 4399.57   1
   2  -1  -556768.00 4179.69   1
   2  -1  -559041.50 5647.44   1
  -2  -1   552185.10 5735.94   1
  -2  -1   556724.90 4479.03   1
  -2  -1   541133.80 5507.20   1
  -2  -1   550574.10 4600.29   1
  -2  -1   552608.60 3543.95   1
  -2  -1   559757.10 4801.60   1
  -2   1   554595.90 5707.69   1
  -2   1   535369.30 4878.58   1
  -2   1   560029.80 4752.44   1
  -2   1   559943.50 4524.74   1
   2  -1  -436431.70 2555.65   1
   2  -1  -437137.00 2257.07   1
   2   1  -434897.50 2301.62   1
   2   1  -435510.50 2554.16   1
   2   1  -436228.10 2788.01   1
   2   1  -429074.20 2230.09   1
   2   1  -430235.60 2002.66   1
   2  -1  -435625.00 2308.78   1
   2  -1  -435842.60 2216.06   1
   2  -1  -436530.10 2598.22   1
  -2  -1   433727.80 2367.25   1
  -2   1   436652.40 3829.98   1
  -2  -1   430954.80 3262.36   1
  -2  -1   434189.30 3153.97   1
  -2  -1   438258.90 2529.21   1
  -2  -1   434099.50 1922.80   1
  -2   1   430544.10 1665.72   1
  -2   1   438062.00 2523.59   1
  -2   1   438143.60 2394.80   1
  -2   1   429362.20 3033.32   1
   2   1  -3 5216.42 282.718   1
   2  -1  -3 4046.42  274.57   1
   2   1  -3 4851.45 278.249   1
   2  -1  -3 4243.30 224.498   1
   2   1  -3 4199.91 234.957   1
   2   1  -3 4690.41 234.716   1
   2   1  -3 4645.92 520.979   1
   2  -1  -3 4252.45 467.391   1
   2  -1  -3 4358.78 283.184   1
   2  -1  -3 4164.91 254.575   1
  -2  -1   3 3542.61 491.859   1
  -2   1   3 3692.73 436.793   1
  -2  -1   3 4815.60 282.365   1
  -2   1   3 3717.31 181.421   1
  -2   1   3 3980.85  270.22   1
  -2  -1   3 5047.57 225.956   1
  -2  -1   3 5090.60 305.269   1
  -2  -1   3 4636.19 289.852   1
  -2   1   3 4494.43 317.892   1
  -2   1   3 3340.14 222.041   1
   2  -1  -232578.90 2735.27   1
   2  -1  -231641.20 1860.39   1
   2  -1  -232143.40 1844.65   1
   2   1  -230032.00 1638.85   1
   2   1  -231246.80 1867.69   1
   2   1  -232312.20 1822.18   1
   2  -1  -231669.70 1554.92   1
   2   1  -231572.30 1659.84   1
   2   1  -229838.30 2285.17   1
   2  -1  -230496.60 1705.42   1
  -2  -1   228090.50 1650.81   1
  -2   1   232336.60 1628.15   1
  -2   1   231023.50 1622.66   1
  -2  -1   229545.90 1621.18   1
  -2   1   231878.40 1840.52   1
  -2   1   231470.90 2161.56   1
  -2  -1   232378.80 1817.96   1
  -2  -1   230095.60 1770.45   1
  -2  -1   229637.40 2144.53   1
  -2   1   234252.20 2022.73   1
   2   1  -142587.10 2880.61   1
   2  -1  -143848.70 2876.34   1
   2  -1  -155849.60 3532.37   1
   2   1  -153748.40 3321.00   1
   2   1  -148507.50 3060.02   1
   2   1  -156532.00 4211.00   1
   2   1  -154520.80 3220.17   1
   2  -1  -153601.70 3976.48   1
   2  -1  -153592.90 2816.47   1
   2  -1  -154551.00 3363.91   1
  -2   1   156037.80 3509.59   1
  -2  -1   155146.70 3467.54   1
  -2   1   154605.40 3743.49   1
  -2  -1   150472.90 2845.63   1
  -2  -1   155363.20 3384.15   1
  -2   1   144521.80 2864.31   1
  -2  -1   149750.80 3547.35   1
  -2   1   153124.00 2681.64   1
   2  -1   038168.80 2687.28   1
   2  -1   039984.50 2278.36   1
   2   1   038107.70 2079.38   1
   2   1   039832.00 2312.19   1
   2   1   042702.70 2935.38   1
   2   1   036958.80 2120.79   1
   2   1   040298.20 2333.77   1
   2  -1   040539.20 2370.80   1
   2  -1   037454.30 2262.60   1
  -2   1   039998.40 2311.69   1
  -2   1   038788.10 2497.71   1
  -2  -1   037870.50 1913.40   1
  -2  -1   037381.60 2208.36   1
  -2  -1   041243.10 2412.05   1
  -2  -1   035674.70 2630.35   1
  -2   1   032639.50 1565.45   1
  -2   1   034570.30 1920.82   1
  -2   1   041397.30 2556.56   1
  -2  -1   040165.80 2298.18   1
   2   1   1 5631.35 264.773   1
   2  -1   1 5369.15 291.256   1
   2   1   1 5950.52 308.457   1
   2   1   1 5863.01 338.946   1
   2   1   1 5900.08 488.216   1
   2  -1   1 6214.67 344.411   1
   2  -1   1 6718.75 347.059   1
   2  -1   1 6540.82 582.829   1
   2  -1   1 6003.60 322.906   1
  -2   1  -1 5794.77 335.418   1
  -2   1  -1 6110.55 447.681   1
  -2   1  -1 6182.37 308.684   1
  -2  -1  -1 6075.15 312.272   1
  -2  -1  -1 6185.16 341.892   1
  -2  -1  -1 5939.19  255.28   1
  -2  -1  -1 4890.14 370.991   1
  -2  -1  -1 5771.69 299.541   1
  -2  -1  -1 6070.20 482.469   1
  -2   1  -1 6366.33 338.944   1
   2   1   267369.00 4956.40   1
   2  -1   266983.80 4991.65   1
   2  -1   268260.30 4899.53   1
   2  -1   263545.60 4929.56   1
   2   1   265733.60 4777.06   1
   2   1   266461.00 4923.38   1
   2   1   262777.00 5576.83   1
   2  -1   274518.60 6983.45   1
   2   1   263286.90 5063.23   1
   2  -1   264863.40 4897.44   1
  -2  -1  -266581.40 5221.83   1
  -2   1  -267918.30 5574.42   1
  -2   1  -270479.80 5344.57   1
  -2   1  -268562.60 5902.71   1
  -2  -1  -263121.80 4648.11   1
  -2  -1  -266587.00 5013.87   1
  -2  -1  -261813.60 5073.02   1
  -2  -1  -268436.30 6034.12   1
  -2   1  -265361.30 4804.03   1
  -2   1  -265614.60 4762.68   1
   2  -1   361139.70 4695.18   1
   2   1   362600.80 4902.80   1
   2   1   355456.40 5262.44   1
   2   1   360492.70 4663.94   1
   2  -1   361166.10 4584.43   1
   2   1   357124.00 5463.25   1
   2   1   360211.10 4689.86   1
   2  -1   364241.60 6683.05   1
   2  -1   360559.00 5303.95   1
   2  -1   355310.40 5092.44   1
  -2   1  -364733.50 5549.88   1
  -2  -1  -358205.60 5039.90   1
  -2  -1  -361903.50 4813.24   1
  -2  -1  -363659.50 5461.86   1
  -2  -1  -362002.20 6095.70   1
  -2  -1  -362685.40 4816.93   1
  -2   1  -360060.80 4801.58   1
  -2   1  -355987.30 5335.77   1
  -2   1  -360710.80 4885.15   1
  -2   1  -359336.70 4358.75   1
   2  -1   4 1211.36 196.426   1
   2   1   4 1249.14 297.064   1
   2   1   4 1403.34 611.717   1
   2   1   4 1323.19  136.20   1
   2   1   4 1392.74 188.841   1
   2   1   4 1273.02 321.018   1
   2  -1   4 1265.22 210.034   1
   2  -1   4 1490.34 486.306   1
   2  -1   4 1901.06 617.508   1
  -2   1  -4 1430.55 276.047   1
  -2  -1  -4 1273.63 172.335   1
  -2  -1  -4 14.5261 280.924   1
  -2   1  -4 1672.33 377.287   1
  -2  -1  -4 1786.32 446.306   1
  -2  -1  -4 1322.42 219.671   1
  -2  -1  -4 1448.31 193.672   1
  -2   1  -4 1151.56 158.916   1
  -2   1  -4 1165.49 144.124   1
  -2   1  -4 1498.15 364.614   1
   2  -1   5 982.945 361.503   1
   2  -1   5 1095.81 239.077   1
   2   1   5 1491.14 229.936   1
   2   1   5 1433.00 232.056   1
   2   1   5 381.473 504.244   1
  -2   1  -5 1322.32  206.90   1
  -2   1  -5 1151.43 426.297   1
  -2  -1  -5 1283.86 496.147   1
  -2  -1  -5 1047.10 297.118   1
  -2  -1  -5 1030.23 214.746   1
  -2  -1  -5-31.6527 339.559   1
  -2   1  -5 1241.87 334.514   1
   2   1   6 6783.06 1133.15   1
   2  -1   6 6561.59 788.699   1
  -2   1  -6 8408.29 1563.82   1
  -2  -1  -6 7299.70 1515.63   1
  -2  -1  -6 6958.76 750.868   1
  -2   1  -6 6721.19 735.223   1
   2  -1   7 7481.89 1031.83   1
   2   1   7 7997.70 992.728   1
  -2  -1  -7 9658.28 1794.68   1
  -2  -1  -7 8143.24 1346.57   1
  -2   1  -7 7958.57 885.201   1
  -2   1  -7 9895.03 1797.54   1
   2  -1   810508.60 1910.46   1
   2   1   8 7130.56 1025.00   1
   2   1   8 9553.31 1859.28   1
   2  -1   8 7453.65 1509.51   1
  -2   1  -8 7938.67 1380.75   1
  -2  -1  -8 7971.14 969.083   1
   2  -1   9 126.611 109.403   1
   2  -1   9  310.99 209.842   1
   2   1   9 113.046 205.581   1
   2   1   9-18.5153 104.333   1
  -2  -1  -9 92.6153 106.008   1
  -2   1  -9 218.248 101.605   1
   2  -1  10 2619.26 469.458   1
   2   1  10 2542.33 459.558   1
   2  -1  10 799.904 267.554   1
  -2  -1 -10 1978.37  285.93   1
  -2   1 -10 1758.59 270.895   1
   2  -2 -1113216.00 1340.56   1
   2   2 -1114944.40 1426.72   1
  -2   2  1111983.90 1986.38   1
  -2   2  1113538.10 1757.19   1
  -2  -2  1111736.30 1527.90   1
  -2  -2  1115588.90 2772.05   1
   2   2 -10-32.5927 64.2578   1
   2  -2 -10 46.0162 65.8527   1
  -2   2  10 -20.305 65.2825   1
  -2  -2  10 55.6145 69.4784   1
  -2  -2  10-111.312 110.479   1
  -2   2  10 66.3969 97.9347   1
   2   2  -9 173.697 155.596   1
   2  -2  -9 334.948 246.538   1
  -2   2   9 81.8261 167.035   1
  -2  -2   9 182.815 179.413   1
  -2  -2   9 345.935 293.778   1
  -2   2   9 79.7494  406.70   1
   2   2  -8 349.989 168.801   1
   2  -2  -8 461.176 185.192   1
  -2  -2   8 356.108 413.887   1
  -2  -2   8 173.781 203.654   1
  -2   2   8 304.204 347.547   1
  -2   2   8 231.445 194.534   1
   2   2  -761361.90 5750.90   1
   2  -2  -753551.20 5253.47   1
   2  -2  -750777.60 7259.83   1
   2  -2  -763241.90 5887.86   1
  -2  -2   766605.70 9421.61   1
  -2   2   759866.30 8211.88   1
  -2  -2   764957.80 7482.37   1
  -2   2   766480.30 6581.72   1
   2  -2  -6 215.628 111.414   1
   2   2  -6-4.34753 51.8634   1
   2   2  -6 2.99747 429.444   1
   2   2  -6 307.577 98.4859   1
   2   2  -6 210.212 80.8098   1
   2  -2  -6 193.724 74.9961   1
   2  -2  -6-2.95318 330.983   1
   2  -2  -6 7.82462 69.2338   1
  -2   2   6 168.954 166.452   1
  -2   2   6 139.981 95.6939   1
  -2  -2   6 200.364 205.255   1
  -2  -2   6 184.315 80.2951   1
  -2  -2   6 176.772  156.49   1
  -2  -2   6  479.90 227.791   1
  -2   2   6 226.253 188.679   1
  -2   2   6 208.322 78.6714   1
   2  -2  -5 8022.83 774.313   1
   2   2  -5 8256.22 567.106   1
   2   2  -5 7290.54 435.729   1
   2   2  -5 5419.12 679.044   1
   2   2  -5 8003.31 696.061   1
   2  -2  -5 8093.94 541.259   1
   2  -2  -5 8055.06 545.766   1
   2  -2  -5 7685.75 932.752   1
  -2  -2   5 7814.81 631.077   1
  -2   2   5 6902.94 1052.08   1
  -2   2   5 8574.49 572.565   1
  -2  -2   5 7189.33 798.562   1
  -2  -2   5 8621.10 662.712   1
  -2  -2   5 7403.08 1291.97   1
  -2  -2   5 7345.12 1116.97   1
  -2  -2   5 7526.23 419.663   1
  -2   2   5 8443.88 1065.52   1
  -2   2   5 8333.54 651.716   1
   2   2  -4 877.128 158.934   1
   2   2  -4 703.805 84.7558   1
   2   2  -4 487.306 130.413   1
   2   2  -4 677.496 105.885   1
   2   2  -4  926.48 139.481   1
   2  -2  -4 997.616 101.035   1
   2  -2  -4 748.317 95.7781   1
   2  -2  -4 816.275  224.79   1
   2  -2  -4 1001.30 143.242   1
   2  -2  -4 855.346 110.117   1
  -2  -2   4 783.712 248.249   1
  -2   2   4 996.085 63.6553   1
  -2   2   4  612.79 232.194   1
  -2   2   4 950.416 218.206   1
  -2  -2   4 827.667 128.439   1
  -2  -2   4 762.181 81.3965   1
  -2  -2   4 597.762 298.422   1
  -2  -2   4 795.267 131.655   1
  -2   2   4 966.997 104.262   1
   2   2  -3275496.034132.90   1
   2  -2  -3283981.034426.30   1
   2  -2  -3287237.035864.50   1
   2   2  -3267252.032836.90   1
   2   2  -3273092.034954.50   1
   2   2  -3265889.037937.30   1
   2   2  -3285243.036036.60   1
   2  -2  -3284135.034284.80   1
   2  -2  -3288490.036866.00   1
   2  -2  -3282936.039024.50   1
  -2   2   3279899.036043.40   1
  -2  -2   3287159.036110.90   1
  -2  -2   3262931.037434.40   1
  -2  -2   3279622.034240.00   1
  -2  -2   3269217.033698.60   1
  -2  -2   3277585.034999.20   1
  -2   2   3284957.036113.00   1
  -2   2   3283991.034129.40   1
  -2   2   3307664.037192.80   1
  -2   2   3261086.036028.30   1
   2  -2  -2 904.432 45.8179   1
   2   2  -2 1064.17 79.2257   1
   2   2  -2 1147.15 69.4634   1
   2   2  -2 1216.46 283.145   1
   2   2  -2 960.748 86.1579   1
   2   2  -2 859.028 78.1918   1
   2  -2  -2 883.076 100.088   1
   2  -2  -2 1284.66 173.571   1
   2  -2  -2 977.973 119.111   1
   2  -2  -2 908.919 87.9848   1
  -2   2   2 1149.73  102.99   1
  -2  -2   2 1332.86 165.126   1
  -2  -2   2 883.444 77.3079   1
  -2  -2   2 846.953 85.7267   1
  -2  -2   2 1000.95  85.793   1
  -2  -2   2 945.931  66.132   1
  -2   2   2 1149.70 128.662   1
  -2   2   2 989.237 94.9996   1
  -2   2   2 1111.86 113.674   1
  -2   2   2 1097.32  68.745   1
   2   2  -1 8290.27 486.462   1
   2   2  -1 7085.49 374.902   1
   2   2  -1 8142.97 300.562   1
   2   2  -1 7990.00  717.89   1
   2   2  -1 7398.58 359.668   1
   2  -2  -1 8767.11 511.076   1
   2  -2  -1 8354.58 429.885   1
   2  -2  -1 8281.12 391.927   1
   2  -2  -1 8436.97 561.026   1
  -2   2   1 8401.44 401.707   1
  -2   2   1 8623.10 388.906   1
  -2  -2   1 7610.89  316.92   1
  -2  -2   1 8688.83 417.415   1
  -2  -2   1 8102.72 543.123   1
  -2  -2   1 8213.89 378.079   1
  -2   2   1 8373.26 468.948   1
   2   2   0 16.8699 24.9069   1
   2   2   0  18.926 36.9845   1
   2   2   0 17.1361 16.3991   1
   2   2   0 88.2383 23.7736   1
   2   2   0 23.4474 13.6959   1
   2  -2   0-0.81378 22.2118   1
   2  -2   0 59.3644  25.963   1
   2  -2   0 17.1593 64.7969   1
   2  -2   0 67.0847 29.6684   1
  -2  -2   0-0.29402 22.8481   1
  -2  -2   0 42.4189 44.4472   1
  -2  -2   0 58.5948 15.0348   1
  -2  -2   0 17.6599  38.924   1
  -2  -2   0 35.3047 26.6946   1
  -2   2   0 50.5751 13.9797   1
  -2   2   0 11.8751 31.0882   1
  -2   2   0 57.1394 6.70199   1
  -2   2   0 60.5786 25.4479   1
  -2   2   0  12.466 34.8843   1
   2   2   1230423.029229.10   1
   2   2   1242265.027904.70   1
   2   2   1225085.024552.30   1
   2   2   1236530.026569.80   1
   2  -2   1227887.025953.90   1
   2  -2   1237690.025746.10   1
   2  -2   1226223.025511.70   1
   2  -2   1216412.027593.60   1
   2  -2   1220035.025593.90   1
  -2   2  -1235323.025221.70   1
  -2  -2  -1225200.024682.30   1
  -2  -2  -1236795.026841.20   1
  -2  -2  -1220843.027209.90   1
  -2  -2  -1223506.025108.60   1
  -2  -2  -1188415.022732.70   1
  -2  -2  -1235208.027047.40   1
  -2   2  -1230600.026345.40   1
  -2   2  -1236682.026329.90   1
  -2   2  -1221945.027130.10   1
   2   2   2 6609.71 374.289   1
   2   2   2 6720.26 361.982   1
   2   2   2 7028.45 402.566   1
   2   2   2 7260.65 532.126   1
   2   2   2 7132.16 596.418   1
   2  -2   2 6662.99 410.638   1
   2  -2   2 6409.55 403.608   1
   2  -2   2 6750.15  766.88   1
   2  -2   2 6665.42 402.892   1
   2  -2   2 7033.01  366.73   1
  -2   2  -2 7428.69 458.669   1
  -2  -2  -2 6941.92 391.376   1
  -2  -2  -2 6294.41 635.885   1
  -2  -2  -2 6946.06 642.398   1
  -2  -2  -2 6629.85 371.138   1
  -2  -2  -2 7371.92 455.712   1
  -2   2  -2 6664.01 581.068   1
  -2   2  -2 6924.69 537.924   1
  -2   2  -2 6377.75 325.356   1
  -2   2  -2 7563.95  675.36   1
   2   2   3 429.707 193.376   1
   2   2   3 611.563 98.7872   1
   2   2   3 269.009  114.34   1
   2   2   3 543.637 93.5281   1
   2   2   3 593.351 168.722   1
   2  -2   3 693.194 205.286   1
   2  -2   3 552.868 87.4418   1
   2  -2   3 481.412 94.1376   1
   2  -2   3 389.184 172.053   1
   2  -2   3 517.199 370.822   1
  -2   2  -3 394.652 78.9141   1
  -2  -2  -3 466.332 105.018   1
  -2  -2  -3 596.276 199.654   1
  -2  -2  -3 552.741 102.055   1
  -2  -2  -3-6.06019 137.641   1
  -2  -2  -3 636.485 102.652   1
  -2   2  -3 632.128 137.171   1
  -2   2  -3 2.84354 173.127   1
  -2   2  -3  424.41 108.898   1
  -2   2  -3 621.033 116.269   1
   2  -2   4 2746.68  304.23   1
   2   2   4 2630.08 447.616   1
   2   2   4 2697.93 476.716   1
   2   2   4 2711.18 273.485   1
   2   2   4 2688.09 222.066   1
   2   2   4 2989.14  923.01   1
   2  -2   4 3067.41 846.716   1
   2  -2   4 2470.29 350.519   1
   2  -2   4 2464.48 244.563   1
   2  -2   4 2461.40 691.626   1
  -2  -2  -4 2599.01 309.471   1
  -2  -2  -4 3199.62 673.218   1
  -2  -2  -4 2467.30 420.854   1
  -2  -2  -4 2529.53 282.508   1
  -2  -2  -4 2762.91 483.338   1
  -2   2  -4 2808.10 562.581   1
  -2   2  -4 2957.22 424.966   1
  -2   2  -4 2455.71 304.955   1
  -2   2  -4 2428.40 369.356   1
  -2   2  -4 2634.04 253.327   1
   2  -2   551833.30 4568.62   1
   2   2   550946.60 5561.13   1
   2   2   554965.70 4619.61   1
   2  -2   555507.10 4866.62   1
   2  -2   539169.00 3373.60   1
  -2   2  -547033.50 8007.18   1
  -2  -2  -551944.30 5410.78   1
  -2  -2  -549208.00 4862.72   1
  -2  -2  -553493.60 6543.53   1
  -2  -2  -551345.00 4449.46   1
  -2   2  -554421.90 4457.52   1
  -2   2  -554317.70 6388.21   1
  -2   2  -555609.30 6245.48   1
   2   2   6 3337.27 473.525   1
   2  -2   6 3322.81  524.04   1
  -2   2  -6 3357.87 450.113   1
  -2  -2  -6 3530.06 973.026   1
  -2  -2  -6 3102.43 487.806   1
  -2   2  -6 3115.10 861.509   1
   2   2   7 1467.55 378.779   1
   2  -2   7 1377.14 386.152   1
  -2  -2  -7 2191.83  383.56   1
  -2   2  -7 1973.87 634.566   1
  -2  -2  -7 1788.20 731.513   1
  -2   2  -7 1847.64 362.313   1
   2   2   8 181.221 120.927   1
   2   2   8 170.909 241.315   1
   2  -2   8 169.463 125.674   1
   2  -2   8 167.854 208.719   1
  -2  -2  -8 113.755 116.051   1
  -2   2  -8  28.946 123.224   1
   2   2   912737.90 1771.25   1
   2  -2   925601.20 3136.77   1
   2   2   923950.60 2985.09   1
   2  -2   917631.90 1974.13   1
  -2   2  -918990.10 1819.18   1
  -2  -2  -920005.20 1898.30   1
   2   2  10 -14.522 81.6002   1
   2  -2  10-68.4829 80.0556   1
   2  -2  10 55.1006 85.1108   1
  -2  -2 -10-53.9701 50.9604   1
  -2   2 -10 0.42581 49.3414   1
   2   3 -11 253.937 108.839   1
   2  -3 -11  104.25 131.418   1
  -2  -3  11 135.757 125.181   1
  -2  -3  11-5.00038 170.614   1
  -2   3  11  104.91 113.675   1
  -2   3  11 50.2156 137.025   1
   2   3 -10 4883.65 776.085   1
   2  -3 -10 4830.25 782.672   1
  -2  -3  10 4661.31 871.208   1
  -2  -3  10 5729.40 1321.44   1
  -2   3  10 5159.46 1683.91   1
  -2   3  10 4243.21 1213.78   1
   2   3  -913141.90 1550.24   1
   2  -3  -913478.20 1583.37   1
  -2   3   911945.90 1574.87   1
  -2  -3   913500.80 1834.10   1
  -2  -3   916118.30 4059.65   1
  -2   3   912974.90 2249.55   1
   2   3  -8 9079.63 1103.97   1
   2  -3  -8 8845.54 1124.03   1
  -2   3   8 9126.54 1198.58   1
  -2  -3   811365.30 2428.02   1
  -2   3   8 9034.87 1883.04   1
  -2  -3   8 8513.79 1268.38   1
   2  -3  -7-0.52553 106.935   1
   2  -3  -7 215.805 175.684   1
   2   3  -7 308.542 109.517   1
  -2   3   7 97.8177 243.014   1
  -2  -3   7 300.288 145.446   1
  -2  -3   7  377.62 309.824   1
  -2   3   7 118.165 133.846   1
   2  -3  -618172.20 3941.03   1
   2  -3  -616371.90 1267.82   1
   2  -3  -616299.30 1260.65   1
   2  -3  -615790.40 1630.59   1
   2   3  -616719.20 1306.00   1
   2   3  -616464.90 1461.54   1
  -2   3   616031.90 2041.30   1
  -2  -3   619031.30 2888.07   1
  -2  -3   618193.10 1567.75   1
  -2  -3   616514.80 2514.46   1
  -2  -3   614901.90 1290.00   1
  -2   3   616402.70 1237.97   1
  -2   3   616660.40 2239.11   1
  -2   3   619140.40 1564.32   1
   2  -3  -544901.00 3175.45   1
   2   3  -544919.30 3232.74   1
   2   3  -537101.60 3301.29   1
   2   3  -543072.60 3976.06   1
   2   3  -536033.80 2498.27   1
   2  -3  -544528.10 3264.42   1
   2  -3  -539190.30 4024.85   1
   2  -3  -544087.10 3717.77   1
  -2   3   546576.20 3323.05   1
  -2  -3   538941.20 4426.94   1
  -2  -3   539677.10 3854.91   1
  -2  -3   541027.60 3307.72   1
  -2  -3   546978.90 5294.52   1
  -2  -3   542396.00 2844.48   1
  -2   3   541358.60 4293.03   1
  -2   3   544045.50 4448.46   1
  -2   3   547424.00 3611.67   1
  -2  -3   546320.70 4035.05   1
   2   3  -478656.90 6247.53   1
   2  -3  -481434.10 6599.03   1
   2  -3  -476264.10 5801.03   1
   2   3  -478978.20 5941.14   1
   2   3  -478387.10 6662.21   1
   2  -3  -481438.90 6564.36   1
   2  -3  -479075.90 6804.71   1
   2  -3  -472912.30 6427.96   1
  -2   3   475756.90 7335.88   1
  -2   3   485284.70 6869.50   1
  -2   3   478500.00 6520.15   1
  -2  -3   468289.10 6043.47   1
  -2  -3   477990.30 7154.28   1
  -2  -3   481576.50 6749.11   1
  -2  -3   467805.20 7081.50   1
  -2  -3   468406.50 7269.21   1
  -2  -3   479790.10 6771.41   1
  -2  -3   481028.70 6487.94   1
  -2   3   478605.70 7674.62   1
   2  -3  -3 352.016 74.9028   1
   2  -3  -3-16.8726  176.52   1
   2   3  -3 312.889 124.336   1
   2   3  -3 404.898 71.1735   1
   2   3  -3  341.55 61.3594   1
   2   3  -3 308.512 68.4601   1
   2   3  -3 337.035 54.1322   1
   2  -3  -3 1.96295 68.3194   1
  -2  -3   3  361.94 83.3911   1
  -2  -3   3 458.125 60.9435   1
  -2  -3   3 1.85307 110.184   1
  -2  -3   3 325.705 56.9258   1
  -2  -3   3 340.323 48.9797   1
  -2   3   3  266.65 152.139   1
  -2   3   3 418.326 42.3452   1
  -2   3   3 164.939  54.703   1
  -2   3   3 324.614 69.4221   1
   2  -3  -240652.60 2490.41   1
   2   3  -238579.20 2323.67   1
   2   3  -237503.00 2264.39   1
   2   3  -239675.40 2671.40   1
   2   3  -238260.40 2953.76   1
   2   3  -236908.00 2178.52   1
   2  -3  -233937.80 2278.46   1
   2  -3  -241539.40 2146.57   1
   2  -3  -243413.50 3100.56   1
   2  -3  -241220.80 2366.74   1
  -2   3   241759.70 2658.84   1
  -2   3   238641.30 2173.04   1
  -2   3   239025.80 2461.69   1
  -2  -3   236799.30 2291.51   1
  -2  -3   241567.90 2419.75   1
  -2  -3   239386.90 2374.84   1
  -2  -3   238777.40 2303.77   1
  -2  -3   237672.00 2819.87   1
  -2   3   238293.30 2555.98   1
  -2   3   240298.50 2029.66   1
   2   3  -114282.10 685.821   1
   2   3  -113630.60  516.25   1
   2  -3  -114029.20 692.606   1
   2   3  -113726.30 750.368   1
   2   3  -114959.60 750.545   1
   2  -3  -113386.60 914.998   1
   2  -3  -114762.70  907.18   1
   2  -3  -115000.70 725.759   1
   2   3  -113735.60 897.431   1
  -2   3   115011.20  702.06   1
  -2  -3   113871.60  658.43   1
  -2  -3   114350.20 909.538   1
  -2  -3   114167.30 716.607   1
  -2   3   114884.00 800.171   1
  -2   3   114494.80 720.184   1
   2  -3   022720.80 1805.36   1
   2  -3   025153.50 1379.07   1
   2   3   024783.90 1342.22   1
   2   3   025613.70 1133.50   1
   2   3   024916.70 1578.98   1
   2   3   025215.20 1339.72   1
   2   3   024510.30 1107.84   1
   2  -3   023446.70 1443.17   1
   2  -3   024611.20 1278.33   1
  -2   3   022830.20 1287.05   1
  -2  -3   024650.70 1475.86   1
  -2  -3   023125.10 1504.46   1
  -2  -3   025591.20 1414.53   1
  -2  -3   023571.40 1183.18   1
  -2  -3   025257.70 1326.32   1
  -2   3   023515.50 803.788   1
  -2   3   026758.60 1529.92   1
  -2   3   025270.30 1463.00   1
   2  -3   1 2648.27 200.792   1
   2  -3   1 3100.26 204.324   1
   2   3   1 2844.45 175.214   1
   2   3   1 3233.37 342.205   1
   2   3   1 3111.90 138.225   1
   2   3   1 3067.16  290.92   1
   2  -3   1 2910.12 239.725   1
   2  -3   1 3188.46 172.737   1
   2  -3   1 2669.96 321.806   1
  -2   3  -1 2725.07 104.123   1
  -2  -3  -1 2786.05 172.804   1
  -2  -3  -1 2513.76 143.008   1
  -2  -3  -1 2905.85 221.939   1
  -2  -3  -1 2995.76 287.858   1
  -2  -3  -1 2601.07 192.109   1
  -2  -3  -1 3073.82 200.578   1
  -2   3  -1 2984.50 162.197   1
  -2   3  -1 3174.92 323.682   1
  -2   3  -1 3434.31  286.86   1
   2  -3   212110.30 748.246   1
   2   3   213512.10 971.877   1
   2   3   213254.30  982.66   1
   2   3   213503.40 702.479   1
   2   3   212987.20 911.382   1
   2   3   213002.40  679.89   1
   2  -3   212866.00 655.269   1
   2  -3   212986.90 758.908   1
   2  -3   212047.80 863.936   1
   2  -3   210370.20 1127.59   1
  -2   3  -212256.70 709.238   1
  -2   3  -213658.60 991.764   1
  -2  -3  -212373.50 664.613   1
  -2  -3  -213653.90  836.17   1
  -2  -3  -212521.80 677.802   1
  -2  -3  -211380.30 779.989   1
  -2  -3  -212286.10 1017.41   1
  -2   3  -212818.10 918.699   1
  -2   3  -212379.70  584.41   1
  -2   3  -213326.50 826.652   1
   2   3   355506.70 3977.23   1
   2  -3   344917.40 3937.24   1
   2   3   357180.20 4180.08   1
   2   3   357472.00 5093.56   1
   2   3   354412.80 4095.16   1
   2   3   354110.60 5223.83   1
   2  -3   352682.50 4241.61   1
   2  -3   355435.40 4033.47   1
   2  -3   338507.50 4687.07   1
   2  -3   353564.30 4233.54   1
  -2  -3  -355033.10 4273.64   1
  -2   3  -348793.70 3532.55   1
  -2  -3  -350803.20 3919.40   1
  -2  -3  -354614.10 3994.88   1
  -2  -3  -350178.30 4972.51   1
  -2  -3  -351196.80 4346.22   1
  -2   3  -353232.50 4867.14   1
  -2   3  -355068.40 5244.33   1
  -2   3  -355696.70 4475.57   1
  -2   3  -353523.40 3740.63   1
   2   3   486101.90 9958.55   1
   2   3   486866.9011985.70   1
   2   3   476031.00 7032.98   1
   2   3   486610.10 7960.02   1
   2   3   484384.70 6860.51   1
   2  -3   450742.60 7758.67   1
   2  -3   486730.40 7670.22   1
   2  -3   476561.70 6653.12   1
   2  -3   480501.60 7610.12   1
  -2   3  -485205.50 8461.22   1
  -2   3  -486239.20 9472.83   1
  -2  -3  -484286.10 7783.18   1
  -2  -3  -477748.90 7156.98   1
  -2  -3  -482272.60 8119.35   1
  -2  -3  -477725.90 8029.76   1
  -2  -3  -483299.80 9850.61   1
  -2   3  -486965.50 8543.68   1
  -2   3  -481739.90 7425.83   1
  -2   3  -476071.40 6517.00   1
   2   3   5 1497.41 462.132   1
   2   3   5 1912.58  274.13   1
   2  -3   5 1573.04 230.403   1
   2  -3   5 1978.57 303.675   1
   2  -3   5 1767.25 489.014   1
  -2  -3  -5 1965.63 574.391   1
  -2  -3  -5 1871.32 282.734   1
  -2  -3  -5 20.0145 668.793   1
  -2  -3  -5 1587.81 295.247   1
  -2   3  -5 1729.89 253.724   1
  -2   3  -5 1201.43 541.111   1
  -2   3  -5 1927.24 528.176   1
   2   3   6 7719.92 888.326   1
   2  -3   6 7979.33 1376.71   1
  -2  -3  -6 8225.02 1600.83   1
  -2  -3  -6 7667.94 871.777   1
  -2   3  -6 8285.52 1458.81   1
  -2   3  -6 7617.79 799.322   1
   2   3   711915.40 1416.60   1
   2  -3   712648.50 1462.75   1
   2  -3   714603.50 2244.58   1
  -2   3  -713147.30 1348.43   1
  -2  -3  -714060.40 2325.84   1
  -2  -3  -713744.00 1411.77   1
   2  -3   810791.50 1315.12   1
   2   3   814035.10 2229.80   1
   2   3   8 8732.21 1844.43   1
   2  -3   813461.90 2959.21   1
  -2  -3  -810907.40 1225.12   1
  -2   3  -811424.80 1246.90   1
   2  -3   9  137.30 95.9906   1
   2   3   9-31.2153   88.71   1
   2   3   9 210.683 166.329   1
   2  -3   9-24.8301 241.728   1
  -2  -3  -9 124.333 96.6937   1
  -2   3  -9 51.2565 87.4899   1
   2  -3  10 885.058 247.981   1
   2   3  10 1785.42 366.546   1
   2  -3  10 2179.08 339.297   1
  -2  -3 -10 1105.57 233.986   1
  -2   3 -10 501.643 350.817   1
   2   4 -11 727.615 201.809   1
   2  -4 -11 787.321  246.21   1
  -2  -4  11-0.56264 311.627   1
  -2  -4  11  415.61 372.671   1
  -2   4  11 583.954 317.915   1
  -2   4  11  289.49 369.779   1
   2   4 -1015301.10 1714.40   1
   2  -4 -1014810.00 1748.07   1
  -2  -4  1012331.50 1868.02   1
  -2  -4  1018430.10 2795.82   1
  -2   4  1013462.20 1780.78   1
  -2   4  1014398.30 2295.96   1
   2  -4  -9 28.3291 75.4471   1
   2   4  -9-11.8821 72.0435   1
  -2  -4   9 255.007 142.779   1
  -2  -4   9-34.6969 88.1616   1
  -2   4   9 18.2293 108.312   1
  -2   4   9-8.72782 73.3273   1
   2   4  -819144.20 2595.58   1
   2  -4  -816059.40 1889.27   1
  -2  -4   826367.50 4088.68   1
  -2  -4   818447.00 2244.83   1
  -2   4   821142.50 4339.04   1
  -2   4   818675.70 2116.16   1
   2  -4  -7 384.084 148.699   1
   2  -4  -7 8.12619 225.906   1
   2   4  -7  528.89 144.457   1
  -2   4   7  186.19 168.586   1
  -2  -4   7  138.25 279.381   1
  -2  -4   7 573.059 604.316   1
  -2   4   7 380.725 454.603   1
   2   4  -638666.00 3087.75   1
   2   4  -636959.40 3181.76   1
   2  -4  -638988.70 3154.85   1
   2  -4  -638227.10 3054.31   1
   2  -4  -647163.10 7689.05   1
   2  -4  -634809.20 3529.84   1
  -2  -4   642251.80 4305.82   1
  -2  -4   638232.10 5009.72   1
  -2  -4   636261.00 3136.67   1
  -2  -4   632452.40 4079.98   1
  -2   4   642555.40 4657.64   1
  -2   4   635358.50 3179.84   1
  -2   4   640453.40 3671.47   1
  -2   4   635593.50 3895.34   1
   2  -4  -5 228.776 89.1659   1
   2   4  -5 290.702 78.1119   1
   2   4  -5 322.637  97.522   1
   2   4  -5  102.76 95.2165   1
   2  -4  -5 236.652 330.001   1
   2  -4  -5 410.992 77.4381   1
   2  -4  -5 267.473 111.243   1
  -2   4   5 185.072 159.694   1
  -2   4   5 277.271 76.7849   1
  -2  -4   5 215.029 106.174   1
  -2  -4   5 164.494 167.366   1
  -2  -4   5 200.656 63.7258   1
  -2  -4   5 282.661 98.2992   1
  -2  -4   5 316.939 153.756   1
  -2   4   5 164.944 91.9782   1
  -2   4   5 318.572 163.547   1
  -2  -4   5 125.642 184.854   1
   2  -4  -438342.70 3034.30   1
   2  -4  -436268.60 2323.14   1
   2   4  -431732.40 2390.63   1
   2   4  -438487.60 2293.27   1
   2   4  -438903.20 2577.48   1
   2  -4  -441601.40 2857.77   1
   2  -4  -438526.60 3268.40   1
   2  -4  -434868.60 2226.82   1
  -2   4   436206.60 1906.48   1
  -2  -4   435370.40 3267.02   1
  -2  -4   435602.50 2950.20   1
  -2  -4   435716.60 3391.37   1
  -2  -4   434983.60 3031.53   1
  -2  -4   437105.30 2376.26   1
  -2  -4   440426.60 2785.23   1
  -2  -4   440066.40 2796.10   1
  -2   4   436954.30 2581.22   1
  -2   4   436601.30 2502.70   1
  -2   4   439049.90 3236.28   1
  -2   4   439071.70 3330.31   1
   2  -4  -3 115.744 53.9839   1
   2  -4  -3-2.49476 48.7605   1
   2   4  -3 100.594 139.036   1
   2   4  -3 151.725 42.8842   1
   2   4  -3 137.338 63.1171   1
   2   4  -3 67.0438 53.8094   1
   2   4  -3 107.792 31.0022   1
   2  -4  -3 159.355 55.4459   1
   2  -4  -3 127.847 41.3387   1
   2  -4  -3-1.99905 43.9661   1
  -2  -4   3  135.56 37.9874   1
  -2  -4   3-8.30759 122.971   1
  -2  -4   3 139.752 39.8712   1
  -2  -4   3 166.112 41.7282   1
  -2  -4   3 144.146 40.8766   1
  -2   4   3 122.985 63.0146   1
  -2   4   3 202.359 49.2162   1
  -2   4   3 187.359 24.9924   1
   2   4  -262979.60 4459.87   1
   2  -4  -260338.80 4285.79   1
   2   4  -268542.70 4900.12   1
   2   4  -259452.20 4036.12   1
   2   4  -262288.10 4358.92   1
   2   4  -262090.10 5240.51   1
   2  -4  -261895.30 4576.76   1
   2  -4  -260600.00 4716.43   1
   2  -4  -258948.10 3490.37   1
   2  -4  -262492.80 4159.31   1
  -2   4   262563.60 4097.22   1
  -2  -4   265391.50 4369.48   1
  -2  -4   258199.30 4015.90   1
  -2  -4   259560.90 4339.07   1
  -2  -4   263123.60 5068.72   1
  -2  -4   258846.00 4098.40   1
  -2   4   262906.00 4861.55   1
  -2   4   262735.60 3618.21   1
  -2   4   263483.80 4667.83   1
  -2   4   263239.90 4639.94   1
   2   4  -111487.80 590.158   1
   2   4  -111602.70 981.839   1
   2   4  -112600.60 590.725   1
   2   4  -111127.30 418.975   1
   2   4  -111527.80 665.382   1
   2  -4  -112621.20 763.648   1
   2  -4  -111473.90 566.178   1
   2  -4  -112364.60 608.196   1
   2  -4  -111798.30 709.094   1
  -2  -4   111230.00 553.902   1
  -2  -4   111434.30 736.389   1
  -2  -4   110565.80 707.552   1
  -2  -4   112155.00  613.23   1
  -2   4   111878.00 577.664   1
  -2   4   112319.20 626.358   1
   2   4   088299.80 5797.04   1
   2  -4   078644.50 6681.50   1
   2   4   086650.40 6633.21   1
   2   4   085778.60 5519.58   1
   2   4   084081.40 7085.85   1
   2   4   087697.30 6816.51   1
   2  -4   079699.20 7133.27   1
   2  -4   086014.30 6694.12   1
   2  -4   089693.10 6991.08   1
  -2   4   086420.20 6495.08   1
  -2   4   085559.80 6927.83   1
  -2  -4   089437.40 7802.60   1
  -2  -4   080724.60 6114.86   1
  -2  -4   078172.30 6697.38   1
  -2  -4   084246.70 6402.31   1
  -2  -4   090049.20 7075.59   1
  -2   4   085131.10 6703.37   1
   2  -4   1 1394.17 209.514   1
   2   4   1 1274.21  107.76   1
   2  -4   1 1262.08 144.953   1
   2   4   1 1443.40 148.339   1
   2   4   1 1543.51 103.285   1
   2   4   1 1698.29 187.737   1
   2  -4   1 1665.44 72.2853   1
   2  -4   1 1254.18 138.399   1
   2  -4   1 1298.99  98.288   1
  -2  -4  -1 1662.52 140.923   1
  -2  -4  -1 1533.33 191.513   1
  -2  -4  -1 1489.21  153.64   1
  -2  -4  -1 1302.80 100.125   1
  -2  -4  -1 1224.73 106.155   1
  -2   4  -1 1687.25  158.55   1
  -2   4  -1 1344.73 151.119   1
  -2   4  -1 1446.37 60.3382   1
  -2   4  -1 1341.56  101.29   1
   2  -4   2130277.016815.10   1
   2  -4   2174427.017558.20   1
   2   4   2185129.020666.90   1
   2  -4   2175025.018804.80   1
   2   4   2179593.017889.90   1
   2   4   2176481.019940.00   1
   2   4   2175351.017811.30   1
   2  -4   2176380.018391.00   1
   2  -4   2177964.018841.70   1
  -2   4  -2176780.017544.30   1
  -2  -4  -2182611.019806.20   1
  -2  -4  -2166343.016963.70   1
  -2  -4  -2137650.015417.60   1
  -2  -4  -2155619.018392.90   1
  -2  -4  -2176585.018845.00   1
  -2  -4  -2170584.017601.70   1
  -2   4  -2180345.020251.80   1
  -2   4  -2188348.021179.60   1
  -2   4  -2177832.019185.40   1
  -2   4  -2168083.016577.40   1
   2  -4   3 4244.13 316.562   1
   2  -4   3 4743.90 435.962   1
   2   4   3 4453.78 297.711   1
   2   4   3 4387.87 673.392   1
   2   4   3 4588.88 377.768   1
   2   4   3 4360.49 268.644   1
   2   4   3 4797.25 528.564   1
   2  -4   3 4448.06 353.033   1
   2  -4   3 2991.52 665.772   1
   2  -4   3 3869.78  409.13   1
  -2  -4  -3 4216.85 362.113   1
  -2   4  -3 4260.87 276.568   1
  -2  -4  -3 4415.86 306.294   1
  -2  -4  -3 3989.33 432.663   1
  -2  -4  -3 3973.91 607.443   1
  -2  -4  -3 4675.92 423.916   1
  -2   4  -3 4870.23 441.154   1
  -2   4  -3 5150.40  493.31   1
  -2   4  -3 3828.80 211.561   1
  -2   4  -3 4722.14 582.281   1
   2  -4   427415.20 2017.69   1
   2  -4   413610.10 2671.31   1
   2   4   426248.50 2027.84   1
   2   4   431049.70 5974.47   1
   2   4   428095.90 1929.58   1
   2   4   429747.40 2734.26   1
   2  -4   426472.20 1888.57   1
   2  -4   426032.60 2173.76   1
  -2   4  -431391.00 3477.59   1
  -2   4  -426758.10 2399.86   1
  -2  -4  -426793.50 2144.85   1
  -2  -4  -428337.60 2205.22   1
  -2  -4  -424702.20 2366.55   1
  -2  -4  -427017.90 3177.34   1
  -2   4  -429892.70 3012.83   1
  -2   4  -427488.40 1838.36   1
   2  -4   5 98.0197 105.164   1
   2   4   5 98.8649 83.9337   1
   2   4   5 200.713 145.172   1
   2  -4   5 8.93487 95.5226   1
   2  -4   5-9.66287 75.7044   1
  -2  -4  -5 94.6503 139.571   1
  -2  -4  -5 137.978 98.0231   1
  -2  -4  -5  136.02 101.219   1
  -2  -4  -5 179.218 182.471   1
  -2   4  -5 293.835 77.5621   1
  -2   4  -5  152.98 178.204   1
  -2   4  -5 613.505 181.776   1
   2  -4   641701.30 4155.87   1
   2   4   637753.50 4578.03   1
   2   4   640164.70 4587.14   1
  -2   4  -646166.50 5636.41   1
  -2  -4  -641197.30 3890.30   1
  -2  -4  -646057.20 5849.86   1
  -2   4  -641692.10 3756.96   1
   2  -4   7 55.5165 143.628   1
   2   4   7 29.6985 82.0966   1
   2  -4   7-19.9768 87.7404   1
  -2   4  -7-3.77905 77.9977   1
  -2  -4  -7 56.4255 80.0361   1
  -2  -4  -7 283.381 145.109   1
   2  -4   8 7182.12 1001.06   1
   2   4   8 8978.80 1641.54   1
   2   4   8 5324.96 1377.59   1
   2  -4   8 8755.65 1541.61   1
  -2   4  -8 7033.36 871.423   1
  -2  -4  -8 7688.30 960.404   1
   2  -4   9 71.5337 108.935   1
   2   4   9 30.6088  126.79   1
   2   4   9 50.4344 67.1048   1
   2  -4   9-20.6206 75.8099   1
  -2  -4  -9 75.1599 72.1355   1
  -2   4  -9-27.8057 108.159   1
   2   4  10 9017.82 1075.39   1
   2  -4  10 9597.21 1083.32   1
   2  -4  10 6268.54 1173.10   1
  -2  -4 -10 8294.04 786.538   1
   2   5 -11 1015.90 218.361   1
   2  -5 -11 887.858 247.141   1
  -2  -5  11 631.042 245.615   1
  -2  -5  11 136.251  326.95   1
  -2   5  11 207.565 225.977   1
  -2   5  11 502.924 208.397   1
   2  -5 -10 2260.87 417.923   1
   2   5 -10 2419.85 405.867   1
  -2  -5  10 1093.02 737.364   1
  -2  -5  10 1250.34 1160.16   1
  -2   5  10 919.064 415.033   1
  -2   5  10 63.9492 571.921   1
   2   5  -911130.30 1338.93   1
   2  -5  -912596.20 1510.61   1
  -2  -5   912500.40 1978.54   1
  -2  -5   911126.70 1663.35   1
  -2   5   911801.80 2023.56   1
  -2   5   910931.70 1513.45   1
   2  -5  -8 8132.08 977.144   1
   2   5  -8 8067.48  938.28   1
   2  -5  -8 6133.98 1010.38   1
  -2   5   8 7886.05 1400.05   1
  -2   5   8 5618.43 956.615   1
  -2  -5   8 6597.68 1115.37   1
  -2  -5   8 8165.88 2117.51   1
   2   5  -7 228.415  96.972   1
   2  -5  -7 176.522 107.437   1
   2  -5  -7-14.7916  104.06   1
  -2  -5   7 79.1935 125.406   1
  -2  -5   7 338.099 180.486   1
  -2   5   7-20.4486 186.528   1
  -2   5   7  62.089 110.636   1
   2  -5  -6 1104.52 389.974   1
   2  -5  -6 1279.85 907.766   1
   2   5  -6 1214.04 244.461   1
   2   5  -6 1671.59 225.926   1
   2  -5  -6 1085.85 339.812   1
   2  -5  -6 1414.43 221.232   1
  -2   5   6 1440.28  232.18   1
  -2  -5   6 1103.06 430.752   1
  -2  -5   6 1071.49 259.896   1
  -2  -5   6 1537.64 538.365   1
  -2  -5   6 1387.91 281.893   1
  -2   5   6 849.386 258.109   1
  -2   5   6 904.278 423.164   1
  -2   5   6 496.827 362.989   1
   2   5  -5 9673.31 867.572   1
   2   5  -5 9555.91 557.025   1
   2  -5  -511520.40 766.524   1
   2   5  -511780.80  884.72   1
   2   5  -511669.90 802.695   1
   2  -5  -512208.50 1610.05   1
   2  -5  -510690.20 845.895   1
   2  -5  -511561.30 1004.16   1
  -2   5   512480.50 1663.15   1
  -2  -5   511967.60 944.722   1
  -2  -5   511262.30 1474.27   1
  -2  -5   511241.80 710.735   1
  -2  -5   510783.10 1668.53   1
  -2  -5   5 9551.10 1754.77   1
  -2  -5   510907.10 944.174   1
  -2   5   511874.10 1229.87   1
  -2   5   510375.10  815.69   1
  -2   5   512084.40 789.648   1
   2   5  -437259.00 2533.39   1
   2   5  -434590.30 2290.82   1
   2   5  -432421.90 1895.25   1
   2  -5  -430498.60 1682.00   1
   2  -5  -434915.30 2605.47   1
   2  -5  -435109.30 2192.78   1
   2  -5  -436288.60 2538.76   1
   2  -5  -432048.10 2591.74   1
  -2  -5   430369.70 3357.07   1
  -2  -5   434232.70 3190.71   1
  -2  -5   434307.90 2229.47   1
  -2  -5   433262.40 3107.81   1
  -2  -5   430599.00 2221.08   1
  -2  -5   437092.10 2545.82   1
  -2  -5   431643.50 2194.20   1
  -2   5   435244.00 2364.29   1
  -2   5   433670.40 3312.41   1
  -2   5   432645.30 2257.15   1
  -2   5   434753.60 2683.46   1
   2  -5  -3 2366.18 119.977   1
   2  -5  -3 2516.09 224.903   1
   2   5  -3 2766.85  359.78   1
   2   5  -3 2398.08 180.271   1
   2   5  -3 1942.66  172.36   1
   2   5  -3 2409.98 136.094   1
   2   5  -3 2654.39 364.321   1
   2  -5  -3 2609.32 136.147   1
   2  -5  -3 2430.08 218.664   1
   2  -5  -3 2049.07 229.096   1
  -2  -5   3 2351.11 181.358   1
  -2   5   3 2377.31 246.428   1
  -2  -5   3 2273.32 179.189   1
  -2  -5   3 2583.84 314.335   1
  -2  -5   3 2323.94 180.796   1
  -2  -5   3 2398.18 167.449   1
  -2   5   3 2276.37 112.991   1
  -2   5   3 2564.96 170.034   1
  -2   5   3 2542.31 214.493   1
  -2   5   3 2626.65 238.194   1
   2  -5  -212686.00 575.455   1
   2  -5  -210505.10 386.021   1
   2   5  -2 9666.78 626.831   1
   2   5  -212358.90 533.046   1
   2   5  -212953.40 949.133   1
   2   5  -212480.00 664.463   1
   2  -5  -211903.20 705.764   1
   2  -5  -211617.40 711.382   1
   2  -5  -212868.40 688.173   1
  -2   5   212581.00 732.352   1
  -2   5   211944.60 539.797   1
  -2  -5   212612.30 804.553   1
  -2  -5   212011.50 541.052   1
  -2  -5   212293.10 806.702   1
  -2  -5   211150.10 591.858   1
  -2  -5   210148.30 540.854   1
  -2   5   212406.30 652.326   1
  -2   5   211503.60 386.448   1
  -2   5   211634.30 666.587   1
   2  -5  -121562.60 1284.89   1
   2  -5  -122003.80 1348.43   1
   2   5  -121799.50 1574.81   1
   2   5  -121189.30 1389.11   1
   2   5  -121754.40 1204.08   1
   2   5  -122441.50 1175.84   1
   2   5  -121550.70 848.064   1
   2  -5  -121773.70 1420.31   1
   2  -5  -120519.30 1108.40   1
  -2   5   120869.00 1124.19   1
  -2  -5   119264.40 1135.10   1
  -2  -5   121098.40 1137.79   1
  -2  -5   121545.10 1357.44   1
  -2  -5   121720.00 1362.80   1
  -2   5   120600.80 1123.03   1
  -2   5   122736.10 1215.01   1
   2  -5   0 8055.38 552.606   1
   2   5   0 9568.00 513.104   1
   2   5   0 8618.08 561.479   1
   2   5   0 8982.26 460.452   1
   2  -5   0 8796.05 489.489   1
   2  -5   0 8208.21 511.305   1
   2  -5   0 8139.67  397.33   1
  -2  -5   0 7628.53 394.317   1
  -2  -5   0 7429.79 481.925   1
  -2  -5   0 8081.06 427.401   1
  -2  -5   0 8273.33 539.125   1
  -2  -5   0 8449.08 494.867   1
  -2   5   0 8433.13 446.466   1
  -2   5   0 8435.08 403.993   1
  -2   5   0 8864.07 488.932   1
   2   5   1 596.362 71.8424   1
   2   5   1 1044.77 108.237   1
   2   5   1 569.916 29.1085   1
   2   5   1 707.888  188.73   1
   2  -5   1 692.244 108.269   1
   2  -5   1  669.98 134.886   1
   2  -5   1 688.206 64.8921   1
   2  -5   1 665.964 43.4318   1
  -2  -5  -1  621.20 168.512   1
  -2   5  -1 601.182  101.30   1
  -2  -5  -1 671.114 75.4718   1
  -2  -5  -1 661.456 98.7082   1
  -2  -5  -1 729.717 123.591   1
  -2   5  -1 636.665 97.7625   1
  -2   5  -1 592.695 35.7276   1
  -2   5  -1 666.436 61.0442   1
   2   5   254247.30 3451.00   1
   2   5   255734.70 5138.76   1
   2   5   257743.30 4672.52   1
   2  -5   246276.00 4450.96   1
   2  -5   252778.20 3555.73   1
   2   5   251717.90 3764.28   1
   2  -5   252827.80 4079.09   1
   2  -5   249175.60 3467.44   1
   2  -5   252797.20 3985.38   1
  -2  -5  -255363.20 4359.91   1
  -2   5  -253237.00 4126.03   1
  -2  -5  -249451.70 4284.06   1
  -2  -5  -249249.10 3422.06   1
  -2  -5  -249648.50 3523.26   1
  -2  -5  -251951.10 3941.04   1
  -2   5  -254534.10 3511.26   1
  -2   5  -254156.50 4522.87   1
  -2   5  -255753.50 4509.64   1
  -2   5  -260666.30 4127.68   1
   2  -5   343300.80 2992.03   1
   2   5   344610.50 3703.98   1
   2   5   343738.50 3227.17   1
   2  -5   332553.10 3717.11   1
   2   5   343286.10 2774.85   1
   2   5   340453.60 4093.56   1
   2   5   342661.70 2791.78   1
   2  -5   341168.30 3629.55   1
   2  -5   335379.30 2924.75   1
   2  -5   342250.90 3114.28   1
  -2  -5  -339396.20 3766.34   1
  -2  -5  -343508.20 3449.04   1
  -2  -5  -339351.70 2675.78   1
  -2  -5  -331754.10 2857.76   1
  -2  -5  -341315.40 3008.89   1
  -2   5  -343093.70 3539.41   1
  -2   5  -341617.40 3724.09   1
  -2   5  -342657.10 3439.56   1
  -2   5  -340619.10 2654.86   1
  -2   5  -341723.70 2722.69   1
   2   5   428730.00 3333.05   1
   2   5   427707.80 2204.97   1
   2  -5   418326.70 2741.69   1
   2   5   423689.00 3141.99   1
   2   5   426801.10 2090.59   1
   2  -5   426538.30 1954.44   1
   2  -5   425503.20 1899.34   1
   2  -5   426104.40 2249.88   1
  -2   5  -429072.00 2674.52   1
  -2   5  -425534.50 1733.90   1
  -2  -5  -426402.30 2228.13   1
  -2  -5  -427508.90 3105.42   1
  -2  -5  -420453.00 2795.80   1
  -2  -5  -425782.30 2121.02   1
  -2   5  -428198.40 2497.56   1
  -2   5  -428876.00 2879.30   1
   2   5   5-57.1493 113.711   1
   2   5   5-7.07551 100.668   1
   2  -5   5 6.09643 73.5287   1
   2  -5   5  9.6764 83.3029   1
   2  -5   5 19.9675 60.2653   1
  -2  -5  -5 206.709 107.593   1
  -2  -5  -5 140.182 74.8536   1
  -2  -5  -5 65.2359 83.0351   1
  -2  -5  -5 123.068 136.634   1
  -2   5  -5-22.1903 154.176   1
  -2   5  -5 101.534 88.8339   1
   2  -5   6 5166.90 1138.37   1
   2   5   6 4943.17 941.861   1
   2   5   6 4163.52 926.377   1
  -2  -5  -6 5102.22 709.626   1
  -2   5  -6 5651.33 1045.54   1
  -2  -5  -6 5724.42 1196.73   1
  -2   5  -6 5235.61 600.042   1
   2   5   7 9942.42 1325.10   1
   2  -5   711826.80 1412.01   1
   2  -5   714366.10 2060.48   1
  -2  -5  -713953.20 2111.67   1
  -2  -5  -713010.90 1401.42   1
  -2   5  -711632.40 1238.84   1
   2   5   8 2350.03 643.389   1
   2   5   8 5169.94 1102.29   1
   2  -5   8 4729.85 1090.91   1
  -2   5  -8 4375.67 614.743   1
  -2  -5  -8 5089.39 674.646   1
   2   5   9 301.685 249.559   1
   2  -5   9 44.4665 100.728   1
  -2  -5  -9 68.6849 97.9938   1
  -2   5  -9 102.499 139.776   1
   2   5  10 629.021 402.208   1
   2  -5  10 10.5811 264.134   1
   2  -5  10 553.417 198.668   1
  -2  -5 -10 1195.24 182.247   1
   2   6 -1122175.20 2451.93   1
   2  -6 -1120687.70 1936.98   1
  -2   6  1115356.00 1694.43   1
  -2  -6  1123966.60 2211.77   1
  -2  -6  1116108.70 1905.77   1
  -2   6  1111726.90 1648.92   1
   2   6 -10-9.05308 53.6378   1
   2  -6 -10  61.637 108.764   1
  -2  -6  10-67.7673 66.9711   1
  -2  -6  10 -39.026 78.0527   1
  -2   6  10-2.56063 106.381   1
  -2   6  10 49.9989 54.5248   1
   2   6  -9 19.9344 73.9305   1
   2  -6  -9-13.5251 83.4197   1
  -2  -6   9 70.1349 115.294   1
  -2  -6   9 30.9445 93.9707   1
  -2   6   9 16.6554 128.821   1
  -2   6   9 -6.9103 175.541   1
   2  -6  -8-4.61976 118.445   1
   2   6  -8 73.8183 69.0421   1
   2  -6  -8 81.5822 74.6163   1
  -2   6   8-60.1679 73.8177   1
  -2  -6   8 26.8777  112.59   1
  -2  -6   8 39.0372 91.4037   1
  -2   6   8 -99.445 106.823   1
   2  -6  -746627.60 5599.15   1
   2   6  -745314.00 4319.28   1
   2  -6  -748348.90 4621.77   1
  -2  -6   744844.40 4921.90   1
  -2  -6   746778.70 6064.06   1
  -2   6   748602.00 5700.05   1
  -2   6   753961.90 6306.93   1
   2   6  -6 74.1739 73.0366   1
   2   6  -6 72.3162 65.7321   1
   2  -6  -6 144.947 77.1118   1
   2  -6  -6 128.451  217.82   1
   2  -6  -6 28.8464 65.6547   1
  -2   6   6 160.315 67.1377   1
  -2  -6   6 68.5619 87.2861   1
  -2  -6   6-14.6883 163.285   1
  -2  -6   6 15.0368 55.7753   1
  -2  -6   6 18.8048 80.2447   1
  -2  -6   6 240.389 124.274   1
  -2   6   6 43.0062 118.821   1
  -2   6   6 14.1629 74.7988   1
  -2   6   6 4.59008 99.8993   1
   2   6  -5 125.643 75.6275   1
   2  -6  -5  157.07 102.217   1
   2   6  -5 140.241 68.1672   1
   2  -6  -5 156.427 67.5617   1
   2  -6  -5 252.216 83.7155   1
   2  -6  -5 77.9263 293.382   1
  -2   6   5 54.2195 116.152   1
  -2  -6   5 105.999 88.8654   1
  -2   6   5 369.301 120.569   1
  -2  -6   5 130.806 63.7831   1
  -2  -6   5 147.089 93.8336   1
  -2  -6   5 131.915 131.085   1
  -2  -6   5 103.887 129.873   1
  -2   6   5  134.76 95.1059   1
  -2   6   5 118.698 114.351   1
   2   6  -4 1175.82 134.602   1
   2  -6  -4 1028.22 109.718   1
   2  -6  -4 1082.54 167.031   1
   2  -6  -4 1194.46 162.473   1
   2   6  -4 1024.86 80.2395   1
   2   6  -4 953.853 125.786   1
   2  -6  -4 792.034 50.6707   1
   2  -6  -4 772.352 290.164   1
  -2   6   4 1021.04 190.518   1
  -2  -6   4 820.804 151.673   1
  -2  -6   4 616.787 425.296   1
  -2  -6   4 869.689  217.51   1
  -2  -6   4 828.064 221.467   1
  -2  -6   4 913.654 123.376   1
  -2  -6   4 607.066 133.151   1
  -2   6   4 999.469 96.4786   1
  -2   6   4 893.206 45.9587   1
  -2   6   4 593.485 167.402   1
  -2   6   4 1171.35 141.462   1
   2   6  -3224943.025036.50   1
   2  -6  -3239122.028582.50   1
   2   6  -3219956.025618.20   1
   2   6  -3192849.024391.30   1
   2   6  -3232677.030198.70   1
   2   6  -3237024.026869.60   1
   2  -6  -3199792.024474.80   1
   2  -6  -3236129.025642.50   1
   2  -6  -3235253.025971.90   1
   2  -6  -3226116.027417.30   1
  -2  -6   3233504.029388.40   1
  -2   6   3217931.024044.80   1
  -2   6   3239103.026430.70   1
  -2  -6   3217104.025564.60   1
  -2  -6   3224598.026847.20   1
  -2  -6   3201015.023626.50   1
  -2  -6   3219880.025620.40   1
  -2   6   3232587.027626.00   1
  -2   6   3211478.025682.90   1
  -2   6   3227907.027280.60   1
   2   6  -2 7894.72 590.285   1
   2   6  -2 6205.65 287.771   1
   2   6  -2 7452.27 456.374   1
   2  -6  -2 7723.65 299.626   1
   2  -6  -2 7911.23 475.101   1
   2   6  -2 7897.21 364.177   1
   2   6  -2 7613.87 469.933   1
   2  -6  -2 7831.87 492.277   1
   2  -6  -2 6895.91 468.118   1
   2  -6  -2 7981.66 463.913   1
  -2  -6   2 7529.26 530.216   1
  -2  -6   2 5849.63 391.923   1
  -2  -6   2 7113.13 399.863   1
  -2  -6   2 7269.53 549.264   1
  -2  -6   2 6739.03 364.495   1
  -2   6   2 7470.20 394.843   1
  -2   6   2 7736.61 483.767   1
  -2   6   2 7760.49 363.922   1
   2   6  -1 2724.59 250.516   1
   2   6  -1 2438.14 206.631   1
   2  -6  -1 2506.31 262.115   1
   2   6  -1 2842.61 177.007   1
   2   6  -1 2501.83 217.423   1
   2  -6  -1 3099.31 192.839   1
   2  -6  -1 2891.91 190.583   1
   2  -6  -1 2621.01 193.011   1
  -2  -6   1 2461.65 174.725   1
  -2   6   1 2869.72 193.845   1
  -2  -6   1 2377.90 208.852   1
  -2  -6   1 2635.90 236.106   1
  -2  -6   1 2368.43  186.97   1
  -2   6   1 2541.59 218.628   1
  -2   6   1 3035.91 191.515   1
   2   6   010970.70 609.221   1
   2   6   010162.60 831.258   1
   2   6   0 9184.24 500.155   1
   2  -6   0 9314.36 554.143   1
   2  -6   0 9899.63 484.431   1
   2  -6   0 9671.81 657.868   1
   2  -6   010670.00 602.847   1
  -2  -6   0 8925.11 792.314   1
  -2  -6   0 8542.78 631.026   1
  -2  -6   010045.80 785.096   1
  -2   6   0 9759.52 512.599   1
  -2   6   0 9485.95 465.331   1
  -2  -6   0 9394.76 608.621   1
  -2  -6   0 9247.61 485.114   1
  -2   6   0 9786.43 561.249   1
   2  -6   1177459.018783.10   1
   2   6   1164230.014500.40   1
   2  -6   1174547.016571.40   1
   2   6   1188370.020162.00   1
   2   6   1172598.018737.40   1
   2   6   1172883.017526.30   1
   2  -6   1161685.018027.10   1
   2  -6   1165943.016452.50   1
   2  -6   1155887.017128.30   1
  -2  -6  -1175293.018918.20   1
  -2   6  -1175945.017242.30   1
  -2   6  -1172980.018148.30   1
  -2  -6  -1164474.017695.80   1
  -2  -6  -1166526.018330.10   1
  -2  -6  -1144572.014898.90   1
  -2  -6  -1168786.017240.60   1
  -2   6  -1172398.018281.00   1
  -2   6  -1162298.015053.40   1
   2  -6   2 948.201 198.684   1
   2   6   2 783.831 89.8922   1
   2   6   2 706.809 55.9157   1
   2   6   2 1067.59 177.995   1
   2   6   2 1020.78 166.605   1
   2  -6   2 894.323 132.517   1
   2  -6   2 681.942 140.433   1
   2  -6   2 769.424 81.7868   1
   2  -6   2 707.055 86.1715   1
  -2  -6  -2 980.691 127.928   1
  -2  -6  -2 734.537 85.8443   1
  -2   6  -2 688.249 237.101   1
  -2   6  -2 711.025 144.486   1
  -2  -6  -2  804.85 103.554   1
  -2  -6  -2 377.636  160.09   1
  -2  -6  -2 655.344 164.377   1
  -2  -6  -2 900.914 156.515   1
  -2   6  -2 762.572 71.4042   1
  -2   6  -2 784.969 173.197   1
  -2   6  -2 658.035 64.4342   1
   2   6   3 5608.97 337.616   1
   2   6   3 5261.91  932.76   1
   2   6   3 5780.48 355.827   1
   2   6   3 4838.82 540.648   1
   2  -6   3 5093.60 378.619   1
   2  -6   3 5127.75 485.543   1
   2  -6   3 5317.81 439.265   1
   2  -6   3 4371.44 1011.83   1
   2  -6   3 4909.74 647.585   1
  -2   6  -3 4524.06 296.211   1
  -2   6  -3 4886.38 793.903   1
  -2  -6  -3 2897.88  660.57   1
  -2  -6  -3 4885.91 536.533   1
  -2  -6  -3 4926.10 642.458   1
  -2  -6  -3 4469.42 387.959   1
  -2  -6  -3 4890.57 331.235   1
  -2  -6  -3 4225.50 432.202   1
  -2   6  -3 5507.88 647.441   1
  -2   6  -3 4981.51 308.616   1
  -2   6  -3 4830.33 527.749   1
   2  -6   4 69.6938 70.4785   1
   2  -6   4 35.4338 109.865   1
   2   6   4 69.9485 47.5251   1
   2   6   4 70.5612 79.3039   1
   2   6   4 -15.036 127.933   1
   2   6   4 78.4875 58.8095   1
   2  -6   4-8.27778 54.8927   1
   2  -6   4 4.05881 52.9874   1
  -2   6  -4 70.0037 41.5056   1
  -2  -6  -4 55.1911 78.3253   1
  -2  -6  -4 114.848 111.637   1
  -2  -6  -4-17.5711 96.3026   1
  -2  -6  -4 -22.988 71.9601   1
  -2   6  -4  55.783 75.9608   1
  -2   6  -4 63.8633 88.5861   1
  -2   6  -4  68.117 88.8381   1
   2  -6   575620.10 7742.80   1
   2   6   575185.60 9739.35   1
   2   6   571753.80 6717.61   1
   2  -6   568928.40 6698.75   1
   2  -6   566682.40 6278.85   1
  -2   6  -573386.80 9716.23   1
  -2  -6  -548695.80 6664.49   1
  -2  -6  -573191.70 8831.86   1
  -2  -6  -578375.30 8858.83   1
  -2   6  -576902.80 9940.35   1
  -2   6  -572234.20 6521.31   1
   2   6   6 329.992 204.311   1
   2   6   6 219.954 130.337   1
   2  -6   6 312.194  167.77   1
  -2  -6  -6 403.598 160.862   1
  -2  -6  -6  382.20 254.037   1
  -2   6  -6-1.14892  132.11   1
  -2   6  -6 361.233 225.667   1
   2  -6   7 2219.05 497.233   1
  -2   6  -7 2037.87 397.354   1
  -2  -6  -7 2360.67 470.013   1
  -2  -6  -7 2317.63 747.606   1
   2   6   8 62.3056 103.698   1
   2  -6   8-5.23995 70.3335   1
  -2  -6  -8 34.2344 62.9805   1
  -2   6  -8 -17.168 56.8016   1
   2  -6   922364.70 2997.30   1
   2   6   923839.00 2752.65   1
  -2  -6  -923535.20 2193.52   1
  -2   6  -919776.80 1944.15   1
   2  -6  10 38.5841 41.0888   1
  -2  -6 -10-61.8835 57.1887   1
   2   7 -11 327.367 136.558   1
   2  -7 -11 263.731 145.293   1
  -2  -7  11  197.03 157.056   1
  -2  -7  11 111.353 240.919   1
  -2   7  11 65.6954 190.004   1
  -2   7  11 197.143 202.045   1
   2   7 -10 7328.37 933.435   1
   2  -7 -10 8528.37 1154.37   1
  -2   7  10 6031.09 988.533   1
  -2  -7  10 6031.31 1146.00   1
  -2  -7  10 8281.21 1328.36   1
  -2   7  10 4854.26 1140.52   1
   2  -7  -911819.80 2148.25   1
   2   7  -911895.90 1407.15   1
  -2  -7   913119.30 1974.80   1
  -2  -7   911018.40 1735.84   1
  -2   7   911232.80 1553.51   1
  -2   7   910867.80 1899.32   1
   2  -7  -8 7937.62 1035.80   1
   2   7  -8 8232.69 1015.19   1
   2  -7  -8 7010.43 1131.13   1
  -2  -7   8 8781.53 1534.47   1
  -2  -7   8 8080.29 1313.30   1
  -2   7   8 8607.22 2132.04   1
  -2   7   8 8257.86 1155.00   1
   2  -7  -7  373.57 169.608   1
   2   7  -7 298.555 151.997   1
   2  -7  -7 337.954 157.118   1
  -2   7   7 162.871  159.90   1
  -2  -7   7 429.401 264.332   1
  -2  -7   7 144.347 304.119   1
  -2   7   7 250.347  346.95   1
   2   7  -624802.70 2091.48   1
   2   7  -626136.90 2261.03   1
   2  -7  -628200.80 4448.68   1
   2  -7  -626359.00 2174.05   1
   2  -7  -625486.00 2903.55   1
  -2   7   623109.10 2443.90   1
  -2   7   630507.80 3037.23   1
  -2  -7   623431.70 1934.07   1
  -2  -7   623081.30 3574.10   1
  -2  -7   622497.90 2829.86   1
  -2  -7   625672.10 2473.26   1
  -2   7   625964.40 2271.27   1
  -2   7   626881.60 2598.54   1
   2  -7  -537425.30 3092.42   1
   2  -7  -539324.50 3450.63   1
   2   7  -539667.80 2971.03   1
   2   7  -540319.30 3473.32   1
   2  -7  -532829.80 2611.16   1
   2  -7  -532437.20 4310.05   1
  -2   7   537021.40 3364.73   1
  -2  -7   536076.30 3694.27   1
  -2  -7   538650.90 3910.74   1
  -2  -7   539571.50 3344.05   1
  -2  -7   535061.70 3645.29   1
  -2  -7   538456.70 3712.31   1
  -2   7   535561.50 3293.38   1
  -2   7   539887.70 4003.54   1
  -2   7   538824.20 2741.34   1
   2  -7  -439336.10 3093.51   1
   2   7  -439592.30 3036.77   1
   2   7  -437698.80 2661.32   1
   2   7  -438698.30 2499.70   1
   2  -7  -437174.40 3410.21   1
   2  -7  -441258.30 2735.18   1
   2  -7  -437384.20 2980.84   1
  -2   7   435578.00 2929.05   1
  -2  -7   439287.70 2820.51   1
  -2  -7   437299.50 2814.41   1
  -2  -7   437130.60 3253.05   1
  -2  -7   439638.30 4352.63   1
  -2  -7   439246.50 2896.90   1
  -2  -7   436754.00 2562.21   1
  -2   7   437973.40 2410.77   1
  -2   7   439989.90 2981.51   1
  -2   7   435511.80 2694.31   1
   2   7  -3 860.099 103.443   1
   2   7  -3 796.036 161.902   1
   2   7  -3  895.88  75.368   1
   2   7  -3 781.084 81.6755   1
   2  -7  -3 628.352 123.919   1
   2  -7  -3 817.796 132.354   1
   2  -7  -3 710.154 90.0737   1
  -2   7   3 787.534 117.547   1
  -2   7   3 761.381  121.60   1
  -2  -7   3 691.052 121.161   1
  -2  -7   3 725.582 83.8108   1
  -2  -7   3 615.548  165.57   1
  -2  -7   3 803.764 111.779   1
  -2  -7   3 752.523 95.2924   1
  -2   7   3 674.476 90.6164   1
  -2   7   3  363.73 98.0299   1
  -2   7   3 685.076 57.6858   1
   2   7  -249259.60 2787.23   1
   2   7  -246414.50 3610.02   1
   2   7  -247597.20 3362.61   1
   2   7  -248240.10 3440.94   1
   2   7  -250867.30 3152.38   1
   2  -7  -245431.20 3582.53   1
   2  -7  -250966.70 3212.31   1
   2  -7  -242462.40 3167.42   1
   2  -7  -237606.30 2199.21   1
   2  -7  -246281.00 2680.92   1
   2  -7  -248917.30 3448.62   1
   2  -7  -253451.70 3954.57   1
  -2   7   247414.40 3008.13   1
  -2  -7   242555.90 2587.04   1
  -2  -7   248760.70 3359.36   1
  -2  -7   246134.30 3256.99   1
  -2  -7   246099.60 3248.83   1
  -2  -7   250558.50 4065.37   1
  -2   7   246183.90 2945.54   1
   2  -7  -132730.60 2438.07   1
   2   7  -137656.00 2280.14   1
   2   7  -134304.60 2737.05   1
   2   7  -135401.90 2401.11   1
   2   7  -135290.60 2274.04   1
   2  -7  -134062.50 2133.19   1
   2  -7  -136841.10 2290.56   1
   2  -7  -134173.30 2111.20   1
  -2   7   134426.40 2167.23   1
  -2  -7   135431.20 2228.14   1
  -2  -7   135632.40 2383.31   1
  -2  -7   136505.60 2297.13   1
  -2  -7   130476.80 2181.39   1
  -2   7   133700.30 2105.00   1
  -2   7   134657.00 1974.98   1
   2  -7   049458.00 2402.54   1
   2  -7   050227.50 3544.25   1
   2  -7   046200.60 3188.76   1
   2   7   048981.10 3293.08   1
   2   7   051742.20 3565.39   1
   2   7   046933.80 3399.15   1
   2  -7   043591.80 3253.19   1
   2  -7   045743.70 2976.64   1
  -2  -7   049926.30 3573.12   1
  -2  -7   047080.10 3125.54   1
  -2  -7   049731.00 3570.52   1
  -2  -7   042331.30 3015.57   1
  -2  -7   045480.90 3414.22   1
  -2   7   048693.50 3413.62   1
  -2   7   048756.50 3151.95   1
  -2   7   051339.60 3296.21   1
   2  -7   1 1011.20 90.2943   1
   2  -7   1 780.753 227.921   1
   2  -7   1 1113.24 139.525   1
   2   7   1  825.41 93.1596   1
   2   7   1 973.883  141.26   1
   2  -7   1 1107.47 153.141   1
   2  -7   1 949.686 78.7681   1
  -2   7  -1 865.561 76.7752   1
  -2   7  -1 942.887 121.411   1
  -2  -7  -1 988.435  145.87   1
  -2  -7  -1 1031.91 154.656   1
  -2  -7  -1 961.076 112.541   1
  -2  -7  -1 1077.49 146.185   1
  -2  -7  -1 778.058 146.062   1
  -2   7  -1 793.476 47.2547   1
  -2   7  -1 763.899 135.919   1
   2  -7   251041.10 3626.17   1
   2  -7   251859.80 4097.58   1
   2  -7   249328.30 4242.74   1
   2   7   250829.30 3423.73   1
   2   7   249542.90 4303.18   1
   2   7   242746.70 2627.57   1
   2   7   252723.90 4121.63   1
   2  -7   250353.40 3899.82   1
   2  -7   244211.90 3172.40   1
  -2   7  -249851.00 3158.47   1
  -2  -7  -248572.30 3771.29   1
  -2  -7  -240666.10 3280.39   1
  -2  -7  -249413.70 4131.45   1
  -2  -7  -248757.90 3260.59   1
  -2  -7  -251261.90 3650.33   1
  -2  -7  -249426.20 4039.48   1
  -2   7  -249317.40 4356.69   1
  -2   7  -248515.30 4341.88   1
  -2   7  -246402.60 2907.54   1
   2  -7   339405.50 4016.68   1
   2   7   341672.10 5054.77   1
   2   7   348223.60 4038.10   1
   2   7   344002.80 2906.59   1
   2   7   342227.70 3148.17   1
   2  -7   345513.00 3663.54   1
   2  -7   344294.10 4295.09   1
   2  -7   344943.10 3277.62   1
  -2  -7  -343582.30 3896.41   1
  -2  -7  -343524.70 3328.72   1
  -2  -7  -344384.70 3069.02   1
  -2  -7  -340110.90 3317.38   1
  -2  -7  -342975.20 4007.45   1
  -2   7  -346553.70 4194.70   1
  -2   7  -346718.80 4059.15   1
  -2   7  -343344.00 3017.92   1
  -2   7  -346170.00 4043.05   1
   2  -7   425333.60 1967.84   1
   2  -7   425064.30 2051.82   1
   2   7   426623.30 1875.03   1
   2   7   425751.10 2346.77   1
   2   7   427498.80 3353.94   1
   2  -7   425482.00 2385.32   1
   2  -7   423567.80 2828.19   1
  -2   7  -424552.90 2050.50   1
  -2   7  -426465.50 2731.52   1
  -2  -7  -427472.90 2284.76   1
  -2  -7  -426132.60 2932.67   1
  -2  -7  -423935.80 2341.51   1
  -2  -7  -420937.40 1924.96   1
  -2   7  -425017.40 3297.96   1
  -2   7  -426425.70 2390.30   1
   2  -7   5 470.314 318.958   1
   2   7   5 429.773 223.273   1
   2   7   5  259.15 204.338   1
  -2   7  -5 404.693 241.532   1
  -2   7  -5 381.867 132.002   1
  -2  -7  -5 176.489 240.951   1
  -2  -7  -5 418.231 414.713   1
  -2  -7  -5 531.479 198.575   1
  -2   7  -5 526.716 376.826   1
   2   7   612329.50 1725.89   1
   2  -7   612015.60 1528.09   1
  -2   7  -612549.20 1208.71   1
  -2  -7  -613740.10 1484.82   1
  -2  -7  -614294.40 2982.10   1
  -2   7  -613108.00 1883.89   1
   2   7   7 4788.75 1983.71   1
   2  -7   715272.70 1703.77   1
  -2  -7  -717417.60 1716.73   1
  -2   7  -715439.60 1487.40   1
   2  -7   811316.50 1463.95   1
   2   7   810565.70 1853.03   1
  -2  -7  -811939.90 1335.12   1
  -2   7  -810204.50 1208.38   1
   2   7   9-15.7486  169.96   1
   2  -7   9 295.606 137.143   1
  -2  -7  -9  229.30 127.668   1
  -2   7  -9 125.916 110.507   1
   2  -7  10 1394.57 531.193   1
  -2  -7 -10 2541.91 303.436   1
   2   8 -11-8.78821   48.31   1
   2  -8 -11-13.8625 47.0804   1
  -2  -8  11 97.1105 59.4791   1
  -2  -8  11-27.6263 53.4173   1
   2   8 -1011317.60 1256.94   1
   2  -8 -1012800.40 1519.46   1
  -2   8  10 7189.49 1455.97   1
  -2  -8  1014010.50 2500.32   1
  -2  -8  1010033.20 1609.16   1
  -2   8  10 8138.10 1238.03   1
   2   8  -9 112.577 102.835   1
   2  -8  -9 2.19272 144.673   1
   2  -8  -9 15.5686 107.337   1
  -2  -8   9 4.83736 138.441   1
  -2  -8   9 26.9237 158.095   1
  -2   8   9 145.717 113.058   1
  -2   8   9 52.3701 231.896   1
   2  -8  -810159.60 1416.58   1
   2  -8  -812670.90 1453.07   1
   2   8  -813306.60 1994.70   1
  -2   8   813978.80 2055.07   1
  -2  -8   813642.90 2894.58   1
  -2  -8   812157.90 1837.32   1
  -2   8   812860.10 1572.77   1
   2   8  -7 686.497 298.387   1
   2  -8  -7 1900.76 345.584   1
   2  -8  -7 1750.25 313.695   1
  -2  -8   7 1282.12 470.225   1
  -2  -8   7 1244.74 410.067   1
  -2   8   7 1009.05 434.708   1
  -2   8   7 816.587  326.69   1
   2  -8  -630451.30 2887.70   1
   2   8  -631813.20 2726.27   1
   2   8  -632192.90 2666.59   1
   2  -8  -633285.30 2795.43   1
  -2   8   633416.70 3328.83   1
  -2   8   631655.10 2560.67   1
  -2  -8   628799.00 4569.87   1
  -2  -8   630663.60 3140.63   1
  -2  -8   629553.40 3085.35   1
  -2  -8   629328.00 4366.21   1
  -2   8   632915.50 2948.69   1
  -2   8   629377.90 2892.91   1
   2  -8  -5 314.591 306.692   1
   2  -8  -5 322.554 126.523   1
   2   8  -5 414.431 99.8548   1
   2   8  -5 164.762 86.1868   1
   2  -8  -5 192.099 110.409   1
   2  -8  -5 4.92307 81.2113   1
  -2   8   5 245.292 92.5132   1
  -2   8   5-4.27325 108.971   1
  -2  -8   5 219.244  144.48   1
  -2  -8   5 356.464  138.40   1
  -2  -8   5 136.601 95.9177   1
  -2  -8   5 274.919 111.836   1
  -2  -8   5 278.357 109.129   1
  -2   8   5 293.696 70.8856   1
  -2   8   5  122.86 104.037   1
   2  -8  -454337.30 5022.04   1
   2   8  -457101.40 4145.36   1
   2   8  -467874.00 5223.20   1
   2   8  -462406.30 4969.20   1
   2  -8  -469520.30 5267.23   1
   2  -8  -458262.00 5703.52   1
   2  -8  -459642.70 5297.25   1
  -2   8   461774.80 6066.17   1
  -2  -8   467754.90 5609.61   1
  -2  -8   461503.70 5134.25   1
  -2  -8   464647.00 5360.15   1
  -2  -8   460906.50 5651.06   1
  -2  -8   458499.30 6725.34   1
  -2  -8   461363.70 5138.34   1
  -2   8   462933.70 4574.72   1
  -2   8   466348.50 5376.56   1
  -2   8   459008.80 4936.43   1
   2  -8  -3 112.247 56.7773   1
   2  -8  -3 322.156   61.03   1
   2  -8  -3  79.755 23.6447   1
   2   8  -3 30.3165 68.9348   1
   2   8  -3 31.0502 30.0787   1
   2   8  -3-0.21828 44.0149   1
   2   8  -3 73.8221 75.3296   1
   2   8  -3 8.21489   45.20   1
   2  -8  -3 0.59069 33.0085   1
   2  -8  -3 53.8527 90.2014   1
  -2  -8   3 322.808 66.5507   1
  -2   8   3 79.3886 56.5198   1
  -2  -8   3 91.1454 55.9978   1
  -2  -8   3 161.408 47.5804   1
  -2  -8   3 102.548 37.3602   1
  -2  -8   3 52.0514 32.8571   1
  -2   8   3  105.98 48.9777   1
  -2   8   3  95.268 43.0801   1
  -2   8   3 60.9558 25.0985   1
   2  -8  -236899.10 2682.70   1
   2  -8  -236609.60 2119.80   1
   2   8  -240419.00 2193.10   1
   2   8  -242229.00 3064.55   1
   2   8  -241960.30 3299.51   1
   2   8  -245023.80 2762.50   1
   2   8  -246914.30 3570.59   1
   2  -8  -240780.00 2663.91   1
   2  -8  -241348.30 3160.67   1
   2  -8  -242708.50 3015.87   1
   2  -8  -240626.10 2287.27   1
   2  -8  -243310.90 2697.47   1
  -2  -8   239895.90 2872.33   1
  -2  -8   244054.20 3145.71   1
  -2  -8   238192.50 2226.51   1
  -2  -8   239904.40 2570.66   1
  -2  -8   241850.90 2941.67   1
  -2   8   241102.60 2598.42   1
  -2   8   239470.80 2402.06   1
   2  -8  -1 122.255 38.9981   1
   2   8  -1 97.7066 77.2202   1
   2   8  -1 14.7988 38.2552   1
   2   8  -1 95.2302 53.5877   1
   2   8  -1 54.1295 42.9428   1
   2  -8  -1 101.131 57.5058   1
   2  -8  -1 80.8283 41.3808   1
   2  -8  -1  108.88  34.009   1
  -2   8   1 6.17997 23.7067   1
  -2  -8   1 -3.1709  44.589   1
  -2  -8   1 81.6938 40.5744   1
  -2  -8   1 152.533 39.9485   1
  -2  -8   1 108.274 51.7211   1
  -2   8   1 177.441 36.8655   1
  -2   8   1 97.6174 40.9247   1
   2  -8   021252.00 1455.86   1
   2  -8   021715.80 1574.40   1
   2  -8   022673.00 1446.98   1
   2   8   024029.40 1540.88   1
   2   8   024808.80 1532.77   1
   2   8   023625.10 1651.53   1
   2  -8   023293.70 1514.90   1
   2  -8   021452.20 905.596   1
   2  -8   021942.50 1266.92   1
  -2   8   022390.30 1439.17   1
  -2  -8   022183.20 1504.33   1
  -2  -8   022073.50 1816.71   1
  -2  -8   023199.30 1472.95   1
  -2  -8   022999.70 1497.23   1
  -2  -8   023649.30 1386.25   1
  -2   8   022445.70 1380.47   1
  -2   8   025151.60 1402.49   1
   2   8   1 1879.74 218.645   1
   2   8   1 1475.09 168.506   1
   2   8   1 1369.71  133.40   1
   2  -8   1 1237.78 149.984   1
   2  -8   1 1411.94 176.747   1
   2  -8   1 1515.99 194.028   1
   2  -8   1 1421.35 134.079   1
   2  -8   1 1322.33 187.629   1
  -2   8  -1 1646.19 189.233   1
  -2  -8  -1 1302.45 187.182   1
  -2  -8  -1 1561.18 149.348   1
  -2  -8  -1 1406.85 177.848   1
  -2  -8  -1 1407.53 196.058   1
  -2  -8  -1 1294.56 210.769   1
  -2   8  -1 1471.29 147.752   1
  -2   8  -1 1069.85 97.6337   1
  -2   8  -1 1210.98  67.897   1
   2  -8   270825.00 6215.09   1
   2   8   260835.40 4039.34   1
   2   8   271185.60 6047.92   1
   2   8   273914.00 7061.36   1
   2   8   269801.70 5242.64   1
   2  -8   261765.90 4575.28   1
   2  -8   270690.10 6107.44   1
   2  -8   265971.50 5005.53   1
   2  -8   266845.70 6035.94   1
  -2   8  -268290.50 5135.22   1
  -2   8  -268798.80 4966.12   1
  -2  -8  -267144.50 5041.73   1
  -2  -8  -263265.60 6018.84   1
  -2  -8  -267131.20 5833.94   1
  -2  -8  -273028.80 6997.12   1
  -2  -8  -266091.20 5688.48   1
  -2  -8  -265956.50 4990.60   1
  -2   8  -269213.50 6573.34   1
  -2   8  -269287.50 6645.28   1
   2   8   3 528.623 235.806   1
   2   8   3 66.0893 36.9041   1
   2   8   3 161.395 147.691   1
   2  -8   3 204.514  90.279   1
   2  -8   3 194.367 64.5586   1
   2  -8   3 175.598   87.87   1
   2  -8   3 84.7521 114.461   1
  -2   8  -3 165.187 114.353   1
  -2   8  -3 103.825 87.5841   1
  -2  -8  -3 406.925 110.023   1
  -2  -8  -3 183.976 109.294   1
  -2  -8  -3  136.63 110.482   1
  -2  -8  -3 52.7751 117.651   1
  -2  -8  -3 124.784 49.1656   1
  -2  -8  -3 152.123 79.4015   1
  -2   8  -3 212.644 107.577   1
  -2   8  -3  197.16 166.744   1
   2  -8   424848.20 2141.35   1
   2  -8   424233.50 3688.17   1
   2   8   430565.70 3529.52   1
   2   8   425476.80 2898.96   1
   2  -8   425814.00 2505.52   1
   2  -8   425377.00 2010.50   1
  -2   8  -425219.00 2748.55   1
  -2  -8  -420219.70 1931.66   1
  -2  -8  -426694.00 3787.46   1
  -2  -8  -427348.80 2298.21   1
  -2  -8  -423888.60 2488.09   1
  -2   8  -425098.90 2510.59   1
  -2   8  -424726.50 1785.88   1
  -2   8  -427372.90 2552.62   1
   2   8   5  784.67 321.091   1
   2  -8   5 1296.53 316.786   1
  -2   8  -5 626.853 185.748   1
  -2  -8  -5 891.578 377.058   1
  -2  -8  -5 1142.23 289.183   1
  -2   8  -5 767.635 341.566   1
  -2   8  -5 837.731  558.00   1
   2  -8   624568.30 3042.43   1
   2   8   621251.80 2621.94   1
   2  -8   621495.30 2465.54   1
  -2   8  -619127.00 1845.47   1
  -2  -8  -623751.10 2577.85   1
  -2  -8  -622659.10 3031.02   1
  -2   8  -623148.40 2831.42   1
   2   8   7 107.931 125.763   1
   2  -8   7 81.8349 94.5585   1
  -2  -8  -7 31.1064 81.5467   1
  -2  -8  -7-64.5897 109.346   1
  -2   8  -7 4.54982 70.7224   1
   2   8   810409.90 1544.68   1
   2  -8   8 8121.17 1634.53   1
  -2  -8  -8 8921.39 1075.51   1
  -2   8  -8 6554.66 925.919   1
   2  -8   9 366.508 162.145   1
  -2   8  -9 155.411 127.471   1
  -2  -8  -9 345.338 147.619   1
   2  -8  10 5144.40 584.895   1
  -2  -8 -10 5182.82 487.541   1
   2  -9 -11 0.84532 40.9548   1
   2   9 -11 -65.681 74.4448   1
  -2  -9  11 46.6811 55.2625   1
   2  -9 -10 8841.10 1246.57   1
   2   9 -10 9295.15 1123.08   1
  -2   9  10 6879.25 1572.48   1
  -2  -9  10 9772.58 1365.06   1
  -2  -9  10 7209.69 1370.78   1
   2  -9  -910188.90 1338.66   1
   2  -9  -9 5228.16 1027.73   1
   2   9  -9 7925.40 1442.45   1
  -2   9   9 5082.78 1347.01   1
  -2   9   9 6873.63 1066.93   1
  -2  -9   9 9790.85 1458.98   1
  -2  -9   9 6687.25 1281.57   1
   2  -9  -8 6327.61  968.04   1
   2   9  -8 7512.04 885.184   1
   2  -9  -8 6811.52 1340.08   1
  -2   9   8 3960.51  876.93   1
  -2   9   8 6481.69 1288.62   1
  -2  -9   8 7775.77 1278.05   1
  -2  -9   8 5945.30 1162.84   1
   2  -9  -7 62.5119 78.1814   1
   2  -9  -7 39.3096 119.524   1
   2   9  -7 11.8402 74.2506   1
  -2   9   7 24.2584  98.832   1
  -2   9   7 9.89966 80.5624   1
  -2  -9   7 6.41087 102.479   1
  -2  -9   7 98.7709 114.007   1
   2  -9  -611717.90 1431.59   1
   2   9  -6 9093.28 1248.75   1
   2  -9  -6 9869.58 958.681   1
  -2   9   610026.90 1020.53   1
  -2   9   6 7836.19 953.062   1
  -2   9   6 8613.57 795.445   1
  -2  -9   6 7921.06 1207.62   1
  -2  -9   6 8703.79 1841.76   1
  -2  -9   6 9221.39 945.917   1
  -2  -9   6 8604.41 1143.88   1
  -2   9   6 9254.21 1583.82   1
   2  -9  -533928.20 3139.63   1
   2   9  -535828.20 2761.31   1
   2   9  -527827.10 2390.88   1
   2  -9  -532813.20 5277.75   1
   2  -9  -542192.20 3993.26   1
   2  -9  -536273.40 2749.70   1
  -2   9   536857.20 3031.71   1
  -2   9   531719.20 2787.24   1
  -2  -9   534438.60 3378.57   1
  -2  -9   530966.10 2832.72   1
  -2  -9   530296.40 3067.90   1
  -2  -9   533606.00 3005.84   1
  -2  -9   538033.90 3950.17   1
  -2   9   534037.70 2816.32   1
  -2   9   537254.50 2998.51   1
   2  -9  -418395.00 2036.64   1
   2   9  -420038.40 1233.82   1
   2   9  -418819.80 1118.47   1
   2   9  -417250.50 1177.41   1
   2  -9  -419926.30 1268.26   1
   2  -9  -419411.30 1821.15   1
   2  -9  -416845.10 1378.22   1
  -2   9   417462.40 1020.58   1
  -2  -9   417743.40 2114.87   1
  -2  -9   417685.90 1954.54   1
  -2  -9   417149.70 1362.73   1
  -2  -9   417195.70 1630.66   1
  -2  -9   412887.00 941.428   1
  -2  -9   415686.30 1250.18   1
  -2   9   417940.00 1220.72   1
  -2   9   415011.40 1183.43   1
  -2   9   416896.90 1332.54   1
   2  -9  -3 904.444 79.8091   1
   2  -9  -3 746.898 167.743   1
   2  -9  -3 912.133 107.614   1
   2  -9  -3 1119.29 233.679   1
   2  -9  -3 950.698 107.907   1
   2  -9  -3 955.435 160.644   1
   2   9  -3 1046.42 94.5013   1
   2   9  -3  663.02 205.663   1
   2   9  -3  530.31 127.991   1
   2   9  -3 768.911 77.2927   1
  -2   9   3 767.677 91.2584   1
  -2  -9   3 704.177 111.991   1
  -2  -9   3 1076.58 221.035   1
  -2  -9   3 774.089 91.8092   1
  -2  -9   3 734.883 165.487   1
  -2  -9   3 1202.77 170.103   1
  -2  -9   3 1045.55 148.282   1
  -2   9   3 739.473 118.506   1
  -2   9   3 1026.65  92.629   1
  -2   9   3  625.78 142.595   1
   2  -9  -216045.70 1020.96   1
   2  -9  -217224.90 785.539   1
   2  -9  -214464.10 1008.26   1
   2  -9  -216972.40 1252.42   1
   2  -9  -217119.90 909.071   1
   2  -9  -216620.80 1403.36   1
   2   9  -216688.60 1191.82   1
   2   9  -217372.30 1139.59   1
   2   9  -221149.70 1481.58   1
   2   9  -215037.40 652.615   1
   2   9  -219349.70 1004.25   1
   2  -9  -218191.70 991.145   1
  -2   9   216756.20 953.361   1
  -2   9   216492.20 929.937   1
  -2  -9   218079.50 1195.45   1
  -2  -9   217277.90 1114.67   1
  -2  -9   214819.30  818.79   1
  -2  -9   216212.70 1109.80   1
  -2  -9   216162.70 926.134   1
   2  -9  -132362.00 2401.46   1
   2  -9  -132236.00 1509.11   1
   2   9  -131749.50 2153.46   1
   2   9  -135415.80 2440.11   1
   2   9  -132693.20 2027.27   1
   2   9  -133490.30 2276.98   1
   2  -9  -131828.30 2010.53   1
   2  -9  -127236.60 1848.71   1
   2  -9  -129608.80 1387.66   1
   2  -9  -134111.80 2205.73   1
   2  -9  -132973.00 2134.06   1
  -2   9   131310.70 2327.65   1
  -2  -9   131758.90 2284.02   1
  -2  -9   130610.60 2052.16   1
  -2  -9   132480.80 2123.74   1
  -2  -9   130989.00 2353.64   1
  -2   9   128664.90 1540.17   1
   2  -9   035803.80 2712.26   1
   2  -9   037351.30 2661.49   1
   2  -9   035711.20 2190.05   1
   2  -9   038158.00 2010.55   1
   2   9   036095.50 2376.69   1
   2   9   028546.60 2256.75   1
   2   9   037146.70 2515.92   1
   2  -9   036491.90 2266.33   1
   2  -9   034867.00 2806.27   1
  -2   9   037420.10 2610.76   1
  -2  -9   036298.80 2644.35   1
  -2  -9   028704.20 2063.47   1
  -2  -9   036748.00 2589.97   1
  -2  -9   035395.00 2585.55   1
  -2  -9   036450.90 2427.26   1
  -2   9   039360.30 2453.27   1
   2  -9   1 800.109 278.204   1
   2  -9   1 982.052  91.842   1
   2  -9   1 1132.08 91.1768   1
   2   9   1 1312.40 126.071   1
   2   9   1 1356.05 205.501   1
   2   9   1 1103.36 155.159   1
   2  -9   1 1071.31 137.674   1
   2  -9   1 1346.42 185.327   1
  -2   9  -1 1112.56 132.851   1
  -2   9  -1  825.42 99.2217   1
  -2   9  -1 1150.46 179.128   1
  -2  -9  -1 1065.61  207.71   1
  -2  -9  -1 977.101 139.809   1
  -2  -9  -1 1007.54 118.288   1
  -2  -9  -1 1138.81 156.623   1
  -2  -9  -1 1123.49 183.756   1
  -2   9  -1 1023.89 91.3835   1
   2  -9   2 3395.45 383.435   1
   2  -9   2 3612.91 397.234   1
   2  -9   2 2822.56 178.894   1
   2   9   2 2660.76 153.848   1
   2   9   2 3241.85 228.894   1
   2   9   2 3966.51  338.47   1
   2   9   2 3955.07 559.931   1
   2  -9   2 3406.47  244.65   1
   2  -9   2 3325.12 370.228   1
  -2   9  -2 3589.43 372.973   1
  -2   9  -2 3385.28  404.49   1
  -2  -9  -2 2590.20 182.414   1
  -2  -9  -2 2937.89 444.272   1
  -2  -9  -2 3139.62 277.053   1
  -2  -9  -2 3455.56 368.625   1
  -2  -9  -2 3234.00 227.111   1
  -2  -9  -2 3097.98 346.153   1
  -2   9  -2 3200.49 187.341   1
  -2   9  -2 3124.17 165.426   1
   2  -9   343208.30 3843.01   1
   2  -9   343661.70 3801.26   1
   2  -9   342425.00 4036.13   1
   2  -9   345858.60 3886.43   1
   2   9   345218.80 6346.76   1
   2   9   341524.30 2913.70   1
   2   9   351148.70 4825.78   1
  -2   9  -344711.00 4597.26   1
  -2  -9  -343515.80 3970.62   1
  -2  -9  -336144.70 4820.37   1
  -2  -9  -344181.80 3489.00   1
  -2  -9  -340393.30 3135.44   1
  -2  -9  -339456.50 3450.49   1
  -2   9  -348497.80 3383.41   1
  -2   9  -339510.30 3648.52   1
   2  -9   428097.10 2548.09   1
   2   9   435846.60 4041.81   1
   2   9   428866.70 2646.81   1
   2  -9   427930.30 2828.83   1
   2  -9   425293.30 2831.67   1
  -2   9  -430310.60 3542.41   1
  -2   9  -429642.40 2623.06   1
  -2   9  -433149.50 3156.72   1
  -2  -9  -429005.20 3131.80   1
  -2  -9  -428895.80 2572.06   1
  -2  -9  -424905.80 2845.93   1
  -2  -9  -421484.30 2129.74   1
  -2   9  -430646.60 2970.44   1
   2  -9   5 245.078 188.419   1
   2   9   5 248.901 177.298   1
  -2   9  -5 295.348 184.931   1
  -2  -9  -5  235.69  170.07   1
  -2  -9  -5 358.858 208.846   1
  -2   9  -5  157.52 260.006   1
  -2   9  -5 162.722 112.686   1
   2  -9   6 559.698 271.988   1
   2  -9   6 423.089 347.221   1
   2   9   6 692.014 287.501   1
   2  -9   6 666.431 320.282   1
  -2   9  -6-18.2749  316.26   1
  -2  -9  -6 664.431 278.751   1
  -2  -9  -6 883.896  345.82   1
   2  -9   715873.70 2027.96   1
   2   9   719183.80 2484.53   1
  -2  -9  -714869.60 2228.56   1
  -2  -9  -716839.60 1852.75   1
  -2   9  -714792.80 1631.27   1
   2   9   8 6226.76 1557.67   1
   2  -9   8 5021.83 797.678   1
  -2   9  -8 3811.92 662.938   1
  -2  -9  -8 4877.65  731.62   1
   2   9   9 89.4047 114.979   1
   2  -9   9  113.56 93.3064   1
  -2   9  -9 42.0202 119.054   1
  -2  -9  -9 11.4836 80.7883   1
   2  10 -1112298.40 1268.60   1
  -2 -10  1111770.70 2018.51   1
   2 -10 -10 0.05914 91.8779   1
   2  10 -10 85.6685 80.7531   1
  -2  10  10-14.4472 85.7975   1
  -2 -10  10 28.7154 103.648   1
  -2 -10  10 75.4197 105.811   1
   2 -10  -9 95.7128 90.7048   1
   2 -10  -9  39.645 91.5578   1
   2  10  -9-24.6625 66.1266   1
  -2  10   9-27.3837  114.28   1
  -2 -10   9 25.9107 102.384   1
  -2 -10   9-21.8838 97.8433   1
   2 -10  -8 64.3025 130.993   1
   2 -10  -8-33.8683 137.013   1
   2  10  -8  112.63 90.8539   1
  -2  10   8 27.4899 154.729   1
  -2 -10   8 22.6304 216.185   1
  -2 -10   8-4.60597 134.456   1
   2 -10  -748359.70 4884.38   1
   2 -10  -757686.90 6559.44   1
   2  10  -750432.50 5816.33   1
  -2  10   748930.80 5119.01   1
  -2 -10   740425.40 5232.73   1
  -2 -10   745935.40 5595.69   1
   2 -10  -6 118.053 139.294   1
   2 -10  -6 136.059 90.4636   1
   2  10  -6 129.581 131.643   1
  -2  10   6  49.212 102.501   1
  -2  10   6 30.6855  87.202   1
  -2  10   6 97.1203 79.1981   1
  -2  10   6-4.73538 95.1861   1
  -2 -10   6 99.6585 147.936   1
  -2 -10   6 150.224 117.595   1
  -2 -10   6 98.7473 190.242   1
   2 -10  -5 1640.67 786.647   1
   2 -10  -5 1661.11 403.781   1
   2 -10  -5 1246.51 308.559   1
   2 -10  -5-8.80739 368.007   1
   2  10  -5 1484.45 210.804   1
   2  10  -5 1479.81 235.087   1
  -2  10   5 1446.05 238.428   1
  -2  10   5 1503.00 194.932   1
  -2  10   5 900.034 247.874   1
  -2 -10   5 1052.61 316.792   1
  -2 -10   5 1384.26 434.746   1
  -2 -10   5 1847.96 280.739   1
  -2 -10   5 857.339 278.561   1
  -2 -10   5 1251.06 304.556   1
   2 -10  -412030.70 2258.55   1
   2 -10  -412096.70 1086.06   1
   2 -10  -414132.50 981.813   1
   2 -10  -411520.60 1347.22   1
   2  10  -415079.90 908.798   1
   2  10  -412770.40 914.597   1
  -2  10   412620.60 979.553   1
  -2  10   410976.20  920.28   1
  -2  10   412620.10 863.381   1
  -2 -10   414032.20 1644.22   1
  -2 -10   410152.10 962.585   1
  -2 -10   411952.00 1507.36   1
  -2 -10   413026.90 1044.00   1
  -2 -10   412861.20 1135.25   1
   2 -10  -387460.30 8804.82   1
   2 -10  -398027.30 8226.53   1
   2 -10  -389969.70 9216.60   1
   2 -10  -394305.30 8987.50   1
   2 -10  -386221.00 6814.12   1
   2  10  -3103959.0 8461.99   1
   2  10  -390431.60 7122.04   1
   2  10  -391994.10 8149.85   1
  -2  10   388461.10 7306.59   1
  -2  10   390079.90 8203.46   1
  -2  10   390220.20 7592.62   1
  -2 -10   399325.30 9587.98   1
  -2 -10   391948.40 8384.65   1
  -2 -10   373344.50 7080.52   1
  -2 -10   365252.00 6890.45   1
  -2 -10   388161.20 9522.55   1
  -2 -10   388885.20 7275.24   1
   2 -10  -2 1883.42 157.358   1
   2 -10  -2 1926.73 163.844   1
   2 -10  -2 1872.80 112.751   1
   2 -10  -2 1770.86 251.867   1
   2 -10  -2 2203.30  293.35   1
   2 -10  -2 1688.43 229.838   1
   2  10  -2 1800.13 219.647   1
   2  10  -2 1670.29 255.621   1
   2  10  -2 1837.32  138.95   1
   2  10  -2 1589.69 71.4073   1
   2  10  -2 2212.34 422.467   1
  -2  10   2 1615.55 114.903   1
  -2  10   2 1745.29 104.486   1
  -2  10   2 1844.73 169.324   1
  -2 -10   2 1778.74 383.572   1
  -2 -10   2 1795.23 244.758   1
  -2 -10   2 1750.87 97.8224   1
  -2 -10   2 1778.66 228.323   1
  -2 -10   2 1958.03 289.463   1
   2 -10  -1 3105.16 242.621   1
   2 -10  -1 3102.66 335.985   1
   2 -10  -1 2500.76 366.026   1
   2 -10  -1 3226.18 408.744   1
   2 -10  -1 2878.58 264.363   1
   2 -10  -1 2744.81 124.957   1
   2  10  -1 3391.56 294.654   1
   2  10  -1 3251.43 297.431   1
   2  10  -1 3318.47 302.173   1
   2  10  -1 3343.94 257.167   1
  -2  10   1 2958.29 139.403   1
  -2  10   1 3163.79 269.264   1
  -2 -10   1 3114.06 289.154   1
  -2 -10   1 3344.74 274.314   1
  -2 -10   1 3047.55 325.882   1
  -2 -10   1 3298.89 250.328   1
   2 -10   0 109.888  120.06   1
   2 -10   0 81.7733  44.323   1
   2 -10   0  201.10 46.3534   1
   2 -10   0 116.671 71.4712   1
   2 -10   0 284.348 34.8774   1
   2 -10   0 120.946 64.8346   1
   2 -10   0 78.9257 22.9896   1
   2  10   0 96.1098  93.739   1
   2  10   0 144.811 58.7731   1
  -2  10   0 124.862  32.312   1
  -2  10   0 102.115 69.6637   1
  -2 -10   0 218.969 73.2204   1
  -2 -10   0 155.511 55.7389   1
  -2 -10   0 364.747 76.1633   1
  -2 -10   0 160.645 68.4458   1
  -2 -10   0 109.556 52.8655   1
   2 -10   195483.70 9597.48   1
   2 -10   1134934.012514.30   1
   2 -10   1131871.014001.30   1
   2 -10   1133769.012967.40   1
   2 -10   1131658.013753.70   1
   2 -10   1132476.012082.40   1
   2  10   1139865.013473.10   1
   2  10   1145377.015402.00   1
   2  10   1138309.014138.60   1
  -2  10  -1132904.012804.30   1
  -2  10  -1135287.013990.30   1
  -2  10  -1133384.012297.60   1
  -2 -10  -1110909.013646.10   1
  -2 -10  -1141534.013964.80   1
  -2 -10  -1119333.011964.20   1
  -2 -10  -1135416.014188.50   1
  -2 -10  -1137245.013031.50   1
   2 -10   2 791.004 133.564   1
   2 -10   2  897.72 209.407   1
   2 -10   2 1064.75 177.721   1
   2 -10   2 1085.11 214.618   1
   2  10   2 880.672 113.007   1
   2  10   2 1051.47 160.044   1
   2  10   2 855.749 291.591   1
  -2  10  -2 1299.03 236.091   1
  -2  10  -2 761.002 94.5922   1
  -2  10  -2 948.776 180.211   1
  -2 -10  -2 764.644 142.854   1
  -2 -10  -2 641.617  399.82   1
  -2 -10  -2  798.88 275.158   1
  -2 -10  -2 869.604 191.461   1
  -2 -10  -2 1007.87  111.63   1
   2 -10   3 7303.75 829.819   1
   2 -10   310571.00 922.648   1
   2 -10   3 8139.01 851.139   1
   2 -10   3 7927.38  648.31   1
   2  10   3 8095.94 1036.18   1
   2  10   3 8359.83 1701.82   1
  -2  10  -3 7599.39 1336.20   1
  -2  10  -3 7237.69 1129.07   1
  -2  10  -3 8379.35 575.041   1
  -2 -10  -3 7654.42 952.188   1
  -2 -10  -3 6694.01 707.153   1
  -2 -10  -3 7762.03 856.283   1
  -2 -10  -3 4852.74 991.861   1
   2 -10   4 99.8302 130.078   1
   2 -10   4 145.266 114.458   1
   2 -10   4 182.621 134.598   1
   2 -10   4-2.53589 94.9608   1
   2  10   4 155.606 113.821   1
   2  10   4 99.1659 150.318   1
  -2  10  -4 146.312 196.082   1
  -2  10  -4 274.154 124.141   1
  -2  10  -4 121.165 70.4151   1
  -2 -10  -4 225.286 152.752   1
  -2 -10  -4 121.395  105.21   1
   2 -10   545748.60 5401.55   1
   2  10   546780.80 6295.84   1
  -2  10  -545463.40 4993.91   1
  -2  10  -544966.70 4212.22   1
  -2  10  -557749.00 6903.59   1
  -2 -10  -544576.70 4939.97   1
  -2 -10  -548986.80 7231.36   1
   2 -10   6 3358.00 719.666   1
   2 -10   6 986.822 1229.31   1
   2  10   6 4450.39 1089.62   1
  -2  10  -6 2925.62 520.169   1
  -2 -10  -6 4195.81 1063.58   1
  -2 -10  -6 3855.52 1173.51   1
   2 -10   7 334.034  227.61   1
   2  10   7 896.217 277.495   1
  -2  10  -7 7.00926 165.553   1
  -2 -10  -7 460.211  238.19   1
  -2 -10  -7 428.246 322.611   1
   2 -10   8 286.278 176.302   1
   2  10   8 355.502 234.145   1
  -2  10  -8-3.18535 142.601   1
  -2 -10  -8 356.077  155.71   1
   2 -10   916676.80 2110.17   1
   2  10   917251.30 1713.50   1
  -2  10  -9 8805.49 1163.22   1
  -2 -10  -914913.60 1311.06   1
   2  11 -11 19.7395 48.9093   1
  -2 -11  11-0.16951  45.985   1
   2 -11 -10-1.56897 312.208   1
   2  11 -10 1359.67 452.006   1
  -2 -11  10 1364.79 388.779   1
  -2 -11  10 1260.64 347.855   1
   2 -11  -911041.50 1618.44   1
   2 -11  -9 9044.50 2327.85   1
   2  11  -910401.00 1277.04   1
  -2  11   9 7838.91 1262.54   1
  -2 -11   9 9186.75 1707.09   1
  -2 -11   911967.30 1722.58   1
   2 -11  -811716.50 1679.58   1
   2 -11  -8 9821.07 1670.94   1
   2  11  -810044.80 1183.92   1
  -2  11   8 8280.18 1234.32   1
  -2 -11   8 7732.58 1613.24   1
  -2 -11   810147.20 1606.74   1
   2 -11  -7 337.442 187.659   1
   2 -11  -7 259.596 190.664   1
   2  11  -7 117.803 123.122   1
  -2  11   7 79.1983 128.769   1
  -2 -11   7 2.43396  176.62   1
  -2 -11   7 133.342 173.713   1
   2 -11  -612127.70 1215.45   1
   2 -11  -611653.30 1658.59   1
   2  11  -612853.60 1188.28   1
  -2  11   612087.80 1242.50   1
  -2 -11   6 9932.24 2166.59   1
  -2 -11   610454.40 1437.88   1
  -2 -11   611743.90 1323.01   1
   2 -11  -539393.20 3248.22   1
   2 -11  -547074.10 9009.33   1
   2 -11  -533938.40 4104.25   1
   2 -11  -530379.30 3678.49   1
   2  11  -538804.40 3149.37   1
   2  11  -540639.60 3619.44   1
  -2  11   539918.50 3388.82   1
  -2 -11   524998.60 3712.17   1
  -2 -11   534475.40 3412.81   1
  -2 -11   533452.70 4125.20   1
  -2 -11   535103.30 4037.01   1
  -2 -11   539359.20 5164.88   1
   2 -11  -437501.40 3178.82   1
   2 -11  -432516.40 4032.43   1
   2 -11  -424094.70 3901.17   1
   2 -11  -438799.70 2990.21   1
   2  11  -441505.10 3094.10   1
   2  11  -449082.00 3297.89   1
  -2  11   434084.40 2852.86   1
  -2  11   439171.00 2896.14   1
  -2  11   436268.80 2790.28   1
  -2 -11   441165.20 3290.11   1
  -2 -11   433541.20 3198.08   1
  -2 -11   440578.10 5076.45   1
  -2 -11   441600.00 3415.43   1
  -2 -11   426739.20 2664.46   1
   2 -11  -3 884.938  291.83   1
   2 -11  -3  988.99 122.157   1
   2 -11  -3 769.987 231.668   1
   2 -11  -3 834.448 84.0951   1
   2  11  -3 844.393 89.2356   1
   2  11  -3 423.331 229.855   1
  -2  11   3 1016.41 107.437   1
  -2  11   3 683.297 124.797   1
  -2  11   3 369.835 116.636   1
  -2 -11   3 1138.52 330.817   1
  -2 -11   3 593.706 154.702   1
  -2 -11   3 406.628 202.468   1
  -2 -11   3 805.605  165.07   1
  -2 -11   3 531.041 145.345   1
   2 -11  -213262.70 1011.37   1
   2 -11  -212888.90 776.071   1
   2 -11  -212520.90 599.478   1
   2 -11  -212551.90 625.316   1
   2 -11  -212207.60 1052.61   1
   2  11  -213245.80 754.431   1
   2  11  -2 8053.61 930.985   1
   2  11  -212766.00  984.87   1
   2  11  -213497.10 935.782   1
  -2  11   213478.10 866.511   1
  -2  11   211718.90 596.724   1
  -2 -11   212042.10 992.178   1
  -2 -11   212155.90 944.271   1
  -2 -11   212754.20 816.181   1
  -2 -11   210291.20 503.232   1
  -2 -11   212298.30 753.214   1
   2 -11  -135945.30 1887.31   1
   2 -11  -130033.50 1742.28   1
   2 -11  -128532.30 2091.88   1
   2 -11  -133748.30 2470.91   1
   2 -11  -126943.60 1533.79   1
   2 -11  -131172.10 2421.11   1
   2 -11  -126954.10 1987.16   1
   2  11  -132572.90 2302.69   1
   2  11  -133764.00 2389.03   1
   2  11  -130861.60 2103.10   1
   2  11  -132838.50 2927.19   1
  -2  11   131422.60 2252.59   1
  -2 -11   130180.10 2243.83   1
  -2 -11   128837.20 2530.30   1
  -2 -11   133960.30 2209.00   1
  -2 -11   128045.20 2061.41   1
   2 -11   032520.80 2365.27   1
   2 -11   030910.70 1705.94   1
   2 -11   033311.60 2570.95   1
   2 -11   028190.70 2360.16   1
   2 -11   031431.30 1748.42   1
   2 -11   032414.30 1858.41   1
   2 -11   032204.30 2107.34   1
   2  11   034640.30 2365.14   1
   2  11   033350.50 2522.86   1
   2  11   033891.40 2433.01   1
  -2  11   034489.10 2174.28   1
  -2  11   036095.40 2706.08   1
  -2 -11   034943.80 2505.06   1
  -2 -11   034113.00 2708.20   1
  -2 -11   034293.80 2606.92   1
  -2 -11   033985.70 2265.06   1
  -2 -11   029080.80 2946.97   1
   2 -11   1 835.007 185.643   1
   2 -11   1 691.881 88.5856   1
   2 -11   1 845.034 146.312   1
   2 -11   1 847.766 105.153   1
   2 -11   1  849.37 110.097   1
   2  11   1 645.669 124.331   1
   2  11   1 698.877 124.472   1
   2  11   1 1146.31 229.737   1
  -2  11  -1 724.375 121.606   1
  -2  11  -1 712.879 84.1972   1
  -2  11  -1 882.675 179.857   1
  -2 -11  -1  659.55 332.452   1
  -2 -11  -1  834.34 151.374   1
  -2 -11  -1 883.873 279.221   1
  -2 -11  -1 565.107 119.281   1
  -2 -11  -1 918.682 146.728   1
   2 -11   230148.90 2502.52   1
   2 -11   229896.40 2441.60   1
   2 -11   226011.20 2321.65   1
   2 -11   227902.30 2489.17   1
   2  11   228768.90 3340.14   1
   2  11   227489.70 2182.62   1
   2  11   228486.30 2051.72   1
  -2  11  -224598.50 2164.53   1
  -2  11  -228480.00 2575.32   1
  -2  11  -227194.30 1738.40   1
  -2 -11  -217130.20 3161.77   1
  -2 -11  -228498.00 2137.12   1
  -2 -11  -227982.00 2081.97   1
  -2 -11  -225737.30 1930.79   1
  -2 -11  -227457.90 2281.81   1
   2 -11   332014.90 2959.76   1
   2 -11   333757.40 2577.95   1
   2 -11   331196.70 2879.00   1
   2 -11   332055.20 3500.92   1
   2  11   324927.70 3417.61   1
   2  11   333603.60 3162.98   1
  -2  11  -332208.80 3214.01   1
  -2  11  -335041.40 2896.90   1
  -2  11  -331085.70 2172.37   1
  -2 -11  -316658.60 2759.63   1
  -2 -11  -332571.10 2834.55   1
  -2 -11  -331206.50 2456.17   1
  -2 -11  -329392.70 2574.31   1
   2 -11   410579.60 1357.08   1
   2 -11   411846.90 1516.42   1
   2 -11   410253.80 1284.75   1
   2  11   412287.70 1503.09   1
   2  11   411096.30 1093.42   1
  -2  11  -410677.30 1822.65   1
  -2  11  -412425.00 1277.50   1
  -2  11  -4 8640.84 738.952   1
  -2 -11  -412009.90 1473.36   1
  -2 -11  -411791.70 1170.94   1
   2 -11   5 64.0885 260.316   1
   2  11   5 251.651  153.11   1
  -2  11  -5 72.2439 180.612   1
  -2  11  -5 65.9383 146.583   1
  -2  11  -5 103.935  138.86   1
  -2 -11  -5 157.611 165.395   1
  -2 -11  -5 57.6122 144.279   1
   2 -11   6 9300.83 1370.24   1
   2 -11   6 7806.33 1229.30   1
   2  11   6 7485.71 1126.82   1
  -2  11  -6 5656.24 876.028   1
  -2 -11  -6 8199.41 1185.89   1
  -2 -11  -6 7614.81 1307.24   1
   2 -11   712089.40 1648.87   1
   2  11   713906.80 1930.52   1
  -2  11  -7 8605.53 1220.39   1
  -2 -11  -711730.00 1676.30   1
  -2 -11  -712740.60 1504.05   1
   2 -11   8 5245.88  819.26   1
   2  11   8 6684.26 1522.68   1
  -2  11  -8 3185.60 644.867   1
  -2 -11  -8 5277.04 703.277   1
  -2 -11  -8 4283.09 822.635   1
   2 -11   9 79.1593 146.617   1
   2  11   9 79.5908 90.4888   1
  -2  11  -9 37.7814 70.7592   1
  -2 -11  -9 57.4917 74.9152   1
   2  12 -11 -14.079 49.0459   1
   2 -12 -10 8552.01 988.232   1
   2 -12 -10 3514.61 954.655   1
   2  12 -10 9178.62 1001.79   1
  -2 -12  10 9222.73 1504.67   1
  -2 -12  10 8693.00 1856.76   1
   2 -12  -9 289.204 161.267   1
   2 -12  -9 104.943 164.704   1
   2  12  -9 110.413  126.87   1
  -2  12   9 43.2015 132.074   1
  -2 -12   9-15.9999 185.144   1
  -2 -12   9 135.318 157.049   1
   2 -12  -817582.30 2357.55   1
   2 -12  -815711.90 2286.00   1
   2  12  -816204.50 1836.43   1
  -2  12   813462.40 1818.31   1
  -2 -12   814410.40 2412.40   1
  -2 -12   816282.90 3257.71   1
   2 -12  -7 1064.20 270.893   1
   2 -12  -7 698.152 278.082   1
   2  12  -7 245.658 187.928   1
  -2  12   7 187.236 189.653   1
  -2 -12   7 205.748 220.112   1
  -2 -12   7 570.927 259.533   1
  -2 -12   7 5.37402 271.134   1
   2 -12  -630940.30 3935.71   1
   2 -12  -654936.40 5026.73   1
   2  12  -639562.10 3463.31   1
  -2  12   632053.60 3250.86   1
  -2 -12   632422.80 3643.46   1
  -2 -12   634490.70 3687.32   1
  -2 -12   628679.40 5077.84   1
   2 -12  -5 4.55691 246.127   1
   2 -12  -5 969.269 362.172   1
   2  12  -5 1625.82 238.283   1
   2  12  -5 1705.53 218.382   1
  -2  12   5 697.838  239.51   1
  -2 -12   5 999.369  297.16   1
  -2 -12   5 1324.18 394.503   1
  -2 -12   5 1028.29 321.281   1
  -2 -12   5 931.812  316.60   1
   2 -12  -443494.60 3540.47   1
   2 -12  -439863.70 5809.21   1
   2 -12  -441936.00 3818.38   1
   2  12  -440295.40 3229.88   1
   2  12  -448228.90 3447.41   1
  -2 -12   442511.50 4493.84   1
  -2 -12   425613.90 3160.69   1
  -2 -12   440092.80 4111.22   1
  -2 -12   439011.00 3320.86   1
   2 -12  -3 2531.54 527.225   1
   2 -12  -3 4870.26 732.042   1
   2 -12  -3 3973.66 325.094   1
   2  12  -3 4209.34 324.439   1
   2  12  -3 4780.06 399.735   1
   2  12  -3 4278.22 285.591   1
  -2  12   3 4584.80 406.683   1
  -2 -12   3 2364.58 326.218   1
  -2 -12   3 4092.41 372.433   1
  -2 -12   3 3795.24 725.085   1
  -2 -12   3 3836.90 269.435   1
  -2 -12   3 2733.68  538.13   1
  -2 -12   3 4292.39 638.418   1
   2 -12  -283696.90 7681.35   1
   2 -12  -291481.30 7511.41   1
   2 -12  -297564.10 7984.83   1
   2 -12  -281577.80 8567.02   1
   2 -12  -2103840.0 9965.83   1
   2  12  -2105568.0 9964.77   1
   2  12  -2103591.0 9533.65   1
   2  12  -2103696.0 9034.68   1
  -2  12   299141.00 9751.65   1
  -2 -12   284830.1010008.80   1
  -2 -12   295417.40 8497.75   1
  -2 -12   299256.70 8783.13   1
  -2 -12   299106.60 9559.13   1
  -2 -12   282458.10 8713.53   1
   2 -12  -1 4070.74 568.519   1
   2 -12  -1 4005.18 231.124   1
   2 -12  -1 4652.14 524.576   1
   2 -12  -1 4100.27 423.609   1
   2 -12  -1 3660.11 220.141   1
   2 -12  -1 4453.71 613.882   1
   2  12  -1 4581.99  561.97   1
   2  12  -1 4183.04 372.046   1
   2  12  -1 4422.62 397.319   1
   2  12  -1 4202.18 466.735   1
  -2  12   1 4621.45  428.99   1
  -2 -12   1 3770.67  378.33   1
  -2 -12   1 4366.03 311.973   1
  -2 -12   1 3937.66 406.812   1
  -2 -12   1 4017.42 419.539   1
   2 -12   042543.50 3781.60   1
   2 -12   031371.20 1867.07   1
   2 -12   038381.60 2819.84   1
   2 -12   037081.00 3415.38   1
   2 -12   033716.20 2027.66   1
   2 -12   034128.20 1956.80   1
   2 -12   034901.60 2684.24   1
   2  12   036797.30 2573.19   1
   2  12   036522.90 3156.91   1
   2  12   036974.60 2954.15   1
  -2  12   038612.00 3068.75   1
  -2  12   035174.00 2107.35   1
  -2 -12   035516.90 2344.72   1
  -2 -12   038479.50 3237.96   1
  -2 -12   037183.90 2842.54   1
  -2 -12   026272.30 2531.62   1
  -2 -12   037443.20 2764.59   1
   2 -12   1 7396.90 503.734   1
   2 -12   1 8539.17 1047.62   1
   2 -12   1 7250.93 621.399   1
   2 -12   1 7159.88 447.837   1
   2 -12   1 7312.04 570.438   1
   2  12   1 8071.99 569.364   1
   2  12   1 7917.66 950.723   1
   2  12   1 7292.58 584.189   1
  -2  12  -1 6872.52 962.332   1
  -2  12  -1 7679.63 472.814   1
  -2  12  -1 7861.04 503.028   1
  -2 -12  -1 7572.96 717.341   1
  -2 -12  -1 7470.17 543.271   1
  -2 -12  -1 5720.61 1217.96   1
  -2 -12  -1 7479.00  637.14   1
  -2 -12  -1 7617.42 536.519   1
   2 -12   254025.50 4773.69   1
   2 -12   248832.20 3971.72   1
   2 -12   256821.10 5754.41   1
   2 -12   248221.40 3922.24   1
   2  12   254327.10 7004.98   1
   2  12   247912.60 3792.71   1
   2  12   246303.60 3684.06   1
  -2  12  -248265.80 3870.98   1
  -2  12  -248266.80 4691.71   1
  -2  12  -243143.30 3540.96   1
  -2 -12  -241142.50 3458.13   1
  -2 -12  -251112.90 4139.76   1
  -2 -12  -232932.40 5301.43   1
  -2 -12  -250884.20 3755.62   1
  -2 -12  -245164.00 4088.28   1
   2 -12   3  102.11 112.745   1
   2 -12   3 152.385 108.623   1
   2 -12   3 138.845 126.456   1
   2 -12   3 119.394 94.1859   1
   2  12   3  16.415 172.203   1
   2  12   3 170.752 82.3587   1
  -2  12  -3 157.039 150.516   1
  -2  12  -3 160.656  89.091   1
  -2  12  -3 -3.3227 89.9302   1
  -2 -12  -3 156.376 102.109   1
  -2 -12  -3 15.3287 147.846   1
  -2 -12  -3 75.4568 83.0043   1
  -2 -12  -3  74.175 94.9816   1
   2 -12   425718.30 2424.39   1
   2 -12   425818.60 2843.32   1
   2 -12   423489.20 2606.76   1
   2  12   426974.40 3037.67   1
   2  12   427227.00 2431.50   1
  -2  12  -421592.00 1806.82   1
  -2  12  -432921.20 4182.25   1
  -2  12  -427435.30 2553.22   1
  -2 -12  -429384.90 4062.74   1
  -2 -12  -426542.50 3063.81   1
   2 -12   5 30.9336  180.29   1
   2 -12   5  294.36 281.018   1
   2  12   5 233.809 165.951   1
  -2  12  -5 10.8311 105.277   1
  -2 -12  -5 198.999 166.369   1
  -2 -12  -5 328.037 159.443   1
   2 -12   621289.60 2537.12   1
   2 -12   616477.10 3096.73   1
   2  12   618317.20 2123.74   1
  -2  12  -612836.80 1657.52   1
  -2 -12  -616737.50 2291.83   1
  -2 -12  -618042.60 2185.94   1
   2 -12   7-21.6211 94.3688   1
   2  12   7-10.3174 110.936   1
  -2  12  -7 3.36784 68.5013   1
  -2 -12  -7-15.5445 82.1261   1
  -2 -12  -7-66.6965 92.7425   1
   2 -12   8 6166.17 866.855   1
   2  12   8 6108.16 1549.71   1
  -2  12  -8 2981.02 694.576   1
  -2 -12  -8 4848.82 853.944   1
  -2 -12  -8 5955.12  732.92   1
   2 -12   9 135.313  176.39   1
  -2 -12  -9  104.55 99.1349   1
   2  13 -11-15.4286 48.1191   1
   2 -13 -10 4987.12 612.419   1
   2 -13 -10 2095.31  631.17   1
   2  13 -10 4659.36  653.81   1
  -2 -13  10 4039.93  659.01   1
   2 -13  -9 9512.79 1534.14   1
   2 -13  -910459.00 1642.74   1
   2  13  -911748.20 1991.48   1
  -2 -13   912269.40 2317.41   1
  -2 -13   911918.50 1917.97   1
   2 -13  -8 6457.48 1166.74   1
   2 -13  -8 6314.14 1120.76   1
   2  13  -8 6018.97 1331.42   1
  -2  13   8 4904.44 906.639   1
  -2 -13   8 6590.08 1160.55   1
  -2 -13   8 6054.37 1329.44   1
   2 -13  -7 8.85986  113.54   1
   2 -13  -7-71.6257 114.735   1
   2  13  -7 19.7357 83.2409   1
  -2  13   7 255.486 129.024   1
  -2 -13   7 19.6648 97.3535   1
  -2 -13   7-1.04811 126.876   1
  -2 -13   7 38.6749 169.424   1
   2 -13  -615270.80 1732.02   1
   2 -13  -611742.70 1657.75   1
   2  13  -613958.30 1359.36   1
  -2  13   6 8986.66 1230.77   1
  -2 -13   6 9971.61 2116.33   1
  -2 -13   610647.60 2538.74   1
  -2 -13   610328.80 1480.86   1
   2 -13  -587604.40 8312.97   1
   2 -13  -548207.40 5866.46   1
   2  13  -566799.20 6454.32   1
   2  13  -564465.40 5875.92   1
  -2  13   562024.70 5829.70   1
  -2 -13   556350.70 5844.97   1
  -2 -13   544460.90 5500.78   1
  -2 -13   542524.70 6534.82   1
   2 -13  -415072.70 2870.87   1
   2 -13  -414175.80 1629.83   1
   2 -13  -4 7927.94 1370.13   1
   2 -13  -415496.30 1468.46   1
   2  13  -415826.30 1033.41   1
   2  13  -415921.80 1254.86   1
  -2 -13   415169.80 1674.08   1
  -2 -13   4 8404.15 1476.47   1
  -2 -13   414461.20 1316.90   1
  -2 -13   414327.30 1599.62   1
   2 -13  -3 2550.27 564.171   1
   2 -13  -3 2189.57 362.088   1
   2 -13  -3 1955.40  403.89   1
   2  13  -3 2592.61 301.057   1
  -2 -13   3 1390.50 431.268   1
  -2 -13   3 2055.14 904.012   1
  -2 -13   3 2490.40 271.639   1
  -2 -13   3 2298.47 324.346   1
   2 -13  -2 8936.84 706.324   1
   2 -13  -2 8666.88 710.306   1
   2 -13  -2 7861.44 712.549   1
   2 -13  -2 6304.98 712.439   1
   2 -13  -2 6795.23 405.613   1
   2  13  -2 7968.13 631.849   1
   2  13  -2 7284.60 552.725   1
   2  13  -2 8198.16 908.208   1
  -2  13   2 6575.07 661.795   1
  -2 -13   2 5231.38 768.383   1
  -2 -13   2 6789.17 729.234   1
  -2 -13   2 4856.84 898.727   1
  -2 -13   2 7212.27 696.499   1
  -2 -13   2 7642.15 516.271   1
   2 -13  -171717.80 5571.76   1
   2 -13  -181993.70 7126.04   1
   2 -13  -168455.80 6317.62   1
   2 -13  -167890.00 5324.86   1
   2 -13  -177968.30 7015.40   1
   2 -13  -184301.00 8053.81   1
   2  13  -184855.20 7222.20   1
   2  13  -182299.50 7056.85   1
   2  13  -174617.70 6656.96   1
  -2  13   179559.30 7957.32   1
  -2 -13   175659.10 6035.89   1
  -2 -13   168134.90 7204.55   1
  -2 -13   176544.50 6844.89   1
  -2 -13   157973.30 5599.79   1
   2 -13   019873.70 1173.14   1
   2 -13   026276.40 1871.61   1
   2 -13   024428.10 2404.94   1
   2 -13   019804.70 1215.29   1
   2 -13   025770.80 1944.82   1
   2 -13   022366.00 1787.81   1
   2  13   025293.50 2681.76   1
   2  13   026787.00 2129.14   1
   2  13   025114.70 1949.50   1
  -2  13   023722.60 1947.04   1
  -2 -13   024736.10 1529.64   1
  -2 -13   018983.20 1857.39   1
  -2 -13   026921.10 1880.93   1
  -2 -13   024957.10 1844.72   1
  -2 -13   025386.20 1896.54   1
   2 -13   1 1349.87 213.647   1
   2 -13   1 767.969 593.044   1
   2 -13   1 748.077 242.159   1
   2 -13   1 1087.40  126.71   1
   2  13   1 1271.41 177.163   1
   2  13   1 1396.20 323.291   1
   2  13   1 2229.59  424.56   1
  -2  13  -1 1499.33  302.64   1
  -2  13  -1 1043.23 126.955   1
  -2 -13  -1 1003.13 272.742   1
  -2 -13  -1 1291.86 213.589   1
  -2 -13  -1 1579.25 239.621   1
  -2 -13  -1 1095.12 497.939   1
  -2 -13  -1 1367.13 173.129   1
   2 -13   223059.70 1985.74   1
   2 -13   220330.50 1907.79   1
   2 -13   219506.20 1688.45   1
   2 -13   219704.80 2366.11   1
   2  13   219471.70 1585.79   1
   2  13   221548.00 3173.85   1
   2  13   220437.10 1495.09   1
  -2  13  -218508.10 1350.64   1
  -2  13  -222186.70 3051.35   1
  -2  13  -219940.50 1430.54   1
  -2 -13  -219292.10 2277.35   1
  -2 -13  -221671.20 2157.66   1
  -2 -13  -219185.20 1616.93   1
  -2 -13  -217210.20 2239.50   1
  -2 -13  -220287.70 1736.99   1
   2 -13   352025.10 5103.36   1
   2 -13   361806.50 6169.93   1
   2 -13   353665.00 5083.49   1
   2 -13   365743.60 8563.10   1
   2  13   358450.80 5146.55   1
   2  13   372802.00 7903.67   1
  -2  13  -360547.60 5361.43   1
  -2  13  -346467.30 4096.41   1
  -2  13  -362889.40 7289.94   1
  -2 -13  -354075.50 5334.08   1
  -2 -13  -344848.00 6039.65   1
  -2 -13  -353961.90 4948.79   1
  -2 -13  -361506.00 6038.03   1
   2 -13   411823.20 1502.80   1
   2 -13   410834.10 1273.91   1
   2 -13   4 9911.03 1160.91   1
   2  13   412308.00 1600.78   1
   2  13   412843.30 1439.32   1
  -2  13  -412221.90 1244.16   1
  -2  13  -4 8476.63 854.935   1
  -2  13  -413678.40 1843.31   1
  -2 -13  -410706.60 1174.93   1
  -2 -13  -4 9916.21 1361.56   1
   2 -13   5 228.824 130.853   1
   2 -13   5  301.47 210.365   1
   2  13   5   26.42 101.045   1
  -2  13  -5-19.7386 76.5263   1
  -2 -13  -5 242.419 175.223   1
  -2 -13  -5-56.1229 116.935   1
   2 -13   6 1667.21 772.902   1
   2 -13   6 1405.96 497.515   1
   2  13   6 1977.41 433.062   1
  -2  13  -6 12.2302 538.334   1
  -2 -13  -6 1784.08 710.541   1
   2 -13   712212.30 1734.67   1
  -2  13  -7 8219.34 1947.87   1
  -2 -13  -712875.10 1589.22   1
  -2 -13  -714227.80 1731.62   1
   2 -13   8 4772.19  776.23   1
  -2 -13  -8 4453.67  661.69   1
  -2 -13  -8 4139.75 755.261   1
   2 -13   9 424.899 285.636   1
  -2 -13  -9 452.035 169.852   1
   2 -14 -10 0.20746 76.8468   1
   2 -14 -10-0.92132 114.311   1
   2  14 -10-7.55686 77.4855   1
  -2 -14  10 134.405 75.8803   1
   2 -14  -9 113.159 96.3096   1
   2 -14  -9 75.2935 102.906   1
   2  14  -9-37.1097 85.3998   1
  -2 -14   9 23.7898 95.5577   1
  -2 -14   9-3.20719 102.468   1
   2 -14  -8-1.58841 94.8469   1
   2 -14  -8 33.9831 93.9127   1
   2  14  -8 40.3523 112.618   1
  -2 -14   8 13.4206 116.927   1
  -2 -14   8-3.04117 86.5014   1
   2 -14  -728558.60 3592.82   1
   2 -14  -727109.50 3460.19   1
   2  14  -730650.00 3093.34   1
  -2 -14   730533.70 4042.35   1
  -2 -14   723873.10 3322.05   1
  -2 -14   725052.60 3315.77   1
   2 -14  -6 357.107 176.723   1
   2 -14  -6 257.912 294.505   1
   2  14  -6 102.893 131.062   1
  -2 -14   6 234.332 159.441   1
  -2 -14   6 65.0197 171.604   1
  -2 -14   6 8.28561 194.118   1
   2 -14  -5-0.03183 378.586   1
   2 -14  -5 1199.08 347.028   1
   2  14  -5 880.804 258.432   1
  -2 -14   5 1171.77 268.493   1
  -2 -14   5 1022.20 370.248   1
   2 -14  -4 262.434 226.141   1
   2 -14  -4 124.324 119.889   1
   2 -14  -4 200.377 133.623   1
   2 -14  -4-4.46181 139.737   1
   2  14  -4 69.7492  96.347   1
  -2 -14   4 127.239 205.391   1
  -2 -14   4 102.765 157.941   1
  -2 -14   4 67.6263  143.75   1
  -2 -14   4 348.849 113.773   1
   2 -14  -368101.40 6035.94   1
   2 -14  -362243.80 5572.04   1
   2 -14  -346857.90 3946.55   1
   2 -14  -352796.00 5316.69   1
   2  14  -366073.10 5558.05   1
  -2 -14   359378.70 4799.88   1
  -2 -14   348258.10 5512.94   1
  -2 -14   363755.40 6818.31   1
  -2 -14   359383.60 5398.50   1
   2 -14  -2 310.789 74.2025   1
   2 -14  -2 420.467 178.184   1
   2 -14  -2 410.511  111.60   1
   2 -14  -2 214.124 56.7057   1
   2 -14  -2 332.264 116.464   1
   2  14  -2 147.396 96.7019   1
   2  14  -2-7.58969  174.74   1
   2  14  -2 15.8556 95.3078   1
  -2  14   2 354.065 211.792   1
  -2 -14   2 201.969 187.675   1
  -2 -14   2 235.499 76.1858   1
  -2 -14   2 371.362 133.868   1
  -2 -14   2  403.08 148.518   1
  -2 -14   2 252.593 213.642   1
   2 -14  -1 256.483  110.90   1
   2 -14  -1 205.374 74.6451   1
   2 -14  -1 242.828  81.603   1
   2 -14  -1 178.175 77.5479   1
   2 -14  -1 60.3995 42.6903   1
   2  14  -1 99.9526 74.5419   1
   2  14  -1 203.342 98.8966   1
   2  14  -1 54.6118 75.4605   1
  -2  14   1 207.898 108.222   1
  -2 -14   1 282.567 129.174   1
  -2 -14   1 212.605 154.059   1
  -2 -14   1 122.006  53.942   1
  -2 -14   1 4.21159 82.7883   1
   2 -14   0 1198.68 218.409   1
   2 -14   0 1291.59 203.909   1
   2 -14   0 787.583 243.111   1
   2 -14   0 825.397 314.234   1
   2  14   0 967.961 351.543   1
   2  14   0 1064.81 169.708   1
  -2  14   0 926.846  256.93   1
  -2 -14   0 1078.64 196.659   1
  -2 -14   0 1187.26  211.63   1
  -2 -14   0 816.844 415.556   1
  -2 -14   0 1043.13  212.86   1
  -2 -14   0 1153.99 141.884   1
   2 -14   158446.80 8329.44   1
   2 -14   198366.60 9443.24   1
   2  14   1108682.013990.30   1
   2  14   195340.30 8836.23   1
  -2  14  -1102523.011218.20   1
  -2 -14  -198924.4011003.00   1
  -2 -14  -1100381.0 9071.52   1
  -2 -14  -1100016.0 9649.05   1
  -2 -14  -194300.60 8909.98   1
  -2 -14  -196061.40 9605.39   1
   2 -14   2 2536.23 398.824   1
   2 -14   2 2128.96 584.091   1
   2  14   2 2348.28 271.856   1
   2  14   2 2738.52 637.659   1
  -2  14  -2 2684.62 893.485   1
  -2 -14  -2 320.238 468.741   1
  -2 -14  -2 2794.18 597.455   1
  -2 -14  -2 2503.22  280.32   1
  -2 -14  -2 2956.21 381.158   1
  -2 -14  -2 2303.91  398.72   1
   2 -14   3 80.3379 115.693   1
   2  14   3 176.726 124.836   1
  -2  14  -3 173.052 180.351   1
  -2 -14  -3 17.9908 162.632   1
  -2 -14  -3 33.7296 95.3472   1
   2 -14   4 615.343 314.787   1
   2  14   4 783.505 263.394   1
  -2  14  -4 506.149 605.632   1
  -2 -14  -4 566.877 223.005   1
   2 -14   529052.50 5087.47   1
   2 -14   532914.40 3868.69   1
   2  14   530259.40 3249.27   1
  -2 -14  -526244.90 3205.71   1
   2 -14   6 263.689 344.999   1
   2 -14   6 229.572 207.282   1
   2  14   6 199.945 188.362   1
  -2 -14  -6 210.439 209.819   1
   2 -14   7 423.342 411.038   1
   2 -14   7 1841.84 440.137   1
  -2 -14  -7 1251.88 433.872   1
  -2 -14  -7 1338.29 562.787   1
   2 -14   8  50.728 92.5779   1
  -2 -14  -8-46.5839 80.6253   1
  -2 -14  -8 106.685  85.762   1
   2 -14   9 8329.69 958.474   1
  -2 -14  -9 9116.01 891.065   1
   2 -15 -10 70.1653 152.869   1
   2  15 -10  319.48 163.459   1
  -2 -15  10 614.147 157.588   1
   2 -15  -9 8194.40 1225.39   1
   2  15  -9 7791.70 1098.52   1
  -2 -15   9 7356.01 1200.46   1
  -2 -15   9 7881.00 1110.75   1
   2 -15  -8 5718.46 984.887   1
   2  15  -8 5799.35 854.594   1
  -2 -15   8 3842.42 943.945   1
  -2 -15   8 5180.22 961.946   1
   2 -15  -7 3306.73  686.70   1
   2  15  -7 3637.33 559.439   1
  -2 -15   7 -2.4931 1273.55   1
  -2 -15   7 522.178 686.404   1
  -2 -15   7 2665.47  601.58   1
   2 -15  -6 4146.25 827.571   1
   2  15  -6 4409.46 672.669   1
  -2 -15   6 4112.19 855.203   1
  -2 -15   6 2946.32 686.735   1
   2 -15  -539769.60 4491.58   1
   2  15  -546799.30 4351.09   1
  -2 -15   544271.70 5159.97   1
  -2 -15   537881.70 3998.34   1
   2 -15  -418451.40 1833.53   1
   2 -15  -415347.60 1817.14   1
   2  15  -418562.50 1651.60   1
  -2 -15   416693.70 1949.34   1
  -2 -15   417596.10 2271.63   1
   2 -15  -3  238.52  120.28   1
   2 -15  -3 293.498 129.647   1
   2 -15  -3  263.91 304.883   1
   2  15  -3  53.995  104.39   1
  -2 -15   3 312.788 186.023   1
  -2 -15   3 128.161 82.9828   1
  -2 -15   3 309.748 175.774   1
  -2 -15   3 207.531 160.811   1
   2 -15  -238166.70 3177.72   1
   2 -15  -234559.80 3063.79   1
   2 -15  -235795.50 3137.70   1
   2  15  -228315.20 3086.39   1
   2  15  -238783.90 3502.38   1
  -2 -15   233207.50 3989.67   1
  -2  15   240015.00 3349.39   1
  -2 -15   237194.60 3289.64   1
  -2 -15   236633.60 3004.36   1
  -2 -15   236101.90 3638.72   1
  -2 -15   234479.30 2929.62   1
   2 -15  -146486.20 3754.77   1
   2 -15  -134936.70 3736.60   1
   2 -15  -145056.60 3805.60   1
   2 -15  -142706.10 4112.67   1
   2  15  -143106.60 4459.10   1
   2  15  -143869.00 3563.25   1
   2  15  -147887.60 3824.97   1
  -2  15   141687.20 4238.43   1
  -2 -15   143133.30 3178.10   1
  -2 -15   144794.90 3801.84   1
  -2 -15   140874.10 4660.51   1
  -2 -15   144919.10 3837.53   1
   2 -15   0 7673.96 1247.17   1
   2 -15   011635.00 1108.18   1
   2 -15   013854.50 1051.95   1
   2 -15   013554.30 1104.77   1
   2  15   013335.20 1923.84   1
   2  15   012756.10 993.832   1
  -2  15   013424.50 2022.79   1
  -2 -15   012622.60 1423.37   1
  -2 -15   0 8884.66 695.766   1
  -2 -15   011464.30 1078.39   1
  -2 -15   013260.60 1271.00   1
  -2 -15   013414.50 1014.98   1
   2 -15   1 532.343 353.667   1
   2 -15   1 863.882 232.799   1
   2 -15   1 1036.67 199.986   1
   2  15   1 1139.70 473.778   1
  -2  15  -1 1011.00 352.716   1
  -2 -15  -1 920.267 332.228   1
  -2 -15  -1 961.043 204.619   1
  -2 -15  -1 879.791 185.588   1
  -2 -15  -1 880.069 346.274   1
   2 -15   213343.00 2198.63   1
   2 -15   221151.40 1846.98   1
   2  15   224327.50 3780.46   1
  -2  15  -219809.60 2578.09   1
  -2 -15  -219103.10 1818.94   1
  -2 -15  -223650.30 2687.79   1
  -2 -15  -218350.30 1462.21   1
  -2 -15  -220816.70 1809.15   1
   2 -15   344464.00 4697.28   1
   2  15   347135.90 5018.96   1
  -2  15  -341001.90 5162.81   1
  -2 -15  -341542.60 5017.37   1
   2 -15   423116.50 2944.94   1
   2  15   424389.30 2697.74   1
  -2  15  -425795.60 3119.76   1
  -2 -15  -421064.00 2505.79   1
   2 -15   5 3304.62 1452.18   1
   2 -15   5 3832.21 852.665   1
   2  15   5 3571.61 1050.58   1
  -2 -15  -5 3364.63 833.822   1
   2 -15   610129.50 1500.81   1
   2 -15   6 9116.83 2379.28   1
   2  15   610400.50 1444.03   1
  -2 -15  -610296.70 1813.14   1
   2 -15   7 7732.48 1228.26   1
   2 -15   7 7925.75 1276.42   1
  -2 -15  -7 7959.13 1864.96   1
  -2 -15  -7 7959.50 1214.86   1
   2 -15   8 7037.24  960.95   1
  -2 -15  -8 5249.11 831.702   1
  -2 -15  -8 7241.25 924.906   1
   2 -15   9 239.962 116.144   1
  -2 -15  -9 252.044 117.203   1
   2 -16 -10 3281.12 586.115   1
   2  16 -10 6128.99 652.459   1
   2 -16  -9 38.5685 113.981   1
   2  16  -9 107.861  102.35   1
  -2 -16   9 55.1566 113.089   1
   2 -16  -8 6316.77 1006.76   1
   2  16  -8 6076.27 923.957   1
  -2 -16   8 4519.36 923.992   1
   2 -16  -7  204.60 120.821   1
   2  16  -7-8.68564 103.366   1
  -2 -16   7 63.2583 117.922   1
  -2 -16   7-54.6228 123.417   1
   2 -16  -629202.10 3398.65   1
   2  16  -632379.90 3287.92   1
  -2 -16   630863.20 3747.24   1
  -2 -16   621466.60 2945.05   1
   2 -16  -5 262.286 170.307   1
   2  16  -5 81.9052 216.993   1
  -2 -16   5 120.218 126.609   1
  -2 -16   5 220.244 204.798   1
   2 -16  -427367.60 2839.30   1
   2  16  -430053.80 2710.91   1
  -2 -16   432548.20 4913.32   1
  -2 -16   424101.20 2186.82   1
   2 -16  -3 296.417 217.378   1
   2 -16  -3 156.876 116.056   1
   2 -16  -3 46.2068 103.674   1
   2  16  -3 95.6606 91.3759   1
  -2 -16   3 51.5493 110.584   1
  -2 -16   3 87.4805 135.998   1
  -2 -16   3 362.485 169.567   1
  -2 -16   3 270.646 249.501   1
   2 -16  -248838.70 4065.79   1
   2 -16  -245391.40 3967.67   1
   2 -16  -243583.90 4582.90   1
   2 -16  -231930.30 5901.42   1
   2 -16  -237858.10 3659.42   1
   2  16  -249296.70 4037.89   1
  -2  16   248472.30 4006.66   1
  -2 -16   233694.60 3050.72   1
  -2 -16   244813.10 3897.89   1
  -2 -16   243196.60 4885.20   1
  -2 -16   254330.00 5236.77   1
   2 -16  -1 1571.72 251.461   1
   2 -16  -1 1632.27 266.613   1
   2 -16  -1 1022.07 385.339   1
   2 -16  -1 1195.44 338.939   1
   2 -16  -1 1094.42 630.542   1
   2  16  -1 761.162  471.62   1
   2  16  -1 1644.79 256.173   1
  -2  16   1 1596.38 424.356   1
  -2 -16   1 1685.66 347.005   1
  -2 -16   1 1641.17 276.151   1
  -2 -16   1 1761.40 295.096   1
   2 -16   019300.80 2434.49   1
   2 -16   018576.80 2662.79   1
   2 -16   027000.80 2300.11   1
   2 -16   024901.40 1889.63   1
   2 -16   028209.90 2229.90   1
   2  16   028761.30 3608.59   1
  -2  16   027662.20 3112.17   1
  -2 -16   027312.80 2288.97   1
  -2 -16   028336.00 2197.66   1
  -2 -16   032694.40 2862.86   1
  -2 -16   026926.50 2354.34   1
   2 -16   1 166.941 137.479   1
   2 -16   1  153.81 97.6687   1
   2 -16   1 56.6284 146.053   1
   2  16   1 148.663 150.017   1
  -2  16  -1 129.798 183.404   1
  -2 -16  -1 79.0971 96.1401   1
  -2 -16  -1 119.224 81.8156   1
  -2 -16  -1 100.309 90.2958   1
  -2 -16  -1 110.231 145.304   1
   2 -16   266073.30 6855.05   1
   2  16   286594.8010052.70   1
  -2  16  -279143.20 9991.64   1
  -2 -16  -264375.20 6706.20   1
   2 -16   3 847.901 260.785   1
   2  16   3 641.393 283.723   1
  -2  16  -3 658.117 376.432   1
  -2 -16  -3 627.689  387.80   1
   2 -16   415611.80 3195.75   1
   2 -16   415943.30 2177.92   1
   2  16   418743.70 2127.23   1
  -2 -16  -414630.60 1897.85   1
   2 -16   5 350.565 251.241   1
   2 -16   5  365.71 316.829   1
   2  16   5 390.661 223.366   1
  -2 -16  -5 401.908 283.115   1
   2 -16   628824.50 4420.50   1
   2 -16   627080.80 3551.32   1
  -2 -16  -627635.40 3897.28   1
   2 -16   7 115.863 212.859   1
   2 -16   7 253.652 228.129   1
  -2 -16  -7 405.712 226.269   1
  -2 -16  -7 400.771 209.273   1
   2 -16   8 5611.05 738.311   1
  -2 -16  -8 6064.99 803.495   1
  -2 -16  -8 5139.11 728.732   1
   2 -16   9 59.6601 68.8414   1
  -2 -16  -9 90.6427 67.8448   1
   2 -17 -10 77.4428 205.684   1
   2  17 -10 1758.60 226.289   1
   2 -17  -910725.70 1849.66   1
   2  17  -9 9325.39 1230.58   1
   2 -17  -8 2862.62 505.244   1
   2  17  -8 2422.56 478.135   1
  -2 -17   8 -4.4691  511.78   1
   2 -17  -7 1681.18  485.43   1
   2  17  -7 496.505 279.189   1
  -2 -17   7  519.08 355.087   1
  -2 -17   7  369.87 285.061   1
   2  17  -6 3199.58 565.189   1
   2 -17  -6 2939.71 622.723   1
  -2 -17   6 3809.15  757.39   1
  -2 -17   6 779.539 541.479   1
   2 -17  -525115.70 4059.18   1
   2  17  -527088.00 3765.96   1
  -2 -17   533799.70 4168.93   1
   2 -17  -414745.00 1824.04   1
   2  17  -418196.30 1814.40   1
  -2 -17   420135.80 2592.10   1
   2 -17  -3 991.296 244.078   1
   2 -17  -3 579.102 236.851   1
   2  17  -3  731.03 324.764   1
  -2 -17   3 834.035 257.002   1
   2 -17  -2 7366.76 808.471   1
   2 -17  -2 9965.94 899.622   1
   2 -17  -2 8467.37 931.548   1
   2 -17  -2 9683.66 926.437   1
   2 -17  -2 9813.92 938.378   1
   2 -17  -2 6825.63 1642.20   1
   2  17  -210273.10 922.356   1
  -2 -17   2 9964.59 970.903   1
  -2 -17   2 9105.91 1008.73   1
   2 -17  -155085.00 4836.30   1
   2 -17  -155975.20 5133.05   1
   2 -17  -145811.50 4990.31   1
   2 -17  -141828.90 5970.55   1
   2 -17  -156446.40 4990.70   1
   2  17  -153481.50 5698.16   1
   2  17  -163966.30 5505.42   1
  -2  17   156715.00 6152.83   1
  -2 -17   163473.90 5743.81   1
  -2 -17   152850.80 5048.58   1
  -2 -17   157518.30 5238.84   1
   2 -17   036185.20 3817.14   1
   2 -17   028404.80 3336.11   1
   2 -17   037283.20 3636.40   1
   2  17   034415.30 3732.36   1
  -2  17   037868.90 3875.63   1
  -2 -17   037336.30 3008.22   1
  -2 -17   035048.10 3064.05   1
  -2 -17   031995.70 2923.63   1
  -2 -17   033436.80 2973.81   1
   2 -17   1 1073.27 414.987   1
   2 -17   1 1238.33 246.839   1
   2 -17   1 687.483 569.014   1
   2  17   1 1276.96 411.683   1
  -2  17  -1 1020.45 386.662   1
  -2 -17  -1 988.827 230.764   1
  -2 -17  -1 795.877 281.728   1
  -2 -17  -1 1110.69 240.947   1
   2 -17   2 9990.33 1105.09   1
   2  17   210921.80 1360.57   1
  -2  17  -210975.20 1569.27   1
  -2 -17  -2 9511.86 1069.59   1
   2 -17   334632.90 4607.54   1
   2  17   335283.60 3748.52   1
  -2  17  -339728.80 4362.15   1
  -2 -17  -334157.20 4408.72   1
   2 -17   411683.30 1720.36   1
   2 -17   413697.40 1805.84   1
   2  17   415610.50 2552.17   1
  -2 -17  -411596.70 1638.63   1
   2 -17   5 38.6919 119.464   1
   2 -17   5-11.9549 106.468   1
   2  17   5 88.5679 147.673   1
  -2 -17  -5 59.4052  121.21   1
   2 -17   6 2612.47 594.511   1
   2 -17   6 1783.41 586.977   1
  -2 -17  -6 3015.95 764.419   1
  -2 -17  -6 2614.94 599.944   1
   2 -17   718889.70 2232.96   1
   2 -17   715377.10 1910.61   1
  -2 -17  -716980.20 2128.98   1
  -2 -17  -717999.30 2002.57   1
   2 -17   8 4818.20 952.729   1
  -2 -17  -8 4906.35  685.91   1
  -2 -17  -8 4712.00 632.848   1
   2 -17   9 277.872 158.453   1
  -2 -17  -9 247.959 97.4494   1
   2  18 -10-11.0971 44.2615   1
   2 -18  -9 11.4605  60.293   1
   2  18  -9 11.9519 63.5139   1
   2 -18  -8 2474.66 388.962   1
   2  18  -8 856.193 377.676   1
  -2 -18   8 15.5248 465.706   1
   2 -18  -719324.80 2351.01   1
   2  18  -717434.70 3144.75   1
  -2 -18   721885.50 2871.19   1
   2 -18  -6 109.081 140.665   1
   2  18  -6-22.0602 83.8425   1
  -2 -18   6  68.021 182.434   1
   2 -18  -5 138.684 140.717   1
   2  18  -5 97.1292 128.264   1
  -2 -18   5 79.5126 216.217   1
   2 -18  -4  81.401 108.051   1
   2  18  -4 14.8377 154.974   1
  -2 -18   4 101.587 115.319   1
   2 -18  -355979.20 5651.67   1
   2 -18  -359023.70 5691.29   1
   2  18  -362077.50 5873.93   1
  -2 -18   351243.70 5567.72   1
   2 -18  -2 100.589 180.133   1
   2 -18  -2 0.09129 57.9919   1
   2 -18  -2 81.1974 62.3871   1
   2 -18  -2  41.577 70.9951   1
   2 -18  -2 2.33771 68.6952   1
   2 -18  -2 65.0229 67.8157   1
   2  18  -2 19.8737 61.2016   1
  -2 -18   2  44.505 74.7318   1
   2 -18  -1 135.876 99.3493   1
   2 -18  -1 156.011  166.29   1
   2 -18  -1 154.052 101.915   1
   2 -18  -1 205.647 159.036   1
   2 -18  -1-4.60147 111.606   1
   2 -18  -1  192.22 132.375   1
   2  18  -1 669.154 146.616   1
   2  18  -1-2.67503 104.807   1
  -2 -18   1  581.72 118.174   1
  -2 -18   1 -11.843 96.4828   1
  -2 -18   1 0.28982 152.972   1
   2 -18   0 1181.66 482.776   1
   2 -18   0 2339.11 358.324   1
   2 -18   0 2326.61 338.595   1
   2  18   0 2947.41  552.68   1
  -2  18   0 2203.04  452.22   1
  -2 -18   0 2431.06 388.913   1
  -2 -18   0 1916.42 488.454   1
  -2 -18   0-1.67094 554.333   1
   2 -18   153990.30 5829.91   1
   2  18   152689.10 5561.36   1
  -2  18  -155238.60 5941.24   1
  -2 -18  -153015.80 4986.41   1
  -2 -18  -152144.50 5053.31   1
   2 -18   2  305.55 194.272   1
   2  18   2 638.161 218.305   1
  -2  18  -2 565.032 256.903   1
  -2 -18  -2 379.451 181.682   1
   2 -18   3 1548.59 474.198   1
   2 -18   3 1973.12 433.574   1
   2  18   3 1601.05 438.364   1
  -2 -18  -3 1137.31  386.53   1
   2 -18   4 346.853 400.556   1
   2 -18   4 339.927 247.781   1
   2  18   4 422.714 206.057   1
  -2 -18  -4 287.486  225.97   1
   2 -18   528857.60 3254.86   1
   2 -18   525657.50 3411.16   1
   2  18   527916.80 2982.23   1
  -2 -18  -524314.90 3387.45   1
   2 -18   6 57.2543 128.139   1
   2 -18   6 27.4709 118.742   1
  -2 -18  -6 101.353 203.917   1
  -2 -18  -6  181.68 163.777   1
   2 -18   7 104.253 161.217   1
   2 -18   7 331.109 167.344   1
  -2 -18  -7 394.002 290.874   1
  -2 -18  -7 162.868 165.235   1
   2 -18   8 117.541 111.018   1
  -2 -18  -8 94.9748 99.5202   1
  -2 -18  -8 207.012 108.084   1
   2  19 -10 2488.61 324.902   1
   2 -19  -9 8087.37 914.865   1
   2  19  -9 7048.96 908.881   1
   2 -19  -8 7093.79 925.416   1
   2  19  -8 6118.67 976.624   1
  -2 -19   8 4982.11 1143.90   1
   2 -19  -7 1.99103 66.0181   1
   2  19  -7 23.4115 101.519   1
  -2 -19   7 -19.597 131.112   1
   2 -19  -618635.00 2246.41   1
   2  19  -618017.40 2274.05   1
  -2 -19   618077.30 2111.01   1
   2 -19  -520822.70 2471.00   1
   2  19  -523169.40 2573.28   1
  -2 -19   520227.50 2360.49   1
   2  19  -422308.60 2298.39   1
   2 -19  -420064.80 2274.81   1
  -2 -19   420164.50 2312.19   1
   2 -19  -3 363.999 121.964   1
   2 -19  -3 0.14316 113.336   1
   2  19  -3 36.3667 108.938   1
  -2 -19   3 219.511 131.131   1
   2 -19  -220496.70 1853.04   1
   2 -19  -221316.70 2501.40   1
   2  19  -220759.60 1880.97   1
  -2 -19   218989.60 1973.88   1
   2 -19  -134056.10 4466.57   1
   2 -19  -137207.30 3581.34   1
   2 -19  -138326.00 3290.21   1
   2 -19  -142865.80 3651.46   1
   2 -19  -129071.40 3620.88   1
   2  19  -141682.10 3708.47   1
  -2 -19   139993.20 3393.51   1
  -2 -19   139926.80 3693.99   1
  -2 -19   136719.40 3280.12   1
   2 -19   013995.00 1817.55   1
   2 -19   020979.50 1797.70   1
   2  19   021362.90 2739.35   1
  -2 -19   018160.30 1768.15   1
  -2 -19   020147.30 1697.40   1
  -2 -19   021627.20 1975.41   1
   2 -19   1 2550.45 603.961   1
   2 -19   1 3453.28 503.994   1
   2  19   1 3990.10 623.516   1
  -2 -19  -1 3080.36 457.399   1
  -2 -19  -1 3286.16 766.001   1
   2 -19   214578.50 1537.04   1
   2 -19   213152.50 1777.09   1
   2  19   214664.10 1597.30   1
  -2 -19  -214657.80 2024.03   1
   2 -19   319042.50 2331.56   1
   2 -19   318295.60 2214.96   1
   2  19   321267.40 2382.62   1
  -2 -19  -317047.30 1964.13   1
   2 -19   419395.80 2619.51   1
   2 -19   421129.20 2548.08   1
   2  19   422202.10 2369.98   1
  -2 -19  -418813.00 2373.30   1
   2 -19   5 2855.87 616.403   1
   2 -19   5 2310.41 725.797   1
   2  19   5 2813.85 600.464   1
  -2 -19  -5 2380.12 724.315   1
   2 -19   6 4471.31 755.045   1
   2 -19   6 4426.17 839.714   1
  -2 -19  -6 4739.04 758.461   1
  -2 -19  -6 4493.79 1026.47   1
   2 -19   7 6335.43 1306.32   1
   2 -19   7 6232.53 1261.71   1
  -2 -19  -7 6943.90 1421.09   1
  -2 -19  -7 6426.45 842.337   1
   2 -19   8 4118.68 532.511   1
  -2 -19  -8 4550.48 534.911   1
  -2 -19  -8 3581.00 478.128   1
   2 -20  -9 326.469 153.014   1
   2  20  -9 40.0088  100.12   1
   2 -20  -815018.00 1556.81   1
   2  20  -812476.70 1562.28   1
  -2 -20   812565.00 1977.00   1
   2 -20  -7 4132.43 667.445   1
   2  20  -7 1251.83 1019.86   1
  -2 -20   7 3704.58 684.441   1
   2  20  -616728.10 2885.76   1
   2 -20  -617351.00 2104.27   1
  -2 -20   616863.60 2022.46   1
   2 -20  -5 1395.22 497.495   1
   2  20  -5 396.276 312.897   1
  -2 -20   5 900.187 316.245   1
   2 -20  -417615.00 2001.28   1
   2  20  -418679.60 2028.82   1
  -2 -20   417449.40 2748.11   1
   2 -20  -3 151.581 103.371   1
   2 -20  -3-3.47349 94.0554   1
   2  20  -3 128.435 95.2634   1
  -2 -20   3 56.3989 112.861   1
   2 -20  -223226.70 2153.42   1
   2 -20  -223666.50 2099.61   1
   2  20  -222123.40 2109.83   1
  -2 -20   222074.30 2246.07   1
   2 -20  -1 46.8771 82.1076   1
   2 -20  -1 1.18299 95.0631   1
   2 -20  -1 129.906 93.0148   1
  -2 -20   1 180.989 83.0373   1
  -2 -20   1 53.5325 156.386   1
   2 -20   022133.40 2426.72   1
   2 -20   018081.70 2071.96   1
   2  20   018487.00 1860.03   1
  -2 -20   022189.30 2295.60   1
  -2 -20   018584.30 1844.13   1
   2 -20   1 1904.71 564.345   1
   2 -20   1 1135.53 407.542   1
   2  20   1 2520.26 360.504   1
  -2 -20  -1 1412.72 319.799   1
  -2 -20  -1 865.965 341.535   1
   2 -20   231117.90 3295.75   1
   2 -20   230167.60 3564.84   1
   2  20   236194.10 3616.45   1
  -2 -20  -231080.60 3055.34   1
   2 -20   3 2208.45 588.041   1
   2 -20   3 2124.07 540.652   1
   2  20   3 2198.17 484.786   1
  -2 -20  -3 2114.98 477.965   1
   2 -20   411923.00 1558.14   1
   2 -20   410401.70 1630.82   1
   2  20   413215.10 2111.62   1
  -2 -20  -410434.00 1498.34   1
   2 -20   5 102.741 158.008   1
   2 -20   5 64.7206 137.257   1
   2  20   5 30.3923 137.681   1
  -2 -20  -5  312.43  169.16   1
   2 -20   615251.20 1870.94   1
   2 -20   615416.10 1755.57   1
  -2 -20  -615060.90 2231.75   1
  -2 -20  -615558.20 2597.45   1
   2 -20   7 88.1614 87.9464   1
   2 -20   7 17.0967 85.4575   1
  -2 -20  -7 18.6847 85.7097   1
  -2 -20  -7 125.483 99.8285   1
   2 -20   8 3577.90 447.235   1
  -2 -20  -8 3445.17 409.844   1
  -2 -20  -8 4114.89  682.56   1
   2 -21  -9 6086.75 634.771   1
   2  21  -9 4765.66 598.049   1
   2 -21  -8 3592.92 425.811   1
   2  21  -8 2487.29 435.361   1
  -2 -21   8 254.614 433.817   1
   2 -21  -7 416.282 162.323   1
   2  21  -7 174.124 159.726   1
  -2 -21   7-11.7225 168.268   1
   2 -21  -6 6871.23 1519.44   1
   2  21  -6 6132.54 1582.61   1
  -2 -21   6 7201.99 1036.24   1
   2 -21  -524835.90 2853.36   1
   2  21  -525437.90 2906.83   1
  -2 -21   527933.40 2960.26   1
   2 -21  -4 7407.45 1044.64   1
   2  21  -4 7643.80 1033.48   1
  -2 -21   4 7717.23 1063.80   1
   2 -21  -3 579.461 210.237   1
   2  21  -3 269.549 201.164   1
  -2 -21   3 652.721 232.628   1
   2 -21  -2 9525.19 993.723   1
   2 -21  -2 9144.25 1382.74   1
   2  21  -2 8851.10 1014.73   1
  -2 -21   2 6887.40 1049.92   1
   2 -21  -119446.50 2459.65   1
  -2 -21   118451.10 1871.80   1
  -2 -21   119437.80 1766.49   1
   2 -21   0 8026.31 912.898   1
   2 -21   0 6620.20 989.367   1
   2  21   0 9069.01 1033.90   1
  -2 -21   0 8826.79 972.621   1
  -2 -21   0 8377.20 872.509   1
   2 -21   1 1351.64 359.062   1
   2 -21   1 986.955 583.307   1
   2  21   1 1854.85 353.058   1
  -2 -21  -1 664.601 319.001   1
  -2 -21  -1 1385.85 310.371   1
   2 -21   2 8427.33 1209.94   1
   2 -21   2 9875.17 1206.40   1
   2  21   2 8246.77 1051.05   1
  -2 -21  -2 9089.68 1048.52   1
   2 -21   319992.90 3257.00   1
   2 -21   321840.40 2721.27   1
   2  21   321941.80 2344.80   1
  -2 -21  -320011.40 2246.87   1
   2 -21   4 7392.45 1264.67   1
   2 -21   4 7869.25 1104.14   1
   2  21   4 8022.70 1070.42   1
  -2 -21  -4 7298.66 1114.53   1
   2 -21   5 89.1684 191.592   1
   2 -21   5 239.521 161.421   1
  -2 -21  -5 159.781 199.094   1
  -2 -21  -5 233.372 177.715   1
   2 -21   6 2170.81  507.59   1
   2 -21   6 2471.54 533.649   1
  -2 -21  -6 2235.11 934.945   1
  -2 -21  -6 2626.33 540.572   1
   2 -21   711081.00 1615.79   1
   2 -21   711065.50 1124.17   1
  -2 -21  -711610.60 1145.52   1
  -2 -21  -712367.90 1298.54   1
   2 -21   8 1571.07 250.915   1
  -2 -21  -8 1927.84  250.53   1
  -2 -21  -8 1493.26 221.945   1
   2 -22  -9   64.16 81.4316   1
   2  22  -9 15.0838 53.9942   1
   2 -22  -8 199.566 91.7055   1
   2  22  -8 22.2496 88.6647   1
  -2 -22   8 19.6651 87.1286   1
   2 -22  -720867.60 2138.29   1
   2  22  -715437.30 2003.50   1
  -2 -22   722621.00 2998.39   1
   2 -22  -6 594.192 217.422   1
   2  22  -6 231.444 223.916   1
  -2 -22   6 353.586 219.649   1
   2 -22  -5 315.986 193.548   1
   2  22  -5  179.21 182.434   1
  -2 -22   5 343.937 192.563   1
   2 -22  -4 -21.297   77.75   1
   2  22  -4-46.1605 76.4498   1
  -2 -22   4   3.516 82.1077   1
   2 -22  -321274.40 2185.09   1
   2  22  -321632.50 2894.03   1
  -2 -22   322274.20 2379.32   1
   2 -22  -2 5749.61 691.464   1
  -2 -22   2 5960.36 754.458   1
  -2 -22   2 3291.41  598.73   1
   2 -22  -1 1208.89 295.113   1
  -2 -22   1 1038.70 330.432   1
  -2 -22   1 1329.94 269.065   1
   2 -22   0 1.79377 205.317   1
   2 -22   0  501.56 182.464   1
   2  22   0 621.254 170.988   1
  -2 -22   0 303.931 184.536   1
  -2 -22   0 594.783 264.974   1
   2 -22   122395.60 3797.52   1
   2 -22   132198.10 3130.41   1
   2  22   130218.60 2961.85   1
  -2 -22  -132158.50 3730.89   1
   2 -22   2  5.5266 340.326   1
   2 -22   2 1376.45 341.699   1
   2  22   2 1217.27  463.62   1
  -2 -22  -2 1594.58 437.566   1
   2 -22   3 260.895 178.524   1
   2 -22   3 135.901 171.704   1
   2  22   3 204.359 238.679   1
  -2 -22  -3 114.339 234.288   1
   2 -22   4 479.449 517.274   1
   2 -22   4 823.989 456.362   1
   2  22   4 798.489 289.878   1
  -2 -22  -4 429.845 453.143   1
   2 -22   519262.20 3165.85   1
   2 -22   517198.60 1921.56   1
  -2 -22  -517528.90 1998.11   1
  -2 -22  -518500.80 3294.48   1
   2 -22   6-46.0905 51.4608   1
   2 -22   6 13.3181 52.5962   1
  -2 -22  -6 57.3373 50.7707   1
  -2 -22  -6-25.3802  58.827   1
   2 -22   7 319.896 138.878   1
   2 -22   7  32.322 204.602   1
  -2 -22  -7  348.07 205.735   1
  -2 -22  -7 396.311 148.394   1
  -2 -22  -8 75.2463 88.1085   1
   2 -23  -9 3243.14 356.896   1
   2  23  -9 2941.73 516.051   1
   2 -23  -8 4011.32 722.209   1
   2  23  -8 2953.90 466.792   1
  -2 -23   8 2645.05 692.505   1
   2 -23  -7 117.138 105.938   1
   2  23  -7 157.766 109.377   1
  -2 -23   7 14.6398 112.139   1
   2 -23  -6 8363.05 1571.66   1
   2  23  -6 6929.09 1096.01   1
  -2 -23   6 9438.33 1123.91   1
   2 -23  -510697.40 1373.02   1
   2  23  -510477.10 1402.32   1
  -2 -23   512051.70 1416.69   1
   2 -23  -412481.90 1465.63   1
   2  23  -412118.30 1463.17   1
  -2 -23   413580.80 1556.17   1
   2 -23  -3 239.393 124.439   1
   2  23  -3 34.1154 132.969   1
  -2 -23   3 186.457 143.736   1
   2 -23  -2 6301.85 856.418   1
   2 -23  -2 5462.82 764.921   1
  -2 -23   2 6313.27 1278.46   1
  -2 -23   2 6326.35 750.216   1
   2 -23  -1 9346.17 1129.22   1
  -2 -23   1 9829.71 1191.12   1
  -2 -23   110141.00 1451.46   1
   2 -23   030367.90 3155.12   1
  -2 -23   031990.70 3247.32   1
  -2 -23   030714.50 2905.00   1
   2 -23   1-5.90239 393.887   1
   2 -23   1  410.78 439.668   1
   2  23   1 868.947 233.294   1
  -2 -23  -1 772.619 239.293   1
   2 -23   2 4263.74 911.205   1
   2 -23   2 6237.40 966.891   1
   2  23   2 7732.93 1255.58   1
  -2 -23  -2 7050.38 865.161   1
   2 -23   318569.70 2331.88   1
   2 -23   318917.70 2203.26   1
   2  23   320637.60 2819.65   1
  -2 -23  -318801.60 2097.35   1
   2 -23   4 7632.25 1259.94   1
   2 -23   4 8105.60 1104.77   1
  -2 -23  -4 8283.70 1164.09   1
   2 -23   5  993.81 359.695   1
   2 -23   5 900.554 328.373   1
  -2 -23  -5 1073.52 524.736   1
  -2 -23  -5 1680.02 416.286   1
   2 -23   6 5157.72 692.831   1
   2 -23   6 4590.89  706.14   1
  -2 -23  -6 5161.60 1020.53   1
  -2 -23  -6 5333.67 820.582   1
   2 -23   7 7234.76 780.768   1
   2 -23   7 7958.60 1042.68   1
  -2 -23  -7 8346.05 768.667   1
  -2 -23  -7 8344.79 789.452   1
   2 -24  -8 2957.38 350.926   1
   2  24  -8 2223.90 355.824   1
  -2 -24   8 1921.27 369.932   1
   2 -24  -7 354.498  149.76   1
   2  24  -7 185.082 240.143   1
  -2 -24   7 227.103 157.053   1
   2 -24  -610153.80 1172.27   1
   2  24  -6 8451.17 1156.09   1
  -2 -24   6 9120.45 1190.17   1
   2 -24  -5-4.33386 107.092   1
   2  24  -5 42.4796 67.0496   1
  -2 -24   5-16.0658 70.2992   1
   2 -24  -4 8368.01 1555.95   1
   2  24  -4 8139.95 1089.45   1
  -2 -24   4 8474.75 1124.23   1
   2 -24  -3 691.613 217.583   1
   2  24  -3 315.193 219.297   1
  -2 -24   3 656.253 248.322   1
   2 -24  -214171.50 1736.37   1
  -2 -24   217458.50 1639.48   1
  -2 -24   215827.90 1744.60   1
   2 -24  -1 293.833 175.041   1
  -2 -24   1 237.788 190.483   1
  -2 -24   1 434.493 161.191   1
   2 -24   016712.80 2019.56   1
  -2 -24   018114.80 1984.23   1
  -2 -24   016926.20 1669.37   1
   2 -24   1 3.27432 243.622   1
   2  24   1 954.875 237.677   1
  -2 -24  -1 1111.69 359.671   1
   2 -24   219683.40 2390.64   1
   2  24   222842.10 3049.02   1
  -2 -24  -220867.00 2134.46   1
   2 -24   3-6.82303 272.481   1
   2 -24   3 842.904 318.165   1
   2  24   3  983.63 267.692   1
  -2 -24  -3 794.861 256.656   1
   2 -24   4 8377.07 1363.93   1
   2 -24   4 8793.20 1107.35   1
  -2 -24  -4 8197.20 1181.18   1
   2 -24   5 462.737 211.786   1
   2 -24   5 373.083 218.239   1
  -2 -24  -5  424.71 248.726   1
   2 -24   610186.30 1169.06   1
   2 -24   612338.20 1194.47   1
  -2 -24  -611620.20 1858.09   1
  -2 -24  -611588.60 1170.53   1
   2 -24   7 78.9009 130.854   1
   2 -24   7 80.0358 124.919   1
  -2 -24  -7 101.541 83.7688   1
  -2 -24  -7 219.508  81.253   1
   2 -25  -8 2910.87 313.083   1
   2  25  -8 2314.75  488.77   1
  -2 -25   8 1497.25 314.428   1
   2 -25  -7 5.79625 56.6772   1
   2  25  -7 7.77802 86.1573   1
  -2 -25   7  24.585 59.7911   1
   2  25  -6 2764.10 553.997   1
  -2 -25   6 4227.42 607.106   1
   2  25  -510775.50 1390.54   1
  -2 -25   513120.80 1423.77   1
   2  25  -4 5318.98 830.029   1
  -2 -25   4 6442.35 857.058   1
  -2 -25   3  92.918 114.626   1
  -2 -25   2 2346.12 387.144   1
  -2 -25   2 1536.21 703.484   1
   2 -25  -131402.90 3671.30   1
  -2 -25   139399.00 3635.95   1
  -2 -25   139482.70 3879.36   1
   2 -25   018527.20 2212.44   1
  -2 -25   021670.00 2055.97   1
  -2 -25   021911.20 2290.54   1
   2 -25   1  0.3549  238.99   1
   2  25   1 598.537 236.586   1
  -2 -25  -1 933.567  207.24   1
   2 -25   2 3029.88 701.664   1
  -2 -25  -2 3503.26 558.845   1
   2 -25   319262.30 3433.51   1
  -2 -25  -321366.70 2909.98   1
   2 -25   4 4471.47 698.376   1
   2 -25   4 4415.87 1297.65   1
  -2 -25  -4 4616.93 1112.11   1
   2 -25   5 105.433 140.455   1
   2 -25   5 62.9212 99.9999   1
  -2 -25  -5 23.9138 181.719   1
   2 -25   6 460.467 118.589   1
   2 -25   6   37.95 123.094   1
  -2 -25  -6 575.096 144.181   1
  -2 -25  -6-1.34141 123.797   1
  -2 -25  -7 5976.81 528.884   1
  -2 -25  -7 5981.37  523.89   1
   2 -26  -8 33.1863 73.8604   1
   2 -26  -7 9434.94 924.839   1
   2  26  -7 9503.55 968.338   1
  -2 -26   713499.30 1524.52   1
   2  26  -6 298.082 302.012   1
  -2 -26   6 553.247 192.415   1
   2  26  -5   42.03 81.8257   1
  -2 -26   5 34.2543 87.0373   1
  -2 -26   4 4.60416 57.2712   1
   2 -26  -312981.60 1665.12   1
  -2 -26   318966.50 1819.30   1
  -2 -26   2 110.748 123.051   1
  -2 -26   1 35.8329 81.0078   1
   2 -26   0 3703.28 775.751   1
  -2 -26   0 5452.67 676.556   1
  -2 -26   0 5461.20 1099.62   1
   2 -26   126771.60 3257.40   1
  -2 -26  -129098.20 3400.97   1
   2 -26   2 327.718 218.411   1
  -2 -26  -2 327.925 170.656   1
   2 -26   3-32.9423 103.659   1
   2 -26   3 69.2465 89.4547   1
  -2 -26  -3  63.667 83.0812   1
   2 -26   4 371.988 213.477   1
   2 -26   4  430.11 229.434   1
  -2 -26  -4 489.951 216.322   1
   2 -26   515587.20 1735.77   1
   2 -26   520024.00 2287.22   1
  -2 -26  -517085.90 1932.60   1
   2 -26   6-18.2335 48.5417   1
   2 -26   6 77.8287 49.0185   1
  -2 -26  -6  58.404 87.7602   1
  -2 -26  -6-0.86953 50.3906   1
   2 -27  -7-25.9059 70.6017   1
  -2 -27   7 32.6577 47.5903   1
   2 -27  -6 3124.90 510.504   1
  -2 -27   6 4457.05 549.943   1
   2 -27  -5 5878.70 888.712   1
  -2 -27   5 8217.46 919.866   1
   2 -27  -4 4214.22 723.377   1
  -2 -27   4 5695.40  737.39   1
  -2 -27   3 59.2624 101.145   1
  -2 -27   2 4686.13 692.686   1
  -2 -27   114068.80 1592.43   1
   2 -27   0 917.134 504.033   1
  -2 -27   0 2875.90 424.589   1
  -2 -27   0 2406.69 450.802   1
   2 -27   1 88.3361 161.206   1
  -2 -27  -1 224.947 122.083   1
   2 -27   2 1854.97 836.416   1
   2 -27   2 2156.42 644.717   1
  -2 -27  -2 3415.58 480.186   1
   2 -27   3 7109.57 932.309   1
   2 -27   3 5407.87 1068.33   1
  -2 -27  -3 6917.98 1251.59   1
   2 -27   4 4805.31  803.51   1
   2 -27   4 6335.47 739.086   1
  -2 -27  -4 5731.94 1202.42   1
   2 -27   5 313.761 138.483   1
   2 -27   5 24.2758 136.304   1
  -2 -27  -5 656.423 166.055   1
   2 -27   6 5258.72 492.921   1
  -2 -27  -6 4344.95 491.269   1
  -2 -27  -6 4767.75  479.86   1
  -2 -28   7-17.5765 42.5632   1
  -2 -28   611585.20 1120.20   1
  -2 -28   5 54.7405  78.437   1
  -2 -28   4 5733.47 1115.40   1
  -2 -28   3 18.9959 66.6924   1
  -2 -28   210409.00 1167.11   1
  -2 -28   1-9.47198 56.0229   1
  -2 -28   016448.30 2233.67   1
  -2 -28  -1 281.143 147.652   1
   2 -28   2 6862.02 1191.53   1
  -2 -28  -2 9453.01 1336.83   1
   2 -28   3 119.511 154.505   1
  -2 -28  -3 199.126 121.968   1
   2 -28   4 2969.09 598.944   1
   2 -28   4 5271.02 582.828   1
  -2 -28  -4 4371.41 633.348   1
   2 -28   5 357.223  213.50   1
   2 -28   5 32.6715  212.50   1
  -2 -28  -5 702.244 169.672   1
   2 -28   6 6211.98 490.905   1
  -2 -28  -6 5209.64 469.005   1
  -2 -29   6 2658.30 345.889   1
  -2 -29   513229.30 1267.07   1
  -2 -29   4 5047.76  651.64   1
  -2 -29   3 456.479 184.719   1
  -2 -29   2 5145.35 719.744   1
  -2 -29   123931.90 2292.93   1
  -2 -29   121119.00 2789.49   1
  -2 -29   0 9975.80 1076.42   1
  -2 -29  -1 68.2893  135.24   1
  -2 -29  -2 2705.90 445.217   1
  -2 -29  -310997.00 1188.98   1
   2 -29   4 3280.14 913.871   1
   2 -29   4 6849.25 634.364   1
  -2 -29  -4 5993.08 765.868   1
   2 -29   5 5.57756 112.871   1
  -2 -29  -5 131.002  76.875   1
  -2 -30   6 159.997 82.3379   1
  -2 -30   5 18.6938 49.2062   1
  -2 -30   4 22.2556 58.9383   1
  -2 -30   313741.40 1380.55   1
  -2 -30   2 259.562 139.709   1
  -2 -30   1  257.21 222.234   1
  -2 -30  -2  856.32 220.627   1
  -2 -30  -3 516.555 280.912   1
   2 -30   4 2.04688  54.433   1
  -2 -30  -4 84.2807 67.2581   1
   2 -30   510475.00 767.032   1
  -2 -30  -5 9019.66 809.072   1
  -2 -31   6 4024.56 357.315   1
  -2 -31   5 4925.61 716.125   1
  -2 -31   4 4188.40  484.72   1
  -2 -31   3 0.07878 32.4223   1
  -2 -31   2 2221.60 373.521   1
  -2 -31   1 4443.23 816.255   1
  -2 -31  -2 1600.83  292.60   1
  -2 -31  -4 3171.65 419.161   1
  -2 -32   5 25.4617 40.1409   1
  -2 -32   4 3832.55 416.353   1
  -2 -32   3 130.323 81.9843   1
  -2 -32   2 7065.35 711.447   1
  -2 -32  -1 44.9096 61.2969   1
  -2 -33   4 321.027 98.0615   1
  -2 -33   3 170.067  82.826   1
   3   0 -11-72.7505 105.409   1
  -3   0  11-55.0161 86.0415   1
  -3   0  11 18.7171 102.985   1
   3   0 -1019495.40 2384.88   1
  -3   0  1019158.30 3430.68   1
  -3   0  1021456.40 3184.51   1
   3   0  -9 89.0908 184.987   1
  -3   0   9 76.4721 128.717   1
  -3   0   9 0.14264 182.216   1
   3   0  -8 3804.98 650.024   1
  -3   0   8 3495.52 728.831   1
  -3   0   8 2301.53 1158.85   1
   3   0  -7 25.5937 71.7524   1
   3   0  -7 3.30131  57.981   1
  -3   0   7 42.9547 85.1788   1
  -3   0   7 241.905 151.324   1
   3   0  -656194.20 6367.59   1
   3   0  -664660.30 6302.82   1
   3   0  -660034.90 5078.41   1
   3   0  -665410.80 5666.96   1
  -3   0   639594.40 6282.53   1
  -3   0   668896.50 6532.33   1
  -3   0   662863.70 5918.82   1
   3   0  -5 55.5001 64.9538   1
   3   0  -5 83.4863 63.9819   1
   3   0  -5 19.4189 74.3177   1
   3   0  -5 27.8068 66.9754   1
   3   0  -5 59.3081 65.2696   1
  -3   0   5 17.8294 30.5129   1
  -3   0   5   29.15 101.093   1
  -3   0   5 7.13713 45.6157   1
  -3   0   5 366.804 93.1242   1
  -3   0   5 141.105 108.507   1
   3   0  -4 4001.54 335.249   1
   3   0  -4 3530.07 614.849   1
   3   0  -4 3596.57 347.552   1
   3   0  -4 3542.18 410.085   1
   3   0  -4 3628.99 296.898   1
  -3   0   4 3920.48 369.289   1
  -3   0   4 3347.48 228.228   1
  -3   0   4 3682.61 278.442   1
  -3   0   4 3089.34 554.625   1
  -3   0   4 3473.42  411.17   1
   3   0  -3 23.6371 69.5471   1
   3   0  -3 24.9625 32.1923   1
   3   0  -3   45.34 27.1535   1
   3   0  -3 30.3534 31.9343   1
   3   0  -3  34.192 31.1141   1
  -3   0   3  18.803 24.7842   1
  -3   0   3-19.0575 40.7625   1
  -3   0   3  26.324 55.5647   1
  -3   0   3 54.4861 35.9194   1
  -3   0   3 19.0599 39.4672   1
   3   0  -271351.80 6744.87   1
   3   0  -274212.90 5586.38   1
   3   0  -269940.50 4811.66   1
   3   0  -273534.50 5409.43   1
   3   0  -270129.50 5253.72   1
  -3   0   272795.70 5326.81   1
  -3   0   253880.30 3697.42   1
  -3   0   273429.60 6255.72   1
  -3   0   264922.80 5136.42   1
   3   0  -1 20.5237 66.5649   1
   3   0  -1 29.9528 37.9779   1
   3   0  -1-3.71553 47.7693   1
   3   0  -1 33.2892 32.1194   1
   3   0  -1 37.3644 35.0379   1
  -3   0   1 34.1758 50.4979   1
  -3   0   1 56.0196 10.9758   1
  -3   0   1  37.021 50.9567   1
  -3   0   1 79.7952 35.2417   1
   3   0   0 360.397 83.4885   1
   3   0   0 239.501 44.7954   1
   3   0   0-0.47005 56.4333   1
   3   0   0 380.117 103.141   1
   3   0   0 235.024 55.9615   1
  -3   0   0-7.84456  53.317   1
  -3   0   0 165.754 20.8428   1
  -3   0   0 187.336  33.362   1
  -3   0   0 225.691 79.4945   1
  -3   0   0 247.764 58.6352   1
   3   0   1 92.7118 64.1818   1
   3   0   1 183.843 56.0138   1
   3   0   1-20.2041 109.028   1
   3   0   1 82.1222 52.6077   1
  -3   0  -1  128.29 30.8587   1
  -3   0  -1 40.6986 52.7852   1
  -3   0  -1  163.57 54.7707   1
  -3   0  -1 310.245 74.9521   1
  -3   0  -1 50.9507 51.0496   1
   3   0   292134.30 8832.83   1
   3   0   297523.40 8819.74   1
   3   0   2110618.012445.70   1
   3   0   296904.00 8785.49   1
  -3   0  -293631.50 8253.25   1
  -3   0  -297857.30 9021.15   1
  -3   0  -292678.30 8562.87   1
  -3   0  -299838.00 9024.49   1
  -3   0  -290625.90 9371.07   1
   3   0   3 27.8772 52.9638   1
   3   0   3 3.32939 79.5456   1
   3   0   3 278.802 55.8272   1
   3   0   3 6.44998 46.6143   1
   3   0   3 85.3622 135.866   1
  -3   0  -3 93.5534 58.9804   1
  -3   0  -3-3.21397 40.6828   1
  -3   0  -3-25.5338 48.2239   1
  -3   0  -3-10.9093 87.2898   1
   3   0   4 1970.03 1525.60   1
   3   0   4 2896.23 621.704   1
   3   0   4 3016.57 369.901   1
   3   0   4 2839.21 501.901   1
  -3   0  -4 2669.93 659.137   1
  -3   0  -4 2686.73 303.346   1
  -3   0  -4 3086.81 476.364   1
  -3   0  -4 2492.86 485.247   1
  -3   0  -4 32.8802 648.626   1
   3   0   5 47.9592  79.053   1
  -3   0  -5 264.286  232.59   1
  -3   0  -5  51.778 67.4233   1
   3   0   6 3289.09 538.427   1
  -3   0  -6 4042.27 1561.87   1
  -3   0  -6 2817.56 459.987   1
[truncated: 378,188 more chars]
