# Supplementary material for: Crystal structure of fac-tricarbon­yl(cyclo­hexyl isocyanide-κC)(quinoline-2-carboxyl­ato-κ2 N,O)rhenium(I)
Source: Acta Crystallogr E Crystallogr Commun. 2016 Feb 17;72(Pt 3):358–62. doi: 10.1107/S2056989016002206 (PMC4778812; doi:10.1107/S2056989016002206)
Supplement: Supplementary file 2 [file e-72-00358-Isup2.hkl]

data_I                                                                          
_shelx_title ' *** RECHA40***  P21/C'                                           
_shelx_refln_list_code          4                                               
_shelx_F_calc_maximum      345.47                                               
_exptl_crystal_F_000      1064.00                                               
_reflns_d_resolution_high  0.8508                                               
                                                                                
loop_                                                                           
 _space_group_symop_operation_xyz                                               
 'x, y, z'                                                                      
 '-x, y+1/2, -z+1/2'                                                            
 '-x, -y, -z'                                                                   
 'x, -y-1/2, z-1/2'                                                             
                                                                                
_cell_length_a     7.1529                                                       
_cell_length_b    29.5703                                                       
_cell_length_c     9.6309                                                       
_cell_angle_alpha  90.000                                                       
_cell_angle_beta  105.572                                                       
_cell_angle_gamma  90.000                                                       
                                                                                
_shelx_F_squared_multiplier     1.000                                           
                                                                                
loop_                                                                           
 _refln_index_h                                                                 
 _refln_index_k                                                                 
 _refln_index_l                                                                 
 _refln_F_squared_calc                                                          
 _refln_F_squared_meas                                                          
 _refln_F_squared_sigma                                                         
 _refln_observed_status                                                         
   2   0   0       3687.52       3592.69        65.24 o                         
   3   0   0         68.46         62.46        10.60 o                         
   4   0   0       2135.16       2045.06        69.05 o                         
   5   0   0       8547.52       8622.08       514.05 o                         
   6   0   0       7804.90       8269.84       563.13 o                         
   7   0   0       8676.90       9185.99       753.97 o                         
   8   0   0       5034.75       5179.58       470.49 o                         
   1   1   0      10774.68      10952.93       122.39 o                         
   2   1   0      12935.98      12609.12       168.93 o                         
   3   1   0      18180.86      17238.32       277.77 o                         
   4   1   0       7815.38       7098.47       142.34 o                         
   5   1   0       6844.76       6880.66       289.57 o                         
   6   1   0       1080.75       1138.82       100.54 o                         
   7   1   0         29.80         24.71        19.50 o                         
   8   1   0        228.25        159.50        42.52 o                         
   1   2   0       7927.02       7699.17        76.90 o                         
   2   2   0          0.88         14.36         1.83 o                         
   3   2   0       1723.02       1863.10        33.86 o                         
   4   2   0         79.69         77.98         7.44 o                         
   5   2   0         11.46         31.53        15.34 o                         
   6   2   0          0.17         30.45        20.91 o                         
   7   2   0         70.51         72.68        33.54 o                         
   8   2   0         45.75         42.57        25.12 o                         
   1   3   0      15552.89      15606.47       202.26 o                         
   2   3   0       7851.97       8076.02       100.50 o                         
   3   3   0      16236.17      15722.88       270.57 o                         
   4   3   0      14074.38      13558.77       313.98 o                         
   5   3   0       8911.88       8846.39       384.66 o                         
   6   3   0       1374.09       1262.24       111.56 o                         
   7   3   0         51.93         72.46        31.20 o                         
   8   3   0        766.88        554.35       104.06 o                         
   1   4   0      35131.64      35135.16       654.12 o                         
   2   4   0      28137.16      28078.97       529.10 o                         
   3   4   0        976.49       1042.83        21.78 o                         
   4   4   0       1148.81       1045.57        30.71 o                         
   5   4   0       8171.05       8559.52       342.51 o                         
   6   4   0       9414.30       9911.49       477.64 o                         
   7   4   0       6395.84       6570.77       380.55 o                         
   8   4   0       3452.41       3568.28       252.74 o                         
   1   5   0       4480.47       4601.91        64.64 o                         
   2   5   0       3028.26       2766.02        39.87 o                         
   3   5   0      17596.98      17308.21       326.34 o                         
   4   5   0      19205.82      19139.34       428.40 o                         
   5   5   0       9752.57       9583.85       380.47 o                         
   6   5   0       1033.13       1056.44        98.38 o                         
   7   5   0          1.09         33.62        23.61 o                         
   8   5   0       1101.86        912.48       179.52 o                         
   0   6   0       1326.00       1661.26        65.31 o                         
   1   6   0        263.43        308.75         5.81 o                         
   2   6   0       2958.05       3189.93        49.15 o                         
   3   6   0        224.60        227.97        11.15 o                         
   4   6   0        400.68        372.03        19.65 o                         
   5   6   0        407.23        415.31        56.40 o                         
   6   6   0        172.59        150.12        40.29 o                         
   7   6   0        175.12        199.07        53.86 o                         
   1   7   0       4294.96       4472.64        60.25 o                         
   2   7   0      15976.02      15800.37       264.84 o                         
   3   7   0      10451.77       9942.07       183.98 o                         
   4   7   0       8638.15       8291.34       186.74 o                         
   5   7   0       5851.36       5933.64       243.04 o                         
   6   7   0        925.22        836.47        86.17 o                         
   7   7   0         11.62        -23.61        23.61 o                         
   0   8   0      57995.12      60114.88      2242.14 o                         
   1   8   0      61953.48      60360.64      1403.50 o                         
   2   8   0       7991.55       7515.83       112.86 o                         
   3   8   0        738.59        794.91        22.88 o                         
   4   8   0       1112.46       1161.51        43.91 o                         
   5   8   0       6140.15       6491.34       281.07 o                         
   6   8   0      10076.78       9889.77       495.74 o                         
   7   8   0       8321.98       8177.38       557.87 o                         
   1   9   0      25450.15      25407.93       436.99 o                         
   2   9   0      11957.23      11780.53       198.97 o                         
   3   9   0       5294.37       4860.23        96.62 o                         
   4   9   0       2802.93       2745.97        75.61 o                         
   5   9   0       5416.36       5469.70       261.21 o                         
   6   9   0        438.47        314.87        50.53 o                         
   7   9   0         13.48          4.54        11.78 o                         
   0  10   0       3792.46       4120.82       142.17 o                         
   1  10   0       7095.44       7269.05       142.99 o                         
   2  10   0         29.88         56.53         5.53 o                         
   3  10   0        158.05        202.01        12.22 o                         
   4  10   0          0.13          9.58         6.34 o                         
   5  10   0        168.17        137.83        31.36 o                         
   6  10   0         95.14         66.27        28.13 o                         
   7  10   0         20.55         53.40        34.86 o                         
   1  11   0       1639.80       1528.84        39.25 o                         
   2  11   0      10951.71      10829.97       181.45 o                         
   3  11   0      15975.12      15840.44       356.78 o                         
   4  11   0      13880.96      14456.28       459.64 o                         
   5  11   0       5564.46       5894.04       306.38 o                         
   6  11   0       1677.75       1728.22       160.79 o                         
   7  11   0          6.25         13.73        20.56 o                         
   0  12   0      75915.86      78085.41      3382.69 o                         
   1  12   0      57094.05      54976.29      1397.88 o                         
   2  12   0      11986.27      11669.79       208.34 o                         
   3  12   0       1348.80       1302.97        45.27 o                         
   4  12   0       1809.09       1933.61       100.85 o                         
   5  12   0       4128.12       4282.04       225.67 o                         
   6  12   0       8690.98       9371.18       591.43 o                         
   7  12   0       5234.79       5112.40       362.87 o                         
   1  13   0       5869.16       6041.43       121.22 o                         
   2  13   0       8535.44       7765.55       196.60 o                         
   3  13   0      19497.14      19958.07       526.25 o                         
   4  13   0       8901.26       9178.27       355.94 o                         
   5  13   0       1434.88       1485.86       126.77 o                         
   6  13   0        184.59        146.34        47.66 o                         
   7  13   0         12.15         19.88        25.60 o                         
   0  14   0        452.37        472.69        21.86 o                         
   1  14   0        289.12        279.02        11.95 o                         
   2  14   0        326.74        360.56        20.61 o                         
   3  14   0        300.12        309.01        26.49 o                         
   4  14   0        354.17        466.02        50.57 o                         
   5  14   0        141.84        134.92        38.59 o                         
   6  14   0         47.37         53.97        28.23 o                         
   7  14   0         66.36         58.77        32.16 o                         
   1  15   0       1811.40       1865.05        50.25 o                         
   2  15   0       4381.60       3970.76       152.28 o                         
   3  15   0      10742.90      11196.46       318.69 o                         
   4  15   0      11830.71      13233.24       614.37 o                         
   5  15   0       5219.10       5737.39       345.06 o                         
   6  15   0       1582.26       1488.88       150.65 o                         
   7  15   0         12.43         68.07        29.82 o                         
   0  16   0      31896.45      30848.02      1018.92 o                         
   1  16   0      23580.02      22624.48       555.61 o                         
   2  16   0       8637.43       8783.49       292.88 o                         
   3  16   0       1716.66       1705.07       111.14 o                         
   4  16   0       1144.31       1276.23       110.29 o                         
   5  16   0       3563.02       3817.85       272.47 o                         
   6  16   0       4154.69       4625.27       378.04 o                         
   7  16   0       4282.70       4670.28       387.47 o                         
   1  17   0       9753.11      10087.29       237.70 o                         
   2  17   0      11275.22      11432.96       364.15 o                         
   3  17   0       4934.25       5089.58       322.37 o                         
   4  17   0       7268.98       7352.87       538.90 o                         
   5  17   0       2813.29       2916.34       250.73 o                         
   6  17   0        956.38        975.48       112.09 o                         
   7  17   0          2.18         24.33        18.92 o                         
   0  18   0          8.35         13.00         7.25 o                         
   1  18   0       1765.19       2054.57        57.52 o                         
   2  18   0        644.77        709.72        75.46 o                         
   3  18   0          4.84         10.60        13.25 o                         
   4  18   0        262.19        235.05        58.98 o                         
   5  18   0        130.95        108.92        40.57 o                         
   6  18   0        423.86        437.59        92.22 o                         
   1  19   0       2139.75       1989.30        67.82 o                         
   2  19   0       6542.08       6429.59       318.30 o                         
   3  19   0       4754.58       5281.09       275.01 o                         
   4  19   0       6781.06       8075.86       485.00 o                         
   5  19   0       1259.24       1297.78       154.70 o                         
   6  19   0        278.64        281.14        68.04 o                         
   0  20   0      16618.78      15852.47      1310.80 o                         
   1  20   0      21779.22      21013.72       657.06 o                         
   2  20   0       6809.23       6497.62       304.04 o                         
   3  20   0         63.48         77.26        27.72 o                         
   4  20   0         87.94         87.35        32.19 o                         
   5  20   0       3452.83       3702.66       249.13 o                         
   6  20   0       6458.42       7129.32       414.01 o                         
   1  21   0       3872.54       3880.32       138.00 o                         
   2  21   0       2715.99       2723.72       140.21 o                         
   3  21   0       2203.37       2273.06       165.15 o                         
   4  21   0       3242.87       3709.71       241.36 o                         
   5  21   0        864.24        938.48       111.91 o                         
   6  21   0        206.80        128.85        36.26 o                         
   0  22   0        620.03        651.89        76.68 o                         
   1  22   0       1258.15       1229.44        83.59 o                         
   2  22   0        157.46        136.80        32.86 o                         
   3  22   0        211.45        208.73        45.34 o                         
   4  22   0         31.61         29.53        21.82 o                         
   5  22   0          5.35         11.26        15.31 o                         
   6  22   0         33.17         11.15        11.97 o                         
   1  23   0        926.87        987.47        78.01 o                         
   2  23   0       9601.93      10220.71       588.51 o                         
   3  23   0       8375.21       9383.05       509.21 o                         
   4  23   0       4657.54       5461.32       375.12 o                         
   5  23   0       2431.39       2616.10       192.64 o                         
   6  23   0        744.43        789.30        91.76 o                         
   0  24   0       9179.84       8580.52       766.63 o                         
   1  24   0       9020.89       9528.35       524.23 o                         
   2  24   0       5058.74       5682.40       355.89 o                         
   3  24   0        659.02        625.17        83.05 o                         
   4  24   0        176.95        148.68        36.58 o                         
   5  24   0       2370.92       2425.29       348.89 o                         
   1  25   0       2121.53       1999.45       208.56 o                         
   2  25   0       6726.47       6869.45       414.85 o                         
   3  25   0       4623.86       4971.55       330.67 o                         
   4  25   0       1892.07       2059.67       171.14 o                         
   5  25   0       1038.78       1082.69       105.52 o                         
   0  26   0         11.50         -4.26        20.34 o                         
   1  26   0        225.64         45.94        36.13 o                         
   2  26   0       1819.63       1640.93       173.50 o                         
   3  26   0         71.09         35.35        21.67 o                         
   4  26   0          0.51         12.71        17.37 o                         
   5  26   0          0.43         18.96        14.14 o                         
   1  27   0        479.43        250.07        84.30 o                         
   2  27   0        765.59        779.90       155.38 o                         
   3  27   0       4365.70       4298.77       508.42 o                         
   4  27   0       3752.95       4228.14       316.67 o                         
   5  27   0       1617.27       1741.21       145.21 o                         
   0  28   0       5944.91       5472.07       567.79 o                         
   1  28   0       7499.13       7071.75      1380.91 o                         
   2  28   0       4722.73       5422.33       736.35 o                         
   3  28   0        388.95        306.28        61.31 o                         
   4  28   0        219.91        188.45        53.68 o                         
   2  29   0       2710.70       3288.61       354.85 o                         
   3  29   0       1397.83       1573.36       192.33 o                         
   4  29   0       1084.75       1130.93       138.18 o                         
   3  30   0          4.35         24.65        39.53 o                         
   4  30   0          7.02          6.82        14.88 o                         
   3  31   0       3309.59       3799.71       448.22 o                         
  -8   1   1       1839.36       1877.89       165.83 o                         
  -7   1   1       1242.24       1312.09       121.37 o                         
  -6   1   1        998.01       1054.82       101.98 o                         
  -5   1   1        137.82        120.53        23.61 o                         
  -4   1   1       4335.42       4239.68        83.99 o                         
  -3   1   1      13493.28      13193.33       212.73 o                         
  -2   1   1      17820.08      17071.56       294.37 o                         
  -1   1   1      34789.20      34710.25       592.14 o                         
   1   1   1       8650.17       9267.93       104.03 o                         
   2   1   1       1987.47       1965.26        25.38 o                         
   3   1   1       9157.10       8853.56       145.89 o                         
   4   1   1       7527.73       7333.54       156.03 o                         
   5   1   1       4482.04       4431.87       229.48 o                         
   6   1   1       3189.64       3167.74       215.67 o                         
   7   1   1       2970.37       3066.33       229.77 o                         
  -8   2   1        936.09        867.32        91.91 o                         
  -7   2   1       2746.98       3093.89       206.80 o                         
  -6   2   1      15886.78      17174.90       821.23 o                         
  -5   2   1      20205.57      20076.37       729.51 o                         
  -4   2   1      21385.42      20062.10       435.71 o                         
  -3   2   1      13154.10      12449.19       195.98 o                         
  -2   2   1       2592.15       2681.05        33.92 o                         
  -1   2   1      16487.15      16402.21       204.67 o                         
   1   2   1     119347.24     123182.85      3736.60 o                         
   2   2   1      75794.88      74872.63      1970.73 o                         
   3   2   1      22760.96      22405.12       430.36 o                         
   4   2   1       4335.20       4126.58       101.45 o                         
   5   2   1        254.97        267.01        45.65 o                         
   6   2   1       1598.68       1616.12       141.62 o                         
   7   2   1       2900.76       2981.62       227.77 o                         
  -8   3   1        962.57        705.11        85.28 o                         
  -7   3   1       1995.84       2045.38       167.09 o                         
  -6   3   1       1187.58       1394.65       115.80 o                         
  -5   3   1        929.71        980.16        57.03 o                         
  -4   3   1       8511.13       8519.17       184.56 o                         
  -3   3   1      22389.11      21443.06       394.23 o                         
  -2   3   1       4645.90       4705.08        62.25 o                         
  -1   3   1      36694.78      37917.45       666.43 o                         
   0   3   1      30870.62      31323.74       590.57 o                         
   1   3   1       1584.17       1638.37        18.94 o                         
   2   3   1        865.21        956.55        15.88 o                         
   3   3   1       1605.11       1438.44        30.72 o                         
   4   3   1       6023.17       5767.38       138.50 o                         
   5   3   1       9560.78       9188.14       368.63 o                         
   6   3   1       3091.59       3146.16       214.89 o                         
   7   3   1       2659.58       2711.09       217.53 o                         
  -8   4   1         18.04         34.34        19.41 o                         
  -7   4   1        173.01        116.58        34.45 o                         
  -6   4   1        434.40        410.55        57.01 o                         
  -5   4   1        127.73        126.20        21.74 o                         
  -4   4   1        305.56        382.61        16.04 o                         
  -3   4   1        924.04        899.80        17.63 o                         
  -2   4   1       3679.94       3866.74        52.41 o                         
  -1   4   1      13497.77      14484.85       189.05 o                         
   0   4   1        239.69        250.08         9.82 o                         
   1   4   1       1017.38       1055.64        18.50 o                         
   2   4   1        413.82        478.40        11.09 o                         
   3   4   1       1325.11       1418.40        24.48 o                         
   4   4   1       2598.71       2525.04        64.31 o                         
   5   4   1         61.31         68.16        21.95 o                         
   6   4   1          1.20         23.71        19.89 o                         
   7   4   1         21.73         24.18        22.52 o                         
  -8   5   1       4652.99       4643.64       342.56 o                         
  -7   5   1       4024.26       4146.37       258.26 o                         
  -6   5   1        747.15        704.76        76.60 o                         
  -5   5   1        124.53        120.88        23.13 o                         
  -4   5   1       5314.29       5268.50       107.03 o                         
  -3   5   1       8905.22       8247.74       168.80 o                         
  -2   5   1       7194.38       7046.39        99.03 o                         
  -1   5   1      37761.55      38455.53       713.40 o                         
   0   5   1      15948.64      15520.79       359.45 o                         
   1   5   1        706.84        747.00        12.47 o                         
   2   5   1        152.63        210.43         5.46 o                         
   3   5   1       2140.01       1992.89        33.24 o                         
   4   5   1      10717.43      10166.19       229.54 o                         
   5   5   1      11129.14      11210.88       475.51 o                         
   6   5   1       4724.28       4678.71       283.29 o                         
   7   5   1       1309.92       1116.10       236.42 o                         
  -8   6   1        185.89        128.25        34.53 o                         
  -7   6   1       1581.79       1644.02       129.31 o                         
  -6   6   1      11958.24      12162.49       545.83 o                         
  -5   6   1      25740.67      27038.73      1159.14 o                         
  -4   6   1      25693.01      25169.13       595.27 o                         
  -3   6   1       3735.28       3721.03        66.14 o                         
  -2   6   1        784.59        888.25        18.18 o                         
  -1   6   1       4015.88       4222.26        45.36 o                         
   0   6   1      69964.76      68392.82      1621.37 o                         
   1   6   1      31244.20      32041.62       570.57 o                         
   2   6   1      56634.57      55423.66      1338.99 o                         
   3   6   1      23812.91      23040.56       516.51 o                         
   4   6   1       7379.21       7202.25       161.99 o                         
   5   6   1         46.07         50.00        20.76 o                         
   6   6   1       1268.63       1142.20       121.18 o                         
   7   6   1       4773.09       4716.66       319.30 o                         
  -8   7   1       2961.74       2709.07       329.85 o                         
  -7   7   1       3807.33       3722.96       235.54 o                         
  -6   7   1       1005.21        959.48       118.19 o                         
  -5   7   1        174.24        176.60        29.90 o                         
  -4   7   1       3335.54       3227.23        76.53 o                         
  -3   7   1      12161.59      12338.08       232.84 o                         
  -2   7   1      11477.49      11470.65       191.36 o                         
  -1   7   1      25427.52      25353.38       421.30 o                         
   0   7   1      10881.36      10741.89       221.32 o                         
   1   7   1       4384.00       4202.63        67.73 o                         
   2   7   1        248.08        299.34         9.14 o                         
   3   7   1       7677.71       7437.45       143.41 o                         
   4   7   1       4892.02       4693.14       122.94 o                         
   5   7   1       7297.29       7160.36       314.20 o                         
   6   7   1       4473.72       4075.82       245.28 o                         
   7   7   1       1817.35       1818.90       176.30 o                         
  -8   8   1         26.70         25.24        19.19 o                         
  -7   8   1        288.44        232.22        66.92 o                         
  -6   8   1        314.65        279.40        46.87 o                         
  -5   8   1         73.27         53.15        17.61 o                         
  -4   8   1         35.54         38.87         7.76 o                         
  -3   8   1       1182.09       1313.79        31.71 o                         
  -2   8   1          0.30         29.10         3.41 o                         
  -1   8   1       6366.93       6798.26       111.37 o                         
   0   8   1         54.40         41.25         4.26 o                         
   1   8   1        401.55        454.56        10.30 o                         
   2   8   1        383.59        446.97        11.39 o                         
   3   8   1        900.49        927.63        30.34 o                         
   4   8   1         92.62        116.41        14.97 o                         
   5   8   1        142.54        154.55        32.41 o                         
   6   8   1        524.05        498.74        97.17 o                         
   7   8   1          4.06          3.88        15.98 o                         
  -7   9   1       1339.20       1402.90       151.56 o                         
  -6   9   1        102.25         97.24        29.52 o                         
  -5   9   1        152.39        143.29        27.51 o                         
  -4   9   1       5736.76       5719.08       133.52 o                         
  -3   9   1       7954.43       7778.10       147.53 o                         
  -2   9   1      10537.88      10372.35       157.98 o                         
  -1   9   1      13678.31      13506.18       323.40 o                         
   0   9   1      15582.95      14974.20       240.22 o                         
   1   9   1       2924.01       2830.12        46.01 o                         
   2   9   1        333.82        356.52        10.49 o                         
   3   9   1       3766.26       3585.26        76.67 o                         
   4   9   1      10734.27      10408.01       316.01 o                         
   5   9   1       6053.36       6328.30       328.64 o                         
   6   9   1       3709.39       3483.80       251.04 o                         
   7   9   1       2279.76       2306.13       263.47 o                         
  -7  10   1       5086.46       4866.24       417.80 o                         
  -6  10   1       9082.93       9280.15       478.17 o                         
  -5  10   1      17245.98      17746.71       748.69 o                         
  -4  10   1      15282.58      15795.67       388.30 o                         
  -3  10   1      11543.32      12140.11       245.18 o                         
  -2  10   1        965.04       1006.11        19.62 o                         
  -1  10   1       5805.99       5436.19       157.35 o                         
   0  10   1      50720.20      49065.81      1218.71 o                         
   1  10   1      31830.92      30813.08       640.76 o                         
   2  10   1      45624.34      42994.47      1035.69 o                         
   3  10   1      16308.30      15650.27       355.65 o                         
   4  10   1       3903.00       3860.88       131.63 o                         
   5  10   1          2.16         19.34        17.78 o                         
   6  10   1        529.56        427.31        85.22 o                         
   7  10   1       3061.97       3098.48       252.77 o                         
  -7  11   1       1176.06       1149.55       170.29 o                         
  -6  11   1       1427.28       1493.02       127.69 o                         
  -5  11   1        128.15        119.58        29.17 o                         
  -4  11   1       3126.62       3296.23       106.99 o                         
  -3  11   1       3005.77       2922.28        67.08 o                         
  -2  11   1      10805.92      10181.35       186.39 o                         
  -1  11   1      25262.97      23137.75       759.17 o                         
   0  11   1       6001.13       5850.82       108.44 o                         
   1  11   1       2740.65       2833.39        52.68 o                         
   2  11   1        210.28        256.06        10.72 o                         
   3  11   1       8518.39       8401.51       187.44 o                         
   4  11   1       8893.50       9034.99       330.15 o                         
   5  11   1       4854.49       5271.38       307.89 o                         
   6  11   1       3193.29       3214.58       254.12 o                         
   7  11   1       1040.59       1011.49       134.54 o                         
  -7  12   1         22.71         18.25        19.09 o                         
  -6  12   1         37.09         34.98        22.06 o                         
  -5  12   1          2.27         20.14        14.25 o                         
  -4  12   1          9.09         24.66        11.06 o                         
  -3  12   1       1540.47       1588.60        48.20 o                         
  -2  12   1       1172.77       1354.49        31.43 o                         
  -1  12   1        727.64        678.09        37.46 o                         
   0  12   1       1234.09       1270.90        22.75 o                         
   1  12   1       3825.04       3992.46       100.44 o                         
   2  12   1       2286.68       2478.84        49.66 o                         
   3  12   1         78.99         59.51        10.49 o                         
   4  12   1        148.92        159.67        29.20 o                         
   5  12   1        145.16        121.21        39.45 o                         
   6  12   1          5.33          8.67        19.01 o                         
   7  12   1         30.04         47.35        26.78 o                         
  -7  13   1       1382.78       1414.05       131.61 o                         
  -6  13   1        304.88        237.39        47.65 o                         
  -5  13   1        457.36        454.01        65.80 o                         
  -4  13   1       5156.04       5366.17       210.70 o                         
  -3  13   1       8417.68       8552.88       204.20 o                         
  -2  13   1      25620.94      24571.11       577.80 o                         
  -1  13   1      13047.18      12837.27       333.70 o                         
   0  13   1      21641.02      22216.03       447.86 o                         
   1  13   1       2133.14       2116.06        53.33 o                         
   2  13   1        374.43        412.12        24.42 o                         
   3  13   1       1012.10        945.02        46.71 o                         
   4  13   1       5352.53       5453.13       254.35 o                         
   5  13   1       3840.63       4016.71       263.34 o                         
   6  13   1       3970.83       3783.73       278.76 o                         
   7  13   1       1262.46       1117.54       138.32 o                         
  -7  14   1       3408.05       3224.52       253.60 o                         
  -6  14   1       8144.45       8792.52       625.21 o                         
  -5  14   1      15284.71      16809.44       755.94 o                         
  -4  14   1       8291.49       8880.97       376.95 o                         
  -3  14   1       6833.17       6840.69       172.72 o                         
  -2  14   1         65.24         48.22         7.39 o                         
  -1  14   1       2092.80       1958.04        40.58 o                         
   0  14   1      14835.25      14415.83       281.64 o                         
   1  14   1      48761.36      45576.73      1248.33 o                         
   2  14   1      32507.59      31400.86      1012.17 o                         
   3  14   1      19293.42      19549.89       668.03 o                         
   4  14   1       6537.34       6873.92       338.32 o                         
   5  14   1         12.81         25.20        24.57 o                         
   6  14   1        894.87        890.60       113.30 o                         
   7  14   1       2116.50       1719.06       170.85 o                         
  -7  15   1       1072.13        993.81       190.39 o                         
  -6  15   1        720.02        619.92       145.28 o                         
  -5  15   1        402.97        347.05        66.90 o                         
  -4  15   1       2304.50       2561.36       141.04 o                         
  -3  15   1       8476.85       8076.07       210.31 o                         
  -2  15   1      14472.41      14374.75       367.21 o                         
  -1  15   1      21908.50      21990.61       485.21 o                         
   0  15   1       7402.78       7400.76       140.14 o                         
   1  15   1       1774.86       1822.50        58.43 o                         
   2  15   1        328.68        304.74        28.45 o                         
   3  15   1       4199.48       4287.09       195.58 o                         
   4  15   1       5013.61       5454.84       357.07 o                         
   5  15   1       3106.79       2995.38       213.32 o                         
   6  15   1       1410.06       1366.08       143.90 o                         
   7  15   1        659.71        456.38       116.48 o                         
  -7  16   1          4.37         -9.69        14.76 o                         
  -6  16   1          6.94          2.81        13.86 o                         
  -5  16   1       1052.16       1128.37       114.04 o                         
  -4  16   1        155.96        214.32        55.71 o                         
  -3  16   1        790.40        820.32        49.00 o                         
  -2  16   1        426.60        507.75        32.02 o                         
  -1  16   1       1542.14       1747.38        44.86 o                         
   0  16   1        272.74        267.74        27.35 o                         
   1  16   1         11.44         38.19         8.37 o                         
   2  16   1         19.00         38.61        12.40 o                         
   3  16   1         86.23         87.46        26.72 o                         
   4  16   1        221.72        260.97        60.24 o                         
   5  16   1         24.78         15.96        17.62 o                         
   6  16   1         30.23         65.87        33.63 o                         
  -7  17   1       1939.41       1860.13       250.59 o                         
  -6  17   1        777.16        845.95       120.86 o                         
  -5  17   1         21.62         19.84        19.21 o                         
  -4  17   1       1048.90       1192.50       104.68 o                         
  -3  17   1       7721.42       8465.25       347.58 o                         
  -2  17   1      17958.17      18276.59       531.12 o                         
  -1  17   1       6181.76       5799.69       128.61 o                         
   0  17   1       7326.42       7098.73       147.19 o                         
   1  17   1       3857.03       3912.87       108.54 o                         
   2  17   1        358.85        349.16        35.45 o                         
   3  17   1       1596.68       1618.25       123.64 o                         
   4  17   1       4499.91       4826.00       339.72 o                         
   5  17   1       6127.68       6671.40       432.27 o                         
   6  17   1       5007.54       4965.54       459.63 o                         
  -7  18   1       1824.88       2010.79       165.17 o                         
  -6  18   1       5173.76       5314.16       461.07 o                         
  -5  18   1      11828.86      12765.31       805.76 o                         
  -4  18   1      13428.53      15705.91       925.42 o                         
  -3  18   1       3668.61       4186.06       208.91 o                         
  -2  18   1         53.13         70.96        18.32 o                         
  -1  18   1       1988.58       2160.45        64.85 o                         
   0  18   1      13935.82      12487.78       332.20 o                         
   1  18   1      30395.41      29256.02       890.35 o                         
   2  18   1      16911.99      17575.34       800.80 o                         
   3  18   1      12738.18      14967.71       774.57 o                         
   4  18   1       2279.22       2468.34       238.21 o                         
   5  18   1         35.18         56.09        32.88 o                         
   6  18   1        495.62        490.92        84.16 o                         
  -6  19   1        848.49        804.09       111.07 o                         
  -5  19   1          7.64          3.13        15.14 o                         
  -4  19   1        767.62        748.90       112.15 o                         
  -3  19   1       6165.88       6619.73       326.73 o                         
  -2  19   1      12608.17      12618.32       394.72 o                         
  -1  19   1       8019.11       7706.98       207.50 o                         
   0  19   1       7056.83       6770.62       192.15 o                         
   1  19   1        840.65        797.37        45.60 o                         
   2  19   1        962.20       1091.83        83.11 o                         
   3  19   1       1603.04       1852.17       155.19 o                         
   4  19   1       2118.11       2334.67       192.33 o                         
   5  19   1       4103.99       4496.25       324.64 o                         
   6  19   1       2719.17       2685.69       303.78 o                         
  -6  20   1          3.65          4.40        14.24 o                         
  -5  20   1         52.94         56.76        32.22 o                         
  -4  20   1        203.05        271.05        51.03 o                         
  -3  20   1        841.37       1031.81        96.32 o                         
  -2  20   1         24.00         28.60        13.92 o                         
  -1  20   1        430.29        385.38        44.13 o                         
   0  20   1        785.14        783.22        42.64 o                         
   1  20   1        219.40        206.53        31.15 o                         
   2  20   1        534.56        570.44        90.36 o                         
   3  20   1         26.03         74.85        32.74 o                         
   4  20   1         16.05         32.14        22.57 o                         
   5  20   1          4.12         10.26        21.78 o                         
   6  20   1         26.33         43.79        35.50 o                         
  -6  21   1         96.23         67.26        25.22 o                         
  -5  21   1         63.97         69.90        28.02 o                         
  -4  21   1       1455.30       1719.44       136.82 o                         
  -3  21   1       4216.95       4679.73       317.07 o                         
  -2  21   1       5859.80       6292.02       375.40 o                         
  -1  21   1       9348.80       9050.61       252.90 o                         
   0  21   1       5858.53       5932.46       280.80 o                         
   1  21   1       1657.32       1702.49        84.19 o                         
   2  21   1        370.06        443.41        52.84 o                         
   3  21   1       5148.29       5310.34       283.20 o                         
   4  21   1       3946.38       4464.26       349.72 o                         
   5  21   1       2358.87       2779.11       211.55 o                         
   6  21   1       1804.45       1859.01       295.47 o                         
  -6  22   1       4271.73       4114.53       421.36 o                         
  -5  22   1       6013.69       6861.04       433.20 o                         
  -4  22   1       5763.15       6036.88       398.47 o                         
  -3  22   1       2052.28       2340.07       177.37 o                         
  -2  22   1        517.15        403.29        56.16 o                         
  -1  22   1       1015.10       1026.56        68.04 o                         
   0  22   1       7064.24       7178.62       332.28 o                         
   1  22   1      17999.29      18223.35       969.72 o                         
   2  22   1       9462.83       9925.64       569.18 o                         
   3  22   1       7210.75       8117.95       509.64 o                         
   4  22   1       1545.27       1822.02       215.88 o                         
   5  22   1        157.24        161.38        49.45 o                         
   6  22   1        589.06        584.34        96.49 o                         
  -6  23   1        366.03        261.48        57.27 o                         
  -5  23   1         19.99         18.59        16.74 o                         
  -4  23   1       2551.96       2780.36       229.16 o                         
  -3  23   1       1482.69       1724.29       161.59 o                         
  -2  23   1       3137.54       3205.09       235.25 o                         
  -1  23   1       1906.38       1926.48       148.14 o                         
   0  23   1       3653.27       3561.55       190.44 o                         
   1  23   1        579.25        542.23       210.03 o                         
   2  23   1        269.05        203.18        58.84 o                         
   3  23   1       3168.99       3172.81       353.16 o                         
   4  23   1       3589.82       4155.51       324.41 o                         
   5  23   1       1649.85       1945.06       166.54 o                         
  -6  24   1         61.73         46.66        21.96 o                         
  -5  24   1         49.27         50.77        23.76 o                         
  -4  24   1        516.96        387.23        68.23 o                         
  -3  24   1         13.99         44.66        24.41 o                         
  -2  24   1        145.77        107.97        33.18 o                         
  -1  24   1        306.66        233.93        53.93 o                         
   0  24   1        566.41        205.54       170.57 o                         
   1  24   1        182.65        165.89        56.55 o                         
   2  24   1        308.06        224.37       107.44 o                         
   3  24   1        701.67        775.32       111.17 o                         
   4  24   1        395.44        434.35        80.58 o                         
   5  24   1         19.89         40.83        22.28 o                         
  -5  25   1        108.96         70.75        25.25 o                         
  -4  25   1       1238.55       1506.14       138.22 o                         
  -3  25   1       4162.76       4334.95       302.50 o                         
  -2  25   1      12418.91      12223.24       808.12 o                         
  -1  25   1       5818.68       6052.80       610.44 o                         
   0  25   1       2153.35       2083.25       183.80 o                         
   1  25   1       1187.51       1236.09       144.60 o                         
   2  25   1        228.88        195.72        72.89 o                         
   3  25   1        400.51        334.39        62.46 o                         
   4  25   1       2123.66       2290.86       192.53 o                         
   5  25   1       3420.89       3890.99       285.97 o                         
  -5  26   1       4373.72       4407.17       292.40 o                         
  -4  26   1       4151.66       4726.08       295.16 o                         
  -3  26   1       1662.39       1746.59       195.99 o                         
  -2  26   1         11.66         11.81        26.70 o                         
  -1  26   1       1857.11       1821.89       365.34 o                         
   0  26   1       3991.10       3830.80       283.70 o                         
   1  26   1       8543.00       8223.07       805.44 o                         
   2  26   1       8849.40       9208.42       775.51 o                         
   3  26   1       7110.42       7995.93       501.67 o                         
   4  26   1       1345.60       1485.94       165.78 o                         
   5  26   1        116.00        103.91        26.46 o                         
  -5  27   1          6.62         13.35        13.33 o                         
  -4  27   1        798.28        674.45       118.64 o                         
  -3  27   1       1807.23       1890.87       163.97 o                         
  -2  27   1       4301.30       4637.90       524.96 o                         
  -1  27   1       4511.39       4524.37       486.45 o                         
   0  27   1       2238.06       2228.01       289.04 o                         
   1  27   1        118.07         40.38        40.07 o                         
   2  27   1         77.29         54.75        32.08 o                         
   3  27   1        824.86        827.90       110.37 o                         
   4  27   1       1663.44       1780.24       169.73 o                         
  -4  28   1         82.74         57.77        20.62 o                         
  -3  28   1         42.19         20.63        16.64 o                         
  -2  28   1         19.29         -3.12        18.47 o                         
  -1  28   1        136.53         34.68        33.96 o                         
   0  28   1         10.10         -3.87        20.35 o                         
   1  28   1        128.44         88.52        46.76 o                         
   2  28   1         92.39         92.68        48.67 o                         
   3  28   1        506.11        504.62        94.65 o                         
   4  28   1        366.63        230.50        62.47 o                         
  -4  29   1        308.70        169.75        87.54 o                         
  -3  29   1       2824.67       2238.23       185.90 o                         
  -2  29   1       7065.91       7542.99       583.93 o                         
  -1  29   1       3613.96       3580.46       404.72 o                         
   0  29   1       2122.83       2030.33       379.10 o                         
   2  29   1         57.71         22.51        44.58 o                         
   3  29   1        919.12       1013.59       142.71 o                         
   4  29   1       1476.11       1481.97       155.15 o                         
  -4  30   1       2615.16       2439.71       744.41 o                         
  -3  30   1       1803.86       1747.56       286.56 o                         
  -2  30   1        215.86         84.79        73.26 o                         
  -1  30   1        389.62        123.47        54.94 o                         
   0  30   1       3209.26       3068.43       475.14 o                         
   3  30   1       3038.03       2960.25       693.61 o                         
  -3  31   1       1776.27       1388.19       469.19 o                         
  -2  31   1       2274.15       1464.75       269.09 o                         
   3  31   1        412.03        320.46        66.34 o                         
  -1  32   1         47.14         -4.82        16.20 o                         
   2  32   1         25.91         14.80        20.21 o                         
  -8   0   2        385.07        338.77        81.12 o                         
  -7   0   2         76.54         83.62        45.27 o                         
  -6   0   2       1255.56       1524.57       157.75 o                         
  -5   0   2      10944.36      11294.36       590.43 o                         
  -4   0   2      33094.37      32842.24      1159.86 o                         
  -3   0   2      24627.16      22481.42       590.68 o                         
  -2   0   2      61845.07      61923.93      2036.14 o                         
  -1   0   2      22409.00      23895.61       520.41 o                         
   0   0   2        483.85        769.10        28.54 o                         
   1   0   2        225.94        568.09        48.63 o                         
   2   0   2      51245.98      52151.61      1730.84 o                         
   3   0   2      33564.84      31736.92       996.87 o                         
   4   0   2      27604.78      26247.99      1066.72 o                         
   5   0   2       2306.90       2225.56       209.69 o                         
   6   0   2       1486.69       1150.79       444.56 o                         
   7   0   2          5.56          5.78        16.41 o                         
  -8   1   2       2130.28       2307.58       150.78 o                         
  -7   1   2       5466.43       6157.01       363.76 o                         
  -6   1   2       7418.45       8239.51       402.39 o                         
  -5   1   2       5112.24       5119.52       171.32 o                         
  -4   1   2        289.25        291.86        15.49 o                         
  -3   1   2       1457.54       1529.85        27.32 o                         
  -2   1   2      10118.77      10282.17       133.63 o                         
  -1   1   2      21832.62      22628.29       353.63 o                         
   0   1   2      32812.91      33442.05       662.93 o                         
   1   1   2     101714.45     108648.19      3248.68 o                         
   2   1   2      21819.58      21824.24       379.53 o                         
   3   1   2        656.23        642.12        21.35 o                         
   4   1   2        385.03        329.64        31.05 o                         
   5   1   2       3405.71       3348.38       204.89 o                         
   6   1   2       3771.04       3407.46       241.28 o                         
   7   1   2       3280.76       3182.28       265.36 o                         
  -8   2   2         50.58         26.50        17.69 o                         
  -7   2   2         17.74         26.25        20.13 o                         
  -6   2   2         61.03         66.06        22.53 o                         
  -5   2   2        490.88        475.75        48.26 o                         
  -4   2   2          0.12         24.01         5.04 o                         
  -3   2   2       1834.57       2112.22        36.69 o                         
  -2   2   2        279.76        329.68         9.06 o                         
  -1   2   2       3502.03       3761.47        40.26 o                         
   0   2   2       2336.02       2542.61        47.10 o                         
   1   2   2      34795.51      37169.13       718.91 o                         
   2   2   2       2058.25       2252.93        32.81 o                         
   3   2   2       2833.73       2799.93        53.09 o                         
   4   2   2        300.98        279.20        25.18 o                         
   5   2   2          0.87         19.19        16.74 o                         
   6   2   2          4.23         -0.11         9.53 o                         
   7   2   2         16.57          1.81        13.33 o                         
  -8   3   2       1298.71       1286.32       228.58 o                         
  -7   3   2       2674.80       2927.66       185.15 o                         
  -6   3   2       5391.07       6047.41       300.88 o                         
  -5   3   2       5268.09       5439.34       198.16 o                         
  -4   3   2       1315.54       1409.66        40.57 o                         
  -3   3   2        112.34        128.63         9.62 o                         
  -2   3   2      12550.17      12922.09       177.08 o                         
  -1   3   2      40126.18      41216.04       792.00 o                         
   0   3   2       6132.69       6516.36       121.99 o                         
   1   3   2       2284.58       2322.72        27.47 o                         
   2   3   2       4358.78       4189.31        57.80 o                         
   3   3   2        676.98        673.93        18.60 o                         
   4   3   2        262.43        231.31        21.24 o                         
   5   3   2       1439.76       1394.81       125.53 o                         
   6   3   2       2851.96       2678.26       236.36 o                         
   7   3   2       3025.45       3148.67       304.14 o                         
  -8   4   2        817.04        753.49       140.37 o                         
  -7   4   2         11.32         22.13        17.20 o                         
  -6   4   2       2637.97       3188.18       179.11 o                         
  -5   4   2      14257.97      13652.94       615.51 o                         
  -4   4   2      43435.26      42641.66      1148.37 o                         
  -3   4   2      42442.24      42032.13      1031.17 o                         
  -2   4   2      20174.01      20383.54       319.30 o                         
  -1   4   2       8853.60       9033.59       107.10 o                         
   0   4   2         23.97         82.61         4.50 o                         
   1   4   2      19105.57      19761.75       315.45 o                         
   2   4   2      57698.11      56447.67      1345.63 o                         
   3   4   2      37740.87      34431.50       796.07 o                         
   4   4   2      24406.56      22796.95       693.35 o                         
   5   4   2       4946.30       4917.90       257.35 o                         
   6   4   2       2054.02       2029.04       189.03 o                         
   7   4   2          8.14         20.53        23.75 o                         
  -8   5   2       1690.49       1820.46       154.26 o                         
  -7   5   2       2201.20       2373.11       173.07 o                         
  -6   5   2       5916.39       6308.08       289.33 o                         
  -5   5   2       5688.87       5743.87       235.01 o                         
  -4   5   2         65.97         87.07        11.41 o                         
  -3   5   2       2495.29       2497.28        43.28 o                         
  -2   5   2       4203.23       3863.13        58.40 o                         
  -1   5   2      26016.05      26080.30       427.96 o                         
   0   5   2       1707.26       1638.92        44.80 o                         
   1   5   2      11851.32      11475.42       157.62 o                         
   2   5   2      16837.84      17450.67       299.93 o                         
   3   5   2        546.97        500.19        24.93 o                         
   4   5   2       1152.10       1039.51        54.89 o                         
   5   5   2        932.20        757.60        86.83 o                         
   6   5   2       2583.90       2619.73       222.38 o                         
   7   5   2       3122.33       3181.80       303.60 o                         
  -8   6   2         49.72         50.03        23.93 o                         
  -7   6   2         35.33         23.99        19.88 o                         
  -6   6   2         37.37         32.21        17.46 o                         
  -5   6   2          2.39         15.40        10.70 o                         
  -4   6   2        137.49        159.65        12.40 o                         
  -3   6   2         40.61         62.70         5.64 o                         
  -2   6   2       2327.52       2420.96        38.50 o                         
  -1   6   2       3756.31       3824.39        51.02 o                         
   0   6   2          1.18         61.32         6.89 o                         
   1   6   2        312.51        357.16         7.29 o                         
   2   6   2        220.90        252.13         8.59 o                         
   3   6   2         90.39         66.89         8.79 o                         
   4   6   2         55.51         64.30        13.90 o                         
   5   6   2        326.80        242.43        50.35 o                         
   6   6   2         42.33         51.76        34.29 o                         
   7   6   2          8.77          0.97        12.52 o                         
  -8   7   2       1379.05       1316.47       172.72 o                         
  -7   7   2       5828.22       6295.75       412.39 o                         
  -6   7   2      10993.73      11285.31       617.48 o                         
  -5   7   2       3190.94       3381.73       150.07 o                         
  -4   7   2        200.44        193.40        14.05 o                         
  -3   7   2       5416.12       5786.46        98.38 o                         
  -2   7   2      14526.99      15374.38       235.43 o                         
  -1   7   2       7026.14       6879.27       101.32 o                         
   0   7   2      12883.99      12547.89       255.56 o                         
   1   7   2      11674.98      11587.73       172.22 o                         
   2   7   2      16409.24      15921.02       271.37 o                         
   3   7   2       3014.12       2853.36        68.11 o                         
   4   7   2        606.47        526.37        62.46 o                         
   5   7   2       3231.42       3081.80       193.43 o                         
   6   7   2       5882.59       5762.83       412.12 o                         
   7   7   2       3304.88       2971.79       229.20 o                         
  -8   8   2        931.60        822.16       250.39 o                         
  -7   8   2         11.05         23.60        18.80 o                         
  -6   8   2       2567.91       2640.19       158.00 o                         
  -5   8   2      11005.88      12261.55       466.92 o                         
  -4   8   2      22832.81      22881.33       557.20 o                         
  -3   8   2      17416.38      17178.49       362.42 o                         
  -2   8   2      14269.08      13474.76       201.78 o                         
  -1   8   2      15379.85      15599.95       237.53 o                         
   0   8   2        186.34        223.71         7.31 o                         
   1   8   2      20913.17      21190.81       375.19 o                         
   2   8   2      23041.26      22182.12       417.00 o                         
   3   8   2      36135.72      35127.43       949.88 o                         
   4   8   2      15326.78      14716.62       578.16 o                         
   5   8   2       5192.25       5126.46       286.97 o                         
   6   8   2        780.45        664.58        99.15 o                         
   7   8   2          1.94        -11.99        20.86 o                         
  -8   9   2        769.76        649.78       138.43 o                         
  -7   9   2       4823.68       5704.61       348.02 o                         
  -6   9   2       4508.64       4626.32       231.27 o                         
  -5   9   2       3672.27       3807.29       174.44 o                         
  -4   9   2        954.60        997.10        35.84 o                         
  -3   9   2       2562.62       2793.62        60.30 o                         
  -2   9   2       5608.22       5525.37        82.61 o                         
  -1   9   2      20516.39      20203.11       371.16 o                         
   0   9   2      15959.54      14947.55       253.25 o                         
   1   9   2      11631.00      10920.00       210.63 o                         
   2   9   2       1181.23       1030.59        23.68 o                         
   3   9   2       1320.73       1317.34        47.36 o                         
   4   9   2       1917.72       2020.59       112.88 o                         
   5   9   2       4840.57       4666.61       284.39 o                         
   6   9   2       1894.06       1639.03       176.26 o                         
   7   9   2       2976.92       2796.56       234.39 o                         
  -8  10   2          1.95         11.08        15.52 o                         
  -7  10   2        230.64        217.72        52.87 o                         
  -6  10   2         28.58         24.81        18.81 o                         
  -5  10   2        278.81        321.95        45.09 o                         
  -4  10   2         50.42         62.08         9.99 o                         
  -3  10   2       1811.95       2084.65        55.16 o                         
  -2  10   2        541.84        579.47        11.28 o                         
  -1  10   2       3248.24       3273.92        75.80 o                         
   0  10   2          4.20         34.21         4.00 o                         
   1  10   2        329.13        405.37        17.63 o                         
   2  10   2        247.67        301.73        13.48 o                         
   3  10   2        524.90        548.74        31.44 o                         
   4  10   2        244.77        269.27        36.26 o                         
   5  10   2        566.34        462.35        88.06 o                         
   6  10   2         13.66         24.60        26.52 o                         
   7  10   2          8.65         10.13        15.74 o                         
  -7  11   2       3689.58       3726.48       286.57 o                         
  -6  11   2       4622.71       4846.36       285.96 o                         
  -5  11   2       2476.21       2938.91       162.29 o                         
  -4  11   2        492.16        540.43        36.39 o                         
  -3  11   2         89.35         87.08         9.91 o                         
  -2  11   2       4533.07       4025.90        74.19 o                         
  -1  11   2      23238.89      23352.63       490.28 o                         
   0  11   2      26733.26      25838.19       505.29 o                         
   1  11   2      17784.36      16728.20       383.73 o                         
   2  11   2       9383.94       9043.55       193.03 o                         
   3  11   2       2078.53       2190.46        78.60 o                         
   4  11   2        284.59        326.88        50.38 o                         
   5  11   2       1066.92        769.25       137.91 o                         
   6  11   2       4965.92       4612.31       393.38 o                         
   7  11   2       2439.47       2440.18       204.40 o                         
  -7  12   2          1.91         23.42        19.99 o                         
  -6  12   2       2711.18       3025.37       207.66 o                         
  -5  12   2       8092.46       9280.04       421.07 o                         
  -4  12   2      18791.00      19349.78       657.23 o                         
  -3  12   2      27843.95      27557.07       784.48 o                         
  -2  12   2      32472.56      31340.05       779.62 o                         
  -1  12   2       5055.28       4901.51        92.20 o                         
   0  12   2        259.31        319.63        10.39 o                         
   1  12   2       6514.99       6039.23       226.64 o                         
   2  12   2      16545.71      15736.03       360.13 o                         
   3  12   2      26895.41      26724.05       861.85 o                         
   4  12   2      17595.41      17545.60       812.59 o                         
   5  12   2       6858.86       6728.13       429.63 o                         
   6  12   2        712.53        586.06       106.24 o                         
   7  12   2          3.41         -1.03        18.89 o                         
  -7  13   2       2683.83       2868.78       230.37 o                         
  -6  13   2       3450.80       4080.53       271.21 o                         
  -5  13   2       4888.83       5318.73       258.12 o                         
  -4  13   2        119.41        132.77        25.08 o                         
  -3  13   2       1436.33       1656.36        57.87 o                         
  -2  13   2       2562.04       2417.66        84.19 o                         
  -1  13   2       8787.06       7868.15       171.40 o                         
   0  13   2      28300.21      25380.07       630.46 o                         
   1  13   2      20179.87      18665.85       496.22 o                         
   2  13   2       6651.71       6591.55       155.97 o                         
   3  13   2        473.17        395.01        43.41 o                         
   4  13   2       1005.00        945.24       138.06 o                         
   5  13   2       2870.43       2593.01       192.20 o                         
   6  13   2       1869.71       1458.46       325.27 o                         
  -7  14   2        254.62        138.83        56.92 o                         
  -6  14   2         79.44         69.40        29.16 o                         
  -5  14   2        128.78        124.70        34.08 o                         
  -4  14   2        392.15        414.44        55.98 o                         
  -3  14   2        166.98        165.06        17.28 o                         
  -2  14   2         65.84         84.29        10.07 o                         
  -1  14   2         12.07         24.69         4.28 o                         
   0  14   2         50.28         52.97         6.23 o                         
   1  14   2       1965.75       2073.33        65.55 o                         
   2  14   2        834.28        802.69        46.61 o                         
   3  14   2        268.98        185.59        27.33 o                         
   4  14   2        118.45        126.09        35.10 o                         
   5  14   2        236.27        247.61        62.23 o                         
   6  14   2          2.38         10.12        19.30 o                         
  -7  15   2       2928.83       2737.72       280.28 o                         
  -6  15   2       3595.51       3802.78       246.85 o                         
  -5  15   2       3684.70       4002.12       210.65 o                         
  -4  15   2        412.75        419.57        45.16 o                         
  -3  15   2        785.69        751.71        42.06 o                         
  -2  15   2      11905.33      11845.02       323.13 o                         
  -1  15   2       7111.17       6761.55       149.46 o                         
   0  15   2       9338.12       8755.04       264.43 o                         
   1  15   2      10555.17       9951.97       282.16 o                         
   2  15   2       6753.84       6535.10       301.22 o                         
   3  15   2        547.25        456.69       109.41 o                         
   4  15   2         59.69         81.58        31.74 o                         
   5  15   2       1738.83       1918.46       220.39 o                         
   6  15   2       1621.71       1665.82       180.87 o                         
  -7  16   2         51.85         22.57        16.66 o                         
  -6  16   2       1235.23        898.45       176.00 o                         
  -5  16   2      13646.23      14683.16       678.78 o                         
  -4  16   2      21054.30      23301.32      1014.92 o                         
  -3  16   2      20103.81      19860.89       653.92 o                         
  -2  16   2      14794.45      14535.92       538.15 o                         
  -1  16   2       2431.96       2407.23        66.31 o                         
   0  16   2          3.95         12.76         4.79 o                         
   1  16   2       3760.17       3581.30       114.07 o                         
   2  16   2      19906.83      23656.20      1679.15 o                         
   3  16   2      22771.24      24115.39      1525.70 o                         
   4  16   2       8530.74       9298.07       647.63 o                         
   5  16   2       5872.10       5521.53       398.83 o                         
   6  16   2       1036.41        877.41       127.24 o                         
  -7  17   2       1255.97       1294.53       208.36 o                         
  -6  17   2       2541.01       2377.60       259.64 o                         
  -5  17   2       1585.79       1555.11       120.42 o                         
  -4  17   2        233.21        151.42        32.61 o                         
  -3  17   2         52.50         47.21        16.71 o                         
  -2  17   2       3288.18       3062.60       111.96 o                         
  -1  17   2       7947.08       7300.09       189.52 o                         
   0  17   2      15220.70      14011.19       347.97 o                         
   1  17   2       8168.51       8099.45       269.16 o                         
   2  17   2       3196.65       3365.92       202.92 o                         
   3  17   2         11.71          7.24        17.20 o                         
   4  17   2       1054.82       1158.83       143.61 o                         
   5  17   2       1191.73       1124.67       162.35 o                         
   6  17   2        742.26        715.96       146.56 o                         
  -7  18   2         45.25         11.75        14.24 o                         
  -6  18   2         43.70         10.71        22.98 o                         
  -5  18   2        488.32        340.81        64.18 o                         
  -4  18   2          8.78         26.79        18.36 o                         
  -3  18   2         66.54         73.46        26.52 o                         
  -2  18   2         24.12         12.84         8.09 o                         
  -1  18   2         89.28         55.59        11.08 o                         
   0  18   2        442.37        416.83        29.79 o                         
   1  18   2       1706.54       1618.20        78.98 o                         
   2  18   2        134.71        151.41        34.20 o                         
   3  18   2         65.98         68.57        34.33 o                         
   4  18   2         72.24         57.59        38.88 o                         
   5  18   2          3.23         27.60        33.77 o                         
   6  18   2         97.52        120.82        39.96 o                         
  -7  19   2       2140.70       2009.83       249.36 o                         
  -6  19   2       3249.48       3499.42       274.42 o                         
  -5  19   2       3327.92       3466.74       320.60 o                         
  -4  19   2        547.96        608.77       108.29 o                         
  -3  19   2        316.70        284.99        47.29 o                         
  -2  19   2       6395.57       6707.61       331.26 o                         
  -1  19   2       8833.82       8496.72       258.62 o                         
   0  19   2      20435.68      19102.88       664.36 o                         
   1  19   2       5954.51       5583.74       492.21 o                         
   2  19   2       4618.95       4719.36       281.03 o                         
   3  19   2        244.45        293.28        71.37 o                         
   4  19   2        263.05        202.01        54.50 o                         
   5  19   2       1557.33       1754.74       207.57 o                         
   6  19   2       3059.51       3349.59       231.26 o                         
  -6  20   2        752.36        640.95       115.39 o                         
  -5  20   2       3332.01       3632.67       263.26 o                         
  -4  20   2       5756.44       6048.10       366.73 o                         
  -3  20   2      16515.12      18162.82       944.60 o                         
  -2  20   2       7366.72       7520.42       354.38 o                         
  -1  20   2       1853.41       1727.27        86.30 o                         
   0  20   2        106.96         94.39        21.22 o                         
   1  20   2       3388.60       3142.04       217.57 o                         
   2  20   2       9572.91      10597.61       553.80 o                         
   3  20   2      10536.33      11808.78       719.15 o                         
   4  20   2       5366.25       6317.20       416.90 o                         
   5  20   2       3518.83       3963.03       302.00 o                         
   6  20   2        595.91        680.25       104.05 o                         
  -6  21   2       2394.82       2340.01       319.75 o                         
  -5  21   2       1569.98       1605.26       189.99 o                         
  -4  21   2        131.90         75.21        31.61 o                         
  -3  21   2        716.49        676.54        96.13 o                         
  -2  21   2       2954.97       2868.69       178.41 o                         
  -1  21   2       7615.00       7111.15       345.92 o                         
   0  21   2       6072.29       5659.35       286.75 o                         
   1  21   2       5516.86       5735.62       402.61 o                         
   2  21   2       2989.14       2940.81       184.72 o                         
   3  21   2          6.72         30.41        23.54 o                         
   4  21   2       1729.20       1931.75       186.84 o                         
   5  21   2       1074.03       1105.57       125.63 o                         
  -6  22   2        314.30        143.71        41.66 o                         
  -5  22   2        138.25         98.96        34.66 o                         
  -4  22   2         30.13         40.74        27.00 o                         
  -3  22   2        377.80        307.85        52.32 o                         
  -2  22   2       1767.64       1683.50       257.33 o                         
  -1  22   2        857.66        851.94        72.04 o                         
   0  22   2         92.61         59.52        29.78 o                         
   1  22   2        629.20        559.27       151.54 o                         
   2  22   2        414.75        348.56        98.41 o                         
   3  22   2        849.45       1051.28       123.81 o                         
   4  22   2        248.88        323.26        76.58 o                         
   5  22   2        165.22        139.45        42.61 o                         
  -6  23   2       1528.32       1357.36       242.50 o                         
  -5  23   2       1055.11       1180.62       128.26 o                         
  -4  23   2        807.93        999.91       109.22 o                         
  -3  23   2        599.81        436.39        64.75 o                         
  -2  23   2       1927.51       2002.47       141.07 o                         
  -1  23   2       2914.90       2764.69       207.30 o                         
   0  23   2      10937.20       9804.67       627.05 o                         
   1  23   2       6107.00       5445.09       444.56 o                         
   2  23   2       2116.43       2117.50       203.75 o                         
   3  23   2       1323.16       1566.05       191.38 o                         
   4  23   2          3.69         -2.57        13.44 o                         
   5  23   2       1217.30       1405.91       160.60 o                         
  -6  24   2        755.91        719.72       181.48 o                         
  -5  24   2       4897.78       5298.22       455.50 o                         
  -4  24   2       7933.84       8947.68       581.39 o                         
  -3  24   2       9770.39      10701.52       673.25 o                         
  -2  24   2       5078.94       5274.21       324.46 o                         
  -1  24   2       2489.84       2478.46       174.55 o                         
   0  24   2         18.70          3.93        15.54 o                         
   1  24   2       1072.56       1094.07       129.92 o                         
   2  24   2       6381.16       6903.41       465.26 o                         
   3  24   2      11001.53      12687.95       792.06 o                         
   4  24   2       8809.63      10249.49       638.73 o                         
   5  24   2       3283.62       3416.51       267.38 o                         
  -5  25   2        656.22        691.35        88.63 o                         
  -4  25   2        180.89        131.74        44.86 o                         
  -3  25   2        599.49        524.51        85.81 o                         
  -2  25   2        701.87        716.25       133.50 o                         
  -1  25   2        652.56        775.25       160.31 o                         
   0  25   2       4123.02       3941.16       353.87 o                         
   1  25   2       5102.76       5061.44       441.56 o                         
   2  25   2        959.36       1099.60       144.11 o                         
   3  25   2         70.12        106.23        37.23 o                         
   4  25   2        468.31        477.48        68.59 o                         
   5  25   2       1116.84       1259.30       111.27 o                         
  -5  26   2        198.83        151.04        37.66 o                         
  -4  26   2        183.95        135.82        42.61 o                         
  -3  26   2         69.59         55.13        30.00 o                         
  -2  26   2         12.74         36.51        40.56 o                         
  -1  26   2         50.42         22.47        33.60 o                         
   0  26   2         58.43         24.96        24.86 o                         
   1  26   2         11.24        -12.82        31.80 o                         
   2  26   2         71.78        108.07        44.33 o                         
   3  26   2        261.15        253.78        52.83 o                         
   4  26   2        100.01        125.04        33.85 o                         
  -5  27   2       1116.79       1152.44        85.24 o                         
  -4  27   2        133.76         64.30        29.71 o                         
  -3  27   2        596.80        567.26       207.92 o                         
  -2  27   2       1665.52       1544.82       228.35 o                         
  -1  27   2       7325.61       6574.72       659.10 o                         
   0  27   2       6920.64       5353.16       555.78 o                         
   1  27   2       5366.15       4892.84       763.14 o                         
   2  27   2       1057.49        956.45       179.14 o                         
   3  27   2        597.71        670.00       113.87 o                         
   4  27   2         33.15         25.64        20.78 o                         
  -4  28   2       4871.15       5450.22       484.66 o                         
  -3  28   2       7227.41       8017.86       540.34 o                         
  -2  28   2       3472.68       3431.42       384.75 o                         
  -1  28   2       1062.18        999.98       170.15 o                         
   0  28   2         21.50          5.19        22.89 o                         
   1  28   2       2159.76       1697.47       249.28 o                         
   2  28   2       2845.48       2708.45       427.07 o                         
   3  28   2       2463.44       2901.06       271.94 o                         
   4  28   2       3273.03       3086.64       257.84 o                         
  -4  29   2        114.86         64.56        24.03 o                         
  -3  29   2          1.80          8.91        14.94 o                         
  -2  29   2       1814.25       1696.21       237.27 o                         
  -1  29   2       3414.10       2845.91       321.43 o                         
   0  29   2       4640.71       3795.64       309.87 o                         
   1  29   2       1571.49       1778.64       363.11 o                         
   2  29   2        852.15        892.02       146.77 o                         
   3  29   2         33.81         10.65        20.19 o                         
  -4  30   2          4.69          5.51        10.10 o                         
  -3  30   2         48.42         44.12        26.82 o                         
  -2  30   2        225.44         85.57        46.06 o                         
  -1  30   2          4.02         12.85        39.95 o                         
   0  30   2         21.88          0.05        12.65 o                         
   1  30   2          2.59         -4.84        19.05 o                         
   2  30   2        385.59        282.29        72.73 o                         
   3  30   2        110.04         78.57        36.45 o                         
  -3  31   2          9.57          3.03         9.99 o                         
  -2  31   2        817.88        732.37       123.13 o                         
  -1  31   2       3185.68       3350.82       483.67 o                         
   0  31   2       4238.13       3379.50       353.19 o                         
   2  31   2        688.48        527.73        96.46 o                         
  -2  32   2       2696.18       2329.15       234.53 o                         
  -1  33   2        946.87        800.51       112.97 o                         
  -8   1   3        263.45        153.39        36.45 o                         
  -7   1   3       3370.32       3938.60       231.66 o                         
  -6   1   3       6119.06       7137.44       324.25 o                         
  -5   1   3      11276.24      11100.97       362.00 o                         
  -4   1   3      11911.58      12069.15       269.38 o                         
  -3   1   3       5929.61       5834.17        87.84 o                         
  -2   1   3       1311.65       1447.38        33.01 o                         
  -1   1   3       3580.45       3605.32        45.87 o                         
   0   1   3      14170.51      14316.02       226.36 o                         
   1   1   3      16616.76      16702.73       281.48 o                         
   2   1   3      20399.81      19914.21       372.39 o                         
   3   1   3      14357.89      13244.06       272.15 o                         
   4   1   3       1252.66       1220.16        88.93 o                         
   5   1   3         87.84         63.04        30.98 o                         
   6   1   3        225.44        205.98        66.28 o                         
   7   1   3       1041.15       1046.73       133.65 o                         
  -8   2   3       3100.72       3608.37       211.12 o                         
  -7   2   3       2647.69       3297.83       203.11 o                         
  -6   2   3       1205.99       1440.89       116.13 o                         
  -5   2   3         93.57         90.18        17.40 o                         
  -4   2   3       6917.70       6819.96       145.68 o                         
  -3   2   3      33255.29      34573.05       715.49 o                         
  -2   2   3      91176.58      92174.58      2618.31 o                         
  -1   2   3      55907.81      54666.89      1238.29 o                         
   0   2   3      11299.05      11213.82       158.97 o                         
   1   2   3       1703.66       1715.70        26.44 o                         
   2   2   3        218.46        165.15        10.20 o                         
   3   2   3      16413.05      15536.25       326.72 o                         
   4   2   3      14296.37      12899.45       534.76 o                         
   5   2   3       8752.66       8232.95       475.69 o                         
   6   2   3       6215.77       6236.29       461.81 o                         
   7   2   3       1855.48       1968.55       189.09 o                         
  -8   3   3        308.38        179.58        39.79 o                         
  -7   3   3       5227.28       6013.10       369.44 o                         
  -6   3   3       8166.15       9547.31       445.35 o                         
  -5   3   3      14545.42      15415.27       564.01 o                         
  -4   3   3       8765.21       8840.91       191.40 o                         
  -3   3   3       2944.84       2587.39        38.96 o                         
  -2   3   3         85.50        110.43         8.04 o                         
  -1   3   3       3756.54       3884.09        49.83 o                         
   0   3   3       1785.75       1647.56        27.20 o                         
   1   3   3       9605.73       9545.35       142.37 o                         
   2   3   3      18032.93      17419.63       315.16 o                         
   3   3   3      23798.93      21909.62       483.96 o                         
   4   3   3       2567.54       2290.51       137.57 o                         
   5   3   3          1.07         25.91        22.51 o                         
   6   3   3        638.23        529.79       106.21 o                         
   7   3   3       1392.33       1099.68       218.77 o                         
  -8   4   3        203.70        145.44        36.76 o                         
  -7   4   3        180.67        140.03        37.94 o                         
  -6   4   3         90.28         86.21        28.69 o                         
  -5   4   3        106.88         99.12        20.63 o                         
  -4   4   3       1294.66       1302.17        35.31 o                         
  -3   4   3        492.42        566.21        14.87 o                         
  -2   4   3         23.22         43.89         3.53 o                         
  -1   4   3       3149.99       3414.95        47.00 o                         
   0   4   3         20.98         24.79         6.03 o                         
   1   4   3        203.55        278.83         8.28 o                         
   2   4   3       1520.09       1429.55        27.01 o                         
   3   4   3        762.85        815.08        28.64 o                         
   4   4   3        708.90        743.31        61.60 o                         
   5   4   3        185.75        166.95        50.23 o                         
   6   4   3          4.22          4.81        17.56 o                         
   7   4   3         32.73         12.71        17.67 o                         
  -8   5   3        129.22         72.32        25.30 o                         
  -7   5   3        992.82        945.85       127.02 o                         
  -6   5   3       3297.91       3704.96       195.23 o                         
  -5   5   3      10760.37      11363.16       415.37 o                         
  -4   5   3      11117.72      11224.23       247.00 o                         
  -3   5   3       3167.55       3218.48        55.93 o                         
  -2   5   3        698.39        790.86        13.20 o                         
  -1   5   3        113.91        144.57         5.32 o                         
   0   5   3       5061.07       5200.20       110.53 o                         
   1   5   3      23135.69      23034.62       445.01 o                         
   2   5   3      14316.23      13499.38       232.69 o                         
   3   5   3      12563.24      12067.56       297.10 o                         
   4   5   3       4788.02       4522.28       210.84 o                         
   5   5   3          9.57          9.33        15.78 o                         
   6   5   3        443.59        377.43        87.06 o                         
   7   5   3        742.93        404.41       144.74 o                         
  -8   6   3       3095.81       3724.51       236.24 o                         
  -7   6   3       4542.31       4874.82       260.45 o                         
  -6   6   3       1860.54       1878.80       202.55 o                         
  -5   6   3        486.14        490.02        60.39 o                         
  -4   6   3       5345.34       5475.04       119.10 o                         
  -3   6   3      18673.97      18586.47       364.84 o                         
  -2   6   3      72126.27      73545.84      1928.19 o                         
  -1   6   3      13225.19      13505.35       219.35 o                         
   0   6   3      16310.41      16533.04       312.89 o                         
   1   6   3       5256.50       5490.53        75.42 o                         
   2   6   3       1631.26       1646.99        33.01 o                         
   3   6   3       8264.00       7839.81       205.53 o                         
   4   6   3      15921.10      15275.45       657.44 o                         
   5   6   3      11930.32      11051.15       618.29 o                         
   6   6   3       7947.80       7868.08       555.08 o                         
   7   6   3       1478.94       1282.25       293.97 o                         
  -8   7   3        176.38         81.09        31.02 o                         
  -7   7   3        558.43        385.10        69.07 o                         
  -6   7   3       2069.88       2204.37       141.49 o                         
  -5   7   3       7084.30       7428.55       287.79 o                         
  -4   7   3       8872.72       8820.68       204.51 o                         
  -3   7   3       8183.80       8434.08       145.54 o                         
  -2   7   3        219.76        246.11         7.76 o                         
  -1   7   3       6106.00       6310.73       118.68 o                         
   0   7   3       2394.01       2166.86        40.12 o                         
   1   7   3      15954.24      15853.11       290.19 o                         
   2   7   3      15052.66      14499.36       288.31 o                         
   3   7   3      10187.75       9631.79       261.75 o                         
   4   7   3       1229.06       1230.46        97.99 o                         
   5   7   3         14.63         32.55        24.20 o                         
   6   7   3        243.62        226.30        74.51 o                         
   7   7   3       1074.86       1020.99       111.36 o                         
  -8   8   3         10.65          3.86        13.79 o                         
  -7   8   3         20.68         22.03        17.47 o                         
  -6   8   3          3.86          9.02        12.61 o                         
  -5   8   3          6.54         19.49        12.23 o                         
  -4   8   3        218.93        220.75        18.37 o                         
  -3   8   3        314.13        297.05        11.79 o                         
  -2   8   3          7.39         31.26         4.64 o                         
  -1   8   3         39.26         38.46         6.88 o                         
   0   8   3        195.63        174.14        11.51 o                         
   1   8   3         14.32         32.48         3.96 o                         
   2   8   3         49.85         54.02         6.48 o                         
   3   8   3         67.03         59.94        13.26 o                         
   4   8   3          9.64         36.23        17.65 o                         
   5   8   3        388.47        228.41        67.07 o                         
   6   8   3          5.18          2.48        13.05 o                         
  -8   9   3        452.82        251.11        51.70 o                         
  -7   9   3       3943.33       4282.74       465.77 o                         
  -6   9   3      10646.45      11867.91       583.44 o                         
  -5   9   3      11795.48      12913.92       507.28 o                         
  -4   9   3       6356.73       6339.63       182.00 o                         
  -3   9   3       2809.15       2805.00        60.33 o                         
  -2   9   3        283.33        290.24        12.04 o                         
  -1   9   3        129.04         97.01        11.69 o                         
   0   9   3       7307.24       7121.09       136.75 o                         
   1   9   3      17809.66      17293.57       341.37 o                         
   2   9   3      15423.40      14265.07       324.16 o                         
   3   9   3       8522.54       8249.82       260.40 o                         
   4   9   3       5063.67       5226.49       308.17 o                         
   5   9   3        144.10        124.74        48.57 o                         
   6   9   3        329.97        272.06        64.07 o                         
  -8  10   3       2563.62       2696.48       188.91 o                         
  -7  10   3       2430.68       2462.69       321.01 o                         
  -6  10   3       1247.12       1353.20       147.53 o                         
  -5  10   3        300.70        304.53        43.66 o                         
  -4  10   3       5440.77       5645.54       174.57 o                         
  -3  10   3      21484.65      21866.66       526.55 o                         
  -2  10   3      31869.39      29377.73       635.52 o                         
  -1  10   3      27187.78      25257.56       666.70 o                         
   0  10   3      14581.14      14350.19       275.70 o                         
   1  10   3       3271.70       3145.47        56.72 o                         
   2  10   3       2444.58       2617.01        78.77 o                         
   3  10   3       7490.79       7524.92       327.10 o                         
   4  10   3      12547.46      12756.67       684.94 o                         
   5  10   3      10500.93       9328.75       642.29 o                         
   6  10   3       6776.59       6334.49       467.88 o                         
  -7  11   3        805.20        753.91       111.41 o                         
  -6  11   3       5880.40       6571.96       360.41 o                         
  -5  11   3       6036.41       7216.23       335.00 o                         
  -4  11   3       6624.51       6825.32       228.03 o                         
  -3  11   3       6135.76       6153.31       154.60 o                         
  -2  11   3        270.33        266.54        17.90 o                         
  -1  11   3       8173.97       7656.61       126.85 o                         
   0  11   3       7973.42       7675.45       208.75 o                         
   1  11   3      16385.95      16559.82       360.50 o                         
   2  11   3      11084.90      10266.23       262.66 o                         
   3  11   3       4115.55       3996.31       194.28 o                         
   4  11   3        791.62        787.55        95.22 o                         
   5  11   3        173.39        153.15        62.25 o                         
   6  11   3        724.23        469.84       120.49 o                         
  -7  12   3          3.55          0.80        10.69 o                         
  -6  12   3         36.80         36.52        24.13 o                         
  -5  12   3          0.62          9.72        13.48 o                         
  -4  12   3          0.47         12.07         8.51 o                         
  -3  12   3        294.42        270.17        19.23 o                         
  -2  12   3       1206.76       1322.02        57.55 o                         
  -1  12   3       4640.24       4896.34       102.16 o                         
   0  12   3         84.92         98.19         9.04 o                         
   1  12   3        704.12        668.43        25.61 o                         
   2  12   3         41.64         34.88         9.47 o                         
   3  12   3          5.91         18.66        14.66 o                         
   4  12   3        288.95        266.41        74.03 o                         
   5  12   3         19.36         25.10        29.00 o                         
   6  12   3         24.84         93.05        54.32 o                         
  -7  13   3       1980.09       2067.54       152.11 o                         
  -6  13   3       7035.09       8106.63       443.18 o                         
  -5  13   3       7839.09       8812.29       438.40 o                         
  -4  13   3       9334.61      10317.68       381.70 o                         
  -3  13   3        883.37        764.96        39.34 o                         
  -2  13   3        873.42        766.18        43.44 o                         
  -1  13   3         75.38         99.28        19.58 o                         
   0  13   3       8929.95       8276.90       183.06 o                         
   1  13   3       5621.91       5467.66       139.44 o                         
   2  13   3      19260.29      18591.47       602.51 o                         
   3  13   3      10341.51      10289.74       515.54 o                         
   4  13   3       3571.31       3408.14       264.97 o                         
   5  13   3        168.69        141.63        54.69 o                         
   6  13   3        337.95        278.78        66.88 o                         
  -7  14   3       2160.17       2227.65       182.50 o                         
  -6  14   3        907.61        807.21       192.94 o                         
  -5  14   3         86.67         46.89        21.88 o                         
  -4  14   3       7629.66       7935.50       343.74 o                         
  -3  14   3      28388.82      27088.21      1306.15 o                         
  -2  14   3      21521.47      19124.02       738.02 o                         
  -1  14   3      35042.82      34285.26      1085.46 o                         
   0  14   3      10437.17      10412.34       266.37 o                         
   1  14   3       2343.10       2159.07        70.90 o                         
   2  14   3         27.05         30.00        18.50 o                         
   3  14   3       4798.23       4954.41       296.30 o                         
   4  14   3       9440.12      10142.30       620.26 o                         
   5  14   3       7311.46       7232.61       495.35 o                         
   6  14   3       3198.15       3216.46       407.23 o                         
  -7  15   3        624.02        280.49       101.68 o                         
  -6  15   3       3397.34       3437.68       240.41 o                         
  -5  15   3       6408.66       7054.72       398.14 o                         
  -4  15   3       6084.99       5840.20       295.32 o                         
  -3  15   3       4072.90       3787.39       301.69 o                         
  -2  15   3        115.36         67.43        15.11 o                         
  -1  15   3       5662.10       5555.27       158.11 o                         
   0  15   3       1890.47       1619.96        65.64 o                         
   1  15   3       7047.23       7068.05       291.29 o                         
   2  15   3      13354.43      14418.13       818.39 o                         
   3  15   3       6281.33       6450.66       439.75 o                         
   4  15   3        353.66        282.89        64.46 o                         
   5  15   3         32.21         20.75        27.75 o                         
   6  15   3        575.91        419.09        95.19 o                         
  -7  16   3          0.51         -0.50         9.00 o                         
  -6  16   3          0.32          3.06        13.38 o                         
  -5  16   3          0.37          3.66         9.44 o                         
  -4  16   3        392.94        293.64        46.18 o                         
  -3  16   3          2.27         11.91        12.13 o                         
  -2  16   3         20.23         46.84        14.82 o                         
  -1  16   3       1719.98       1938.73        79.93 o                         
   0  16   3        200.64        165.31        19.72 o                         
   1  16   3         19.30         23.08        11.58 o                         
   2  16   3        145.58        233.58        51.59 o                         
   3  16   3        154.29        182.37        52.06 o                         
   4  16   3          2.02         30.00        29.87 o                         
   5  16   3        119.32        106.75        51.13 o                         
   6  16   3        166.65        156.54        40.06 o                         
  -7  17   3       1320.48       1223.60       204.39 o                         
  -6  17   3       3176.36       3172.36       232.40 o                         
  -5  17   3       4822.72       4801.10       289.25 o                         
  -4  17   3       9171.88       8448.22       645.76 o                         
  -3  17   3       1795.32       2027.02       158.40 o                         
  -2  17   3        339.40        264.87        42.83 o                         
  -1  17   3       1252.78       1264.32        59.21 o                         
   0  17   3       7070.49       6874.96       256.48 o                         
   1  17   3       9740.07       9605.20       395.75 o                         
   2  17   3      10900.15      11889.08       699.23 o                         
   3  17   3       6859.99       7722.84       521.02 o                         
   4  17   3       1299.03       1468.31       174.45 o                         
   5  17   3         11.66         14.13        23.10 o                         
   6  17   3        140.45        112.12        39.57 o                         
  -7  18   3       1530.98       1320.86       279.55 o                         
  -6  18   3        737.72        385.12       130.73 o                         
  -5  18   3          2.87         -1.90        11.37 o                         
  -4  18   3       1813.80       1933.66       171.75 o                         
  -3  18   3      11515.20      12502.99       687.81 o                         
  -2  18   3      18531.46      18861.79       938.36 o                         
  -1  18   3      23127.45      21686.19       956.77 o                         
   0  18   3       8561.24       8198.35       346.93 o                         
   1  18   3       1200.54       1214.58        87.08 o                         
   2  18   3        395.53        527.26        70.83 o                         
   3  18   3       4324.89       5009.87       335.47 o                         
   4  18   3       6759.36       6948.63       468.53 o                         
   5  18   3       5578.23       6043.06       436.71 o                         
  -7  19   3        594.16        452.41       296.71 o                         
  -6  19   3        710.14        705.27       142.59 o                         
  -5  19   3       3039.27       3289.78       255.92 o                         
  -4  19   3       4604.73       5116.39       311.30 o                         
  -3  19   3       3598.84       3163.37       251.90 o                         
  -2  19   3         84.19         48.66        26.03 o                         
  -1  19   3       1643.30       1539.69        88.87 o                         
   0  19   3       7185.08       6959.69       314.02 o                         
   1  19   3       5904.63       6091.12       350.50 o                         
   2  19   3       5275.92       6207.59       363.35 o                         
   3  19   3       2180.35       2396.41       208.87 o                         
   4  19   3        393.67        464.86        79.53 o                         
   5  19   3         16.77         31.08        25.79 o                         
  -6  20   3          3.48         -2.22        11.51 o                         
  -5  20   3         44.33         27.98        21.69 o                         
  -4  20   3         92.76         74.42        27.68 o                         
  -3  20   3        641.60        646.06        77.40 o                         
  -2  20   3         29.78         27.24        16.58 o                         
  -1  20   3         38.07         29.03        14.80 o                         
   0  20   3        164.22        151.91        28.64 o                         
   1  20   3         31.10         42.70        19.81 o                         
   2  20   3        649.08        711.95        85.27 o                         
   3  20   3          4.22         27.28        27.40 o                         
   4  20   3        372.93        403.90        79.67 o                         
   5  20   3        104.03        109.52        41.14 o                         
  -6  21   3       3966.46       3455.91       772.81 o                         
  -5  21   3       4819.57       4616.79       500.53 o                         
  -4  21   3       3022.08       2951.86       226.55 o                         
  -3  21   3       3238.21       3191.60       231.64 o                         
  -2  21   3        221.47        162.22        40.64 o                         
  -1  21   3       1725.99       1626.54       114.71 o                         
   0  21   3       4942.07       3929.80       341.53 o                         
   1  21   3      10488.70      10646.61      1032.19 o                         
   2  21   3       5996.21       6933.67       422.34 o                         
   3  21   3       3288.07       3400.47       289.22 o                         
   4  21   3       2074.59       2476.63       230.89 o                         
   5  21   3        193.94        150.86        40.86 o                         
  -6  22   3        244.56         82.66        33.45 o                         
  -5  22   3        309.04        168.14        47.96 o                         
  -4  22   3       4173.75       4268.18       290.81 o                         
  -3  22   3      10243.00       9941.44       634.65 o                         
  -2  22   3       7426.90       7159.26       463.67 o                         
  -1  22   3       5957.19       5564.37       361.54 o                         
   0  22   3       5830.53       5526.52       300.19 o                         
   1  22   3        916.80        941.35        95.15 o                         
   2  22   3         51.84         59.64        32.79 o                         
   3  22   3       3010.64       3364.34       248.77 o                         
   4  22   3       7393.01       8247.50       495.04 o                         
   5  22   3       7077.27       7640.63       386.87 o                         
  -6  23   3       1493.91       1506.95       294.80 o                         
  -5  23   3       2075.62       2087.62       165.37 o                         
  -4  23   3       2307.97       2224.64       156.96 o                         
  -3  23   3       1381.27       1361.14       130.65 o                         
  -2  23   3        111.59         50.92        25.32 o                         
  -1  23   3       1588.40       1332.33       122.66 o                         
   0  23   3       3547.97       3398.83       279.98 o                         
   1  23   3       1274.97       1268.14       130.48 o                         
   2  23   3       5556.84       6301.00       382.44 o                         
   3  23   3       1554.84       1784.03       147.23 o                         
   4  23   3        695.30        856.08        96.29 o                         
   5  23   3         37.82         25.78        15.14 o                         
  -6  24   3          0.27         -0.06         8.20 o                         
  -5  24   3         11.95         15.58        23.43 o                         
  -4  24   3         35.99         26.50        18.85 o                         
  -3  24   3         11.40         12.19        13.62 o                         
  -2  24   3        307.66        182.46        43.24 o                         
  -1  24   3       1646.25       1589.71       138.92 o                         
   0  24   3       1313.66       1285.47       132.42 o                         
   1  24   3        209.91        206.53        57.40 o                         
   2  24   3        305.36        220.80        61.32 o                         
   3  24   3        299.96        267.03        70.13 o                         
   4  24   3        162.37        116.51        30.62 o                         
  -5  25   3       3410.94       3657.36       278.43 o                         
  -4  25   3       2549.61       2276.08       205.64 o                         
  -3  25   3       1605.88       1401.05       252.02 o                         
  -2  25   3         23.02         30.63        37.79 o                         
  -1  25   3        215.77        111.28        34.81 o                         
   0  25   3       2897.17       2676.19       198.92 o                         
   1  25   3       4698.95       4635.55       493.19 o                         
   2  25   3       6296.96       6771.06       731.82 o                         
   3  25   3       2454.00       2794.32       184.28 o                         
   4  25   3       1404.49       1667.79       116.25 o                         
  -5  26   3        123.57         68.01        32.90 o                         
  -4  26   3       2764.70       3026.85       248.40 o                         
  -3  26   3       5423.27       5717.77       419.00 o                         
  -2  26   3       6679.20       5365.30       986.49 o                         
  -1  26   3       8477.23       7342.16       778.66 o                         
   0  26   3       5648.17       5306.71       444.23 o                         
   1  26   3       1082.37       1049.85       195.94 o                         
   2  26   3          9.88         12.26        17.30 o                         
   3  26   3       1495.56       1653.62       266.47 o                         
   4  26   3       2482.62       2495.45       213.08 o                         
  -5  27   3        885.75        693.05       288.33 o                         
  -4  27   3       1948.37       2079.15       178.55 o                         
  -3  27   3       1198.73       1187.04       156.27 o                         
  -2  27   3          2.90         19.54        33.34 o                         
  -1  27   3        735.40        420.78       112.03 o                         
   0  27   3       2751.12       2347.84       250.49 o                         
   1  27   3       2937.55       3032.78       300.78 o                         
   2  27   3       1977.81       2174.30       201.94 o                         
   3  27   3        558.04        602.99       106.56 o                         
   4  27   3        191.00        163.71        51.02 o                         
  -4  28   3        177.72        132.66        50.74 o                         
  -3  28   3         57.21         66.74        29.44 o                         
  -2  28   3          4.61          6.26        21.99 o                         
  -1  28   3         40.05          3.63        31.28 o                         
   0  28   3         96.01         32.41        26.41 o                         
   1  28   3         10.33          1.17        17.22 o                         
   2  28   3         65.17         54.07        31.56 o                         
   3  28   3         42.94         33.35        23.70 o                         
  -4  29   3       2205.28       2382.04       171.03 o                         
  -3  29   3        801.35        919.20        98.79 o                         
  -2  29   3        211.56        150.48        60.89 o                         
  -1  29   3        112.39         69.65        44.56 o                         
   0  29   3       2930.29       2882.78       490.70 o                         
   1  29   3       3154.59       3294.96       383.20 o                         
   2  29   3       3496.56       3625.26       391.96 o                         
   3  29   3       1717.15       1718.96       217.60 o                         
  -4  30   3       1155.57       1077.56        90.38 o                         
  -3  30   3       2736.44       2845.60       218.46 o                         
  -2  30   3       4596.54       4529.97       455.11 o                         
  -1  30   3       5783.62       4690.62       461.29 o                         
   0  30   3       3743.43       3084.43       484.86 o                         
   1  30   3        290.94        227.77        77.09 o                         
   2  30   3        204.40        170.29        92.61 o                         
  -3  31   3        186.19        110.61        34.23 o                         
  -2  31   3         16.76          0.03        10.69 o                         
  -1  31   3        125.13         77.87        41.37 o                         
   0  31   3        816.58        448.88       141.07 o                         
  -2  32   3         73.81         42.96        27.03 o                         
  -1  32   3         41.99         -5.62        15.82 o                         
   0  32   3        151.84          1.51        20.13 o                         
  -8   0   4       3540.62       4485.62       351.76 o                         
  -7   0   4       8173.12       9965.42       689.03 o                         
  -6   0   4      10026.66      11965.63       759.39 o                         
  -5   0   4       5779.22       6379.74       466.42 o                         
  -4   0   4       6828.33       7093.21       230.69 o                         
  -3   0   4       1046.84       1189.66        35.61 o                         
  -2   0   4      42866.58      44299.55      1387.80 o                         
  -1   0   4      23703.45      22498.98       572.35 o                         
   0   0   4      62948.03      65055.24      2467.63 o                         
   1   0   4      29839.53      29632.01       854.24 o                         
   2   0   4       7974.80       7722.07       204.53 o                         
   3   0   4        890.70        886.21        60.54 o                         
   4   0   4        599.13        298.88       189.13 o                         
   5   0   4       5124.65       4597.26       546.94 o                         
   6   0   4       6824.84       5878.05       596.03 o                         
  -8   1   4        530.72        575.16       102.51 o                         
  -7   1   4          7.63         19.77        19.59 o                         
  -6   1   4       1433.28       1589.70       116.88 o                         
  -5   1   4       3850.17       4339.59       181.40 o                         
  -4   1   4      10432.84      10564.94       242.79 o                         
  -3   1   4      25342.43      25830.13       511.62 o                         
  -2   1   4      11731.87      11385.18       185.24 o                         
  -1   1   4       1792.55       1775.31        28.21 o                         
   0   1   4        318.16        370.80        12.94 o                         
   1   1   4        538.05        470.02        20.35 o                         
   2   1   4        306.17        425.66        17.14 o                         
   3   1   4       6150.83       5688.99       133.33 o                         
   4   1   4       7847.37       7106.53       384.06 o                         
   5   1   4       4139.07       3875.20       404.75 o                         
   6   1   4        504.09        410.60       113.88 o                         
  -8   2   4         27.52         17.57        14.53 o                         
  -7   2   4        340.62        276.80        48.89 o                         
  -6   2   4        232.75        172.27        36.86 o                         
  -5   2   4        169.89        171.03        27.34 o                         
  -4   2   4         41.91         46.28         8.08 o                         
  -3   2   4        267.79        336.15        19.57 o                         
  -2   2   4        255.30        283.25         9.59 o                         
  -1   2   4        225.25        207.29        13.25 o                         
   0   2   4       1359.94       1548.21        26.86 o                         
   1   2   4        848.95        795.23        20.30 o                         
   2   2   4        909.70        867.65        25.99 o                         
   3   2   4        231.62        181.73        23.03 o                         
   4   2   4         94.88         83.77        34.45 o                         
   5   2   4          8.89         39.27        33.56 o                         
   6   2   4         96.04         54.29        42.92 o                         
  -8   3   4        133.65         59.36        27.21 o                         
  -7   3   4          0.69          0.88         9.07 o                         
  -6   3   4       2273.32       2501.24       178.07 o                         
  -5   3   4       6563.08       7321.91       294.06 o                         
  -4   3   4       9489.88       9600.45       206.04 o                         
  -3   3   4      24612.81      26429.73       533.04 o                         
  -2   3   4      24587.44      25602.45       501.71 o                         
  -1   3   4        554.44        529.05        22.83 o                         
   0   3   4         17.36         62.11         5.82 o                         
   1   3   4       7447.10       7681.94       129.18 o                         
   2   3   4      27690.61      26666.20       596.66 o                         
   3   3   4      14340.44      12815.68       311.33 o                         
   4   3   4       4901.27       4566.39       320.89 o                         
   5   3   4       4728.30       4782.82       509.99 o                         
   6   3   4        630.69        449.60       128.72 o                         
  -8   4   4       4455.38       4936.30       368.08 o                         
  -7   4   4       7214.18       8312.60       502.49 o                         
  -6   4   4       6136.70       7238.03       362.82 o                         
  -5   4   4       5544.48       6073.78       249.84 o                         
  -4   4   4       1992.43       1994.65        55.77 o                         
  -3   4   4       1253.51       1142.15        24.18 o                         
  -2   4   4      12717.46      12270.59       195.75 o                         
  -1   4   4      29254.88      28814.58       613.71 o                         
   0   4   4      39914.42      38847.75       892.66 o                         
   1   4   4      16772.94      15838.27       277.48 o                         
   2   4   4       9476.12       8927.14       193.11 o                         
   3   4   4        717.14        800.69        50.73 o                         
   4   4   4       2819.37       2653.87       186.39 o                         
   5   4   4       4647.41       4670.45       476.86 o                         
   6   4   4       4019.11       4226.21       365.55 o                         
  -8   5   4        755.54        636.68       136.65 o                         
  -7   5   4         49.63         27.88        18.95 o                         
  -6   5   4       2953.10       3498.90       197.97 o                         
  -5   5   4       7349.28       8130.14       352.36 o                         
  -4   5   4       8144.39       8268.38       201.46 o                         
  -3   5   4      20846.40      21078.93       399.85 o                         
  -2   5   4      10978.98      11091.18       181.50 o                         
  -1   5   4       2097.01       2018.38        43.40 o                         
   0   5   4          9.21         11.89         4.50 o                         
   1   5   4       3527.49       3496.54        73.98 o                         
   2   5   4       9151.21       8647.04       193.45 o                         
   3   5   4      14081.83      13670.35       673.85 o                         
   4   5   4       7340.13       6628.12       364.88 o                         
   5   5   4       4030.93       3785.03       335.65 o                         
   6   5   4        247.45        212.07        77.81 o                         
  -8   6   4         26.41         11.95        13.24 o                         
  -7   6   4         50.65         26.57        20.93 o                         
  -6   6   4        270.93        224.96        45.51 o                         
  -5   6   4        568.01        524.97        73.70 o                         
  -4   6   4        102.52        119.32        13.20 o                         
  -3   6   4        986.32       1106.01        27.62 o                         
  -2   6   4        265.17        305.55        11.74 o                         
  -1   6   4        501.06        603.93        19.80 o                         
   0   6   4        142.76        205.23        14.29 o                         
   1   6   4        828.27        936.45        29.67 o                         
   2   6   4          3.64         14.61         5.59 o                         
   3   6   4         33.08         26.39        17.99 o                         
   4   6   4         40.34         47.29        24.24 o                         
   5   6   4         54.35        111.65        43.04 o                         
   6   6   4         43.02         38.30        38.72 o                         
  -8   7   4        284.26        142.54        43.98 o                         
  -7   7   4         21.17         21.93        18.91 o                         
  -6   7   4        999.72        974.58       158.91 o                         
  -5   7   4       5384.31       6133.99       262.56 o                         
  -4   7   4      13209.59      14151.75       392.74 o                         
  -3   7   4       7039.08       6665.23       122.94 o                         
  -2   7   4      12668.75      12596.99       229.91 o                         
  -1   7   4        629.04        688.56        22.10 o                         
   0   7   4         26.33         30.99         5.89 o                         
   1   7   4        426.91        416.63        21.46 o                         
   2   7   4       8750.10       8339.04       198.78 o                         
   3   7   4      12169.68      12407.66       647.46 o                         
   4   7   4       6439.04       6471.45       389.97 o                         
   5   7   4       3777.74       3736.01       323.71 o                         
   6   7   4       1130.91        747.32       338.34 o                         
  -8   8   4       3308.75       3554.75       230.13 o                         
  -7   8   4       4946.99       5621.59       431.09 o                         
  -6   8   4       7977.61       8700.70       599.24 o                         
  -5   8   4       7176.82       8399.23       394.07 o                         
  -4   8   4        843.74        869.06        45.83 o                         
  -3   8   4       2113.44       2326.58        55.78 o                         
  -2   8   4      20709.61      20475.22       417.38 o                         
  -1   8   4      43783.75      43814.25      1205.14 o                         
   0   8   4      22902.88      22530.08       513.86 o                         
   1   8   4      19183.93      19161.21       438.87 o                         
   2   8   4       8240.57       8312.96       215.31 o                         
   3   8   4        339.50        338.97        53.74 o                         
   4   8   4        919.49        740.78       104.99 o                         
   5   8   4       5550.62       5356.86       391.81 o                         
   6   8   4       6944.03       6550.05       451.20 o                         
  -8   9   4        356.31        143.40        50.65 o                         
  -7   9   4        216.30        137.68        40.78 o                         
  -6   9   4         84.67         50.55        27.93 o                         
  -5   9   4       2652.96       3058.25       189.28 o                         
  -4   9   4       6249.82       6086.12       267.92 o                         
  -3   9   4      18515.02      18017.85       468.73 o                         
  -2   9   4       6059.46       5717.03       104.54 o                         
  -1   9   4       1225.68       1178.80        36.62 o                         
   0   9   4        817.21        854.28        28.47 o                         
   1   9   4       4899.27       4795.01       104.25 o                         
   2   9   4       9343.33       9358.99       257.15 o                         
   3   9   4       9650.10       9459.19       462.74 o                         
   4   9   4       3974.88       3913.82       263.29 o                         
   5   9   4       2666.15       2617.37       241.66 o                         
   6   9   4        281.08        106.81        43.00 o                         
  -8  10   4         14.19          8.64        16.49 o                         
  -7  10   4        251.80        203.44        53.33 o                         
  -6  10   4          9.47         19.98        20.11 o                         
  -5  10   4         32.88         29.25        18.95 o                         
  -4  10   4          3.42          7.21        10.07 o                         
  -3  10   4       1029.57       1074.55        40.75 o                         
  -2  10   4       4166.07       4199.81        94.44 o                         
  -1  10   4        129.67        168.76        14.97 o                         
   0  10   4        505.58        578.98        21.98 o                         
   1  10   4       1152.97       1185.26        42.11 o                         
   2  10   4         64.49         44.90        11.32 o                         
   3  10   4        405.47        498.52        78.85 o                         
   4  10   4         10.03         27.99        25.32 o                         
   5  10   4          8.74         11.77        30.71 o                         
   6  10   4        189.72         72.56        26.44 o                         
  -7  11   4         63.01         43.73        27.43 o                         
  -6  11   4       1645.85       1823.05       167.65 o                         
  -5  11   4       5986.81       6648.36       392.43 o                         
  -4  11   4       9924.60      10221.58       459.36 o                         
  -3  11   4      13817.66      14240.35       501.77 o                         
  -2  11   4      13526.91      12439.67       438.57 o                         
  -1  11   4       3381.86       3313.42        81.23 o                         
   0  11   4         41.92         44.87         7.60 o                         
   1  11   4        864.77        788.82        32.13 o                         
   2  11   4       3818.03       3581.24       126.44 o                         
   3  11   4       4790.53       4985.82       305.25 o                         
   4  11   4       7081.65       7139.24       428.63 o                         
   5  11   4       3990.15       3710.04       288.18 o                         
   6  11   4       1169.23       1014.29       118.89 o                         
  -7  12   4       5979.17       5818.88       416.55 o                         
  -6  12   4       6283.28       7316.49       479.96 o                         
  -5  12   4       4311.31       5166.00       275.58 o                         
  -4  12   4        988.56       1051.54        84.51 o                         
  -3  12   4       1343.78       1383.51        96.91 o                         
  -2  12   4      13507.56      13404.09       413.82 o                         
  -1  12   4      15290.65      14475.42       374.58 o                         
   0  12   4      23207.10      22485.14       551.00 o                         
   1  12   4      21956.62      21827.80       557.96 o                         
   2  12   4       8635.26       8529.59       278.36 o                         
   3  12   4        152.40        156.29        41.44 o                         
   4  12   4        515.88        329.25        65.65 o                         
   5  12   4       1955.36       1923.85       229.64 o                         
   6  12   4       3480.61       3365.06       277.85 o                         
  -7  13   4          1.83         18.46        18.64 o                         
  -6  13   4        385.65        173.82        46.94 o                         
  -5  13   4       3108.41       3553.54       209.99 o                         
  -4  13   4       5689.69       5709.68       337.31 o                         
  -3  13   4      11494.68      10434.71      1016.42 o                         
  -2  13   4       5117.65       4738.48       201.81 o                         
  -1  13   4       1768.79       1589.75        58.41 o                         
   0  13   4          9.98         10.80         5.71 o                         
   1  13   4        589.72        604.00        39.70 o                         
   2  13   4       4104.26       3606.52       143.18 o                         
   3  13   4       5062.74       5213.86       326.27 o                         
   4  13   4       4276.92       4152.43       352.80 o                         
   5  13   4       1462.00       1384.49       151.84 o                         
   6  13   4        117.09         99.33        39.40 o                         
  -7  14   4          3.39          2.81        11.88 o                         
  -6  14   4         12.51          9.36        16.34 o                         
  -5  14   4          6.24         -1.90        12.79 o                         
  -4  14   4         92.56         54.47        27.67 o                         
  -3  14   4         10.14         -7.75        12.15 o                         
  -2  14   4         41.66         47.04        14.84 o                         
  -1  14   4        346.21        352.96        25.48 o                         
   0  14   4        441.02        461.68        28.81 o                         
   1  14   4         55.92         53.17        15.10 o                         
   2  14   4        195.75        208.91        47.91 o                         
   3  14   4        158.22        207.68        57.55 o                         
   4  14   4         49.07         65.25        39.02 o                         
   5  14   4        233.97        195.90        48.76 o                         
   6  14   4         39.63         37.47        19.42 o                         
  -7  15   4          2.27         -4.32        14.14 o                         
  -6  15   4       1241.55       1104.13       113.86 o                         
  -5  15   4       5554.24       5458.03       338.73 o                         
  -4  15   4      11720.05      11306.02       567.98 o                         
  -3  15   4      14719.68      13143.26      1596.31 o                         
  -2  15   4       5651.99       5758.81       276.27 o                         
  -1  15   4       3823.59       4161.75       124.89 o                         
   0  15   4         37.61         43.08        12.05 o                         
   1  15   4       3178.09       3587.60       181.00 o                         
   2  15   4       6797.31       7743.42       459.50 o                         
   3  15   4       7087.27       7929.64       549.50 o                         
   4  15   4       7823.04       8034.46       540.50 o                         
   5  15   4       1757.64       1824.39       162.02 o                         
  -7  16   4       5015.38       4337.96       284.86 o                         
  -6  16   4       4864.88       4930.54       545.59 o                         
  -5  16   4       3025.82       3273.23       228.38 o                         
  -4  16   4       1159.62       1171.18       113.46 o                         
  -3  16   4        103.68         61.39        27.11 o                         
  -2  16   4       9340.16       9057.81       529.74 o                         
  -1  16   4      18936.82      19441.46       815.20 o                         
   0  16   4      18529.84      18914.88       812.89 o                         
   1  16   4      12706.29      13928.08       640.02 o                         
   2  16   4       4488.40       5400.88       366.89 o                         
   3  16   4        344.35        372.46        77.95 o                         
   4  16   4        479.27        455.34        82.82 o                         
   5  16   4       3361.57       3282.83       251.30 o                         
  -7  17   4          0.49          4.40        10.37 o                         
  -6  17   4        543.70        216.09       105.32 o                         
  -5  17   4       1193.62        936.46       147.92 o                         
  -4  17   4      10718.08      10026.75       641.02 o                         
  -3  17   4      10778.08      10449.05       676.23 o                         
  -2  17   4       5480.54       5757.28       475.74 o                         
  -1  17   4       1736.95       1580.24       101.51 o                         
   0  17   4        263.73        216.50        37.23 o                         
   1  17   4       3470.72       3540.43       215.41 o                         
   2  17   4       3910.03       4239.59       304.71 o                         
   3  17   4       4463.54       4620.26       341.58 o                         
   4  17   4       4018.25       3601.89       553.97 o                         
   5  17   4        666.74        465.78       145.74 o                         
  -7  18   4         13.92          9.10        16.17 o                         
  -6  18   4        136.91         57.47        42.32 o                         
  -5  18   4        156.09         62.29        29.09 o                         
  -4  18   4        627.99        437.74        77.62 o                         
  -3  18   4        269.42        206.84        45.18 o                         
  -2  18   4         20.71         23.39        23.17 o                         
  -1  18   4        107.08         88.56        29.52 o                         
   0  18   4        851.89        988.98        80.75 o                         
   1  18   4        124.49        174.01        37.96 o                         
   2  18   4         82.55        115.96        40.68 o                         
   3  18   4          2.88         22.70        23.19 o                         
   4  18   4         63.34         62.62        35.75 o                         
   5  18   4        183.50        187.06        47.28 o                         
  -6  19   4        738.04        184.82       125.88 o                         
  -5  19   4       2103.15       2136.24       176.55 o                         
  -4  19   4       4700.34       4826.19       351.32 o                         
  -3  19   4       4700.81       5043.81       316.52 o                         
  -2  19   4       6707.76       6888.09       436.80 o                         
  -1  19   4       2814.11       2854.76       188.02 o                         
   0  19   4        158.21        132.40        33.70 o                         
   1  19   4       1831.38       1947.70       143.19 o                         
   2  19   4       5987.96       6758.49       407.23 o                         
   3  19   4       3057.60       3460.11       264.68 o                         
   4  19   4       4791.82       5353.24       342.86 o                         
   5  19   4       1381.29       1387.23       106.73 o                         
  -6  20   4       3348.88       3339.31       312.98 o                         
  -5  20   4       2729.93       2777.42       204.72 o                         
  -4  20   4        193.64         62.39        27.41 o                         
  -3  20   4        823.45        689.67       187.99 o                         
  -2  20   4       5998.18       5937.34       416.98 o                         
  -1  20   4      20777.89      20601.85      1115.00 o                         
   0  20   4      14030.20      13431.26       722.60 o                         
   1  20   4       8797.08       9843.90       561.01 o                         
   2  20   4       3230.01       3749.16       273.05 o                         
   3  20   4        236.82        267.37        64.52 o                         
   4  20   4        894.45       1000.20       103.82 o                         
   5  20   4       2355.97       2364.30       149.75 o                         
  -6  21   4        659.86        541.62       178.40 o                         
  -5  21   4        602.74        451.18       135.05 o                         
  -4  21   4       1916.01       2029.07       193.96 o                         
  -3  21   4       3197.97       3023.25       236.64 o                         
  -2  21   4       2584.89       2502.32       199.29 o                         
  -1  21   4        100.69         71.47        28.93 o                         
   0  21   4          2.75         34.08        19.19 o                         
   1  21   4       1288.16       1182.72       115.31 o                         
   2  21   4       2243.47       2532.49       186.53 o                         
   3  21   4       3070.85       3510.64       245.89 o                         
   4  21   4       1939.85       2177.11       195.60 o                         
  -6  22   4         23.62          9.21        11.20 o                         
  -5  22   4        139.34         63.95        28.56 o                         
  -4  22   4         17.92        -10.97        17.32 o                         
  -3  22   4         64.73         61.28        32.58 o                         
  -2  22   4          1.97         -7.22        14.97 o                         
  -1  22   4          2.19          5.17        13.36 o                         
   0  22   4          3.02          9.82        14.49 o                         
   1  22   4         98.88        124.52        37.38 o                         
   2  22   4        124.39        216.91        65.53 o                         
   3  22   4         69.30         78.44        30.44 o                         
   4  22   4        128.54        132.56        36.12 o                         
  -6  23   4        354.89        124.38        50.14 o                         
  -5  23   4       2824.47       2432.35       474.19 o                         
  -4  23   4       8263.90       8022.04       589.02 o                         
  -3  23   4       3951.09       3588.45       283.10 o                         
  -2  23   4       4461.87       4193.99       284.19 o                         
  -1  23   4       2163.84       2153.22       177.51 o                         
   0  23   4         19.01         26.50        30.35 o                         
   1  23   4       1133.79       1295.32       140.43 o                         
   2  23   4       2272.01       2649.80       222.90 o                         
   3  23   4       4949.75       5797.71       361.82 o                         
   4  23   4       4360.83       5079.30       287.06 o                         
  -5  24   4       1149.96       1298.82       139.02 o                         
  -4  24   4         83.06         52.75        24.99 o                         
  -3  24   4        568.56        422.98        75.23 o                         
  -2  24   4       3080.28       2742.16       230.42 o                         
  -1  24   4       6330.78       5944.59       414.91 o                         
   0  24   4       3877.50       3851.41       289.02 o                         
   1  24   4       6317.48       7111.92       519.34 o                         
   2  24   4       2497.40       2797.78       229.14 o                         
   3  24   4        615.96        674.40        91.02 o                         
   4  24   4         18.24         21.64        17.60 o                         
  -5  25   4       1028.97       1049.01       151.04 o                         
  -4  25   4       2073.47       1932.28       274.39 o                         
  -3  25   4       1815.31       1666.18       160.68 o                         
  -2  25   4       2102.84       1950.40       196.56 o                         
  -1  25   4        317.17        185.52        57.19 o                         
   0  25   4        103.88         96.32        35.16 o                         
   1  25   4        750.44        732.55       127.35 o                         
   2  25   4       1314.19       1482.49       177.41 o                         
   3  25   4       2673.82       3190.48       243.44 o                         
   4  25   4       2170.23       2370.68       151.32 o                         
  -5  26   4          7.84          8.94        16.66 o                         
  -4  26   4         41.12          1.69         9.81 o                         
  -3  26   4         42.04         27.48        18.90 o                         
  -2  26   4          1.29          1.52        18.88 o                         
  -1  26   4         56.23         43.32        30.18 o                         
   0  26   4        867.59        801.78        98.37 o                         
   1  26   4        372.27        415.69        82.21 o                         
   2  26   4        191.89        141.89        41.76 o                         
   3  26   4          9.47         10.68        14.26 o                         
  -5  27   4       2249.68       2208.60       225.59 o                         
  -4  27   4       4209.32       4415.31       309.96 o                         
  -3  27   4       3427.24       3588.16       328.40 o                         
  -2  27   4       1792.76       1665.30       244.14 o                         
  -1  27   4       1323.35       1271.22       196.29 o                         
   0  27   4        414.55        374.18        86.83 o                         
   1  27   4       1289.71       1355.92       155.06 o                         
   2  27   4       1804.73       1891.06       163.38 o                         
   3  27   4       2580.87       3114.92       323.11 o                         
  -4  28   4        374.02        216.42        44.90 o                         
  -3  28   4        312.70        222.70        49.45 o                         
  -2  28   4       1844.43       1890.09       367.70 o                         
  -1  28   4       7570.86       7502.54       952.25 o                         
   0  28   4       8303.70       8563.45       853.63 o                         
   1  28   4       5304.72       5737.75       465.99 o                         
   2  28   4       1315.95       1463.43       184.13 o                         
   3  28   4         64.85         63.81        28.06 o                         
  -4  29   4       1407.47       1106.76       365.94 o                         
  -3  29   4       1827.63       1804.39       147.82 o                         
  -2  29   4       1675.93       1664.04       214.82 o                         
  -1  29   4        223.18        154.26        60.69 o                         
   0  29   4         62.69         41.68        35.32 o                         
   1  29   4        227.81        181.09        66.03 o                         
   2  29   4       1831.20       2017.10       287.09 o                         
  -3  30   4         30.42         24.84        20.25 o                         
  -2  30   4         10.13          7.34        19.43 o                         
  -1  30   4          2.74         11.15        20.72 o                         
   0  30   4         10.37         10.85        20.48 o                         
   2  30   4         11.95         12.80        13.95 o                         
  -3  31   4       2313.14       2454.78       226.78 o                         
  -2  31   4       1417.17       1380.74       159.79 o                         
  -1  31   4        719.97        629.50       106.00 o                         
   0  31   4          2.47          0.64        12.04 o                         
   1  31   4        850.14        940.97       144.33 o                         
  -2  32   4       1279.21       1263.43       137.25 o                         
  -1  32   4       3051.19       3043.43       266.90 o                         
   0  32   4       4363.21       5053.67       402.75 o                         
  -8   1   5       2853.55       3308.73       191.55 o                         
  -7   1   5       1389.26       1897.50       150.32 o                         
  -6   1   5        560.43        720.90        70.22 o                         
  -5   1   5        153.04        108.04        22.77 o                         
  -4   1   5       1827.70       1850.41        61.15 o                         
  -3   1   5      16624.70      16464.52       316.17 o                         
  -2   1   5      18285.82      18163.98       362.10 o                         
  -1   1   5      21714.09      21457.33       436.24 o                         
   0   1   5       6223.40       5800.12        96.76 o                         
   1   1   5        328.22        355.65        16.34 o                         
   2   1   5        423.54        384.38        28.55 o                         
   3   1   5       1229.96       1093.28        71.44 o                         
   4   1   5       4433.95       4185.62       612.85 o                         
   5   1   5       4232.96       4002.49       484.40 o                         
   6   1   5       2063.64       2003.67       250.31 o                         
  -8   2   5        418.74        129.05        53.79 o                         
  -7   2   5       3123.31       3725.11       239.86 o                         
  -6   2   5      12246.80      14076.55       666.04 o                         
  -5   2   5      13977.28      13548.18      1029.46 o                         
  -4   2   5      13954.13      15046.40       451.52 o                         
  -3   2   5      16723.69      17917.59       385.31 o                         
  -2   2   5       2303.50       2579.10        50.38 o                         
  -1   2   5       6887.40       7094.61       132.29 o                         
   0   2   5      24638.82      23936.39       511.12 o                         
   1   2   5      26613.20      25806.34       628.09 o                         
   2   2   5      17894.62      16830.66       455.59 o                         
   3   2   5       5473.35       5021.21       214.54 o                         
   4   2   5       2645.23       2474.24       258.84 o                         
   5   2   5        128.46        114.62        92.04 o                         
   6   2   5        750.60        716.09       169.89 o                         
  -8   3   5       2363.86       2830.92       203.09 o                         
  -7   3   5       2535.06       2954.20       209.06 o                         
  -6   3   5        438.55        325.04        61.97 o                         
  -5   3   5        493.46        300.46        47.90 o                         
  -4   3   5       2196.42       2042.09        71.32 o                         
  -3   3   5      14380.46      15267.06       329.43 o                         
  -2   3   5      13504.38      14043.74       274.67 o                         
  -1   3   5      13078.97      12774.13       242.41 o                         
   0   3   5       8891.30       8591.89       174.71 o                         
   1   3   5       2382.01       2121.53        55.87 o                         
   2   3   5        620.03        564.62        32.38 o                         
   3   3   5       1137.03       1061.32        76.83 o                         
   4   3   5       2646.36       2556.81       342.83 o                         
   5   3   5       6645.83       6647.31      1067.07 o                         
   6   3   5       1645.48       1588.89       224.35 o                         
  -8   4   5          1.04          1.24         8.96 o                         
  -7   4   5          1.60         -3.20        10.73 o                         
  -6   4   5       1469.51       1618.35       171.46 o                         
  -5   4   5        325.27        228.52        45.00 o                         
  -4   4   5        113.32         67.12        13.72 o                         
  -3   4   5        164.18        125.38         9.82 o                         
  -2   4   5         56.97         85.09         8.06 o                         
  -1   4   5       1114.49       1243.53        31.56 o                         
   0   4   5        336.20        271.57        16.41 o                         
   1   4   5        235.30        265.35        17.67 o                         
   2   4   5         38.61         50.59        10.05 o                         
   3   4   5        138.64        243.85        70.27 o                         
   4   4   5        458.53        305.16        60.10 o                         
   5   4   5          2.08        -12.48        35.22 o                         
   6   4   5         89.93         84.52        50.17 o                         
  -8   5   5       2813.43       3411.96       232.28 o                         
  -7   5   5       1277.72       1378.55       306.20 o                         
  -6   5   5        120.71         57.87        24.10 o                         
  -5   5   5        894.46        939.65        89.51 o                         
  -4   5   5       6443.76       6931.98       242.77 o                         
  -3   5   5      12413.90      13008.96       270.83 o                         
  -2   5   5       3735.24       3651.67        71.34 o                         
  -1   5   5      15556.17      14748.80       355.67 o                         
   0   5   5       6762.18       6480.80       139.13 o                         
   1   5   5       1486.08       1590.81        46.39 o                         
   2   5   5          9.71         17.58         8.77 o                         
   3   5   5       2279.74       2287.18       158.55 o                         
   4   5   5       7034.69       6555.04       390.22 o                         
   5   5   5       4758.37       4438.66       396.78 o                         
   6   5   5       2508.36       2472.78       271.47 o                         
  -8   6   5        679.30        484.40       157.61 o                         
  -7   6   5       3592.51       3979.97       497.08 o                         
  -6   6   5       4814.81       4908.87       374.48 o                         
  -5   6   5       5324.79       6060.37       333.79 o                         
  -4   6   5      12893.18      13845.30       483.81 o                         
  -3   6   5       6976.58       7468.64       178.91 o                         
  -2   6   5         23.19         49.36         7.79 o                         
  -1   6   5       2226.85       2107.95        53.28 o                         
   0   6   5      18279.10      18197.01       427.02 o                         
   1   6   5      20294.21      19858.95       487.06 o                         
   2   6   5      24106.04      23239.76       757.61 o                         
   3   6   5       6357.48       6611.03       384.89 o                         
   4   6   5       2685.20       2531.74       189.33 o                         
   5   6   5         18.37         33.46        24.72 o                         
   6   6   5        917.19        887.34       108.96 o                         
  -8   7   5       1544.37       1939.40       180.22 o                         
  -7   7   5       1635.62       1761.76       154.67 o                         
  -6   7   5          8.75         12.23        16.58 o                         
  -5   7   5        591.12        562.90       125.82 o                         
  -4   7   5       2534.22       2706.10       122.39 o                         
  -3   7   5       5311.22       5027.09       119.22 o                         
  -2   7   5      12809.15      12369.75       285.09 o                         
  -1   7   5      13487.39      13219.85       363.09 o                         
   0   7   5       4885.02       4965.54       114.26 o                         
   1   7   5        420.71        461.05        27.17 o                         
   2   7   5        209.69        128.96        24.32 o                         
   3   7   5       2969.54       3071.57       238.90 o                         
   4   7   5       2568.87       2358.40       180.93 o                         
   5   7   5       4518.03       4274.63       301.63 o                         
   6   7   5       1937.34       1810.02       162.46 o                         
  -8   8   5          4.29         -0.82        11.20 o                         
  -7   8   5          0.78        -10.39        16.27 o                         
  -6   8   5        514.15        230.88        59.24 o                         
  -5   8   5        999.25       1005.72       165.69 o                         
  -4   8   5          0.86          6.44         8.82 o                         
  -3   8   5        104.55         79.97        12.02 o                         
  -2   8   5         81.49         72.80         8.79 o                         
  -1   8   5        100.00        115.05        10.97 o                         
   0   8   5         38.36         43.53         8.22 o                         
   1   8   5        160.41        170.82        15.98 o                         
   2   8   5        299.09        300.27        36.99 o                         
   3   8   5          1.88         37.01        22.74 o                         
   4   8   5         98.02         48.27        24.25 o                         
   5   8   5         57.68         65.43        35.15 o                         
   6   8   5         53.64         26.11        26.50 o                         
  -7   9   5       1693.67       1833.20       260.67 o                         
  -6   9   5        144.46         79.25        32.34 o                         
  -5   9   5          9.20         15.30        19.00 o                         
  -4   9   5       4827.47       4954.49       292.81 o                         
  -3   9   5      13626.82      12865.04       448.08 o                         
  -2   9   5      11482.28      11277.05       260.09 o                         
  -1   9   5       6729.60       6253.36       149.76 o                         
   0   9   5       5921.89       5916.53       140.59 o                         
   1   9   5       2782.31       2899.00        89.27 o                         
   2   9   5         62.28         78.43        21.27 o                         
   3   9   5       1909.33       1994.21       159.19 o                         
   4   9   5       5747.48       5511.57       341.33 o                         
   5   9   5       4502.53       4403.61       303.96 o                         
  -7  10   5       4321.06       4369.24       318.56 o                         
  -6  10   5       7327.51       8196.74       485.55 o                         
  -5  10   5      10532.82      12133.52       686.05 o                         
  -4  10   5      13371.80      13367.23       702.53 o                         
  -3  10   5       7931.76       8726.16       384.26 o                         
  -2  10   5        384.26        450.17        28.85 o                         
  -1  10   5       5699.99       5569.54       195.08 o                         
   0  10   5      21117.39      21550.75       537.62 o                         
   1  10   5      18632.70      18858.42       541.28 o                         
   2  10   5      14331.32      15502.41       677.10 o                         
   3  10   5       7016.75       7558.88       453.21 o                         
   4  10   5       1897.88       1852.39       162.43 o                         
   5  10   5         69.77         68.28        34.64 o                         
  -7  11   5       1085.05        987.40       172.57 o                         
  -6  11   5         94.18         59.41        34.40 o                         
  -5  11   5         51.99         56.68        53.11 o                         
  -4  11   5       1436.29       1571.70       148.00 o                         
  -3  11   5       6669.39       7064.82       362.93 o                         
  -2  11   5      12123.06      12034.05       437.68 o                         
  -1  11   5       9361.74       8907.23       223.81 o                         
   0  11   5       3503.27       3431.44        97.03 o                         
   1  11   5         74.10         63.99        13.41 o                         
   2  11   5         23.50         37.19        20.02 o                         
   3  11   5       2941.46       3215.50       214.10 o                         
   4  11   5       3383.97       3342.12       224.04 o                         
   5  11   5       3283.18       3405.43       282.54 o                         
  -7  12   5         76.76         31.85        21.24 o                         
  -6  12   5          3.60         -7.52        17.85 o                         
  -5  12   5         70.11         58.07        28.89 o                         
  -4  12   5         80.96         77.33        30.81 o                         
  -3  12   5       1321.03       1345.50       118.53 o                         
  -2  12   5        413.17        400.50        47.51 o                         
  -1  12   5         73.90         45.11        10.97 o                         
   0  12   5         69.81         59.83        12.20 o                         
   1  12   5         25.17         16.95        10.08 o                         
   2  12   5         58.03         53.45        21.04 o                         
   3  12   5          1.89         49.69        26.20 o                         
   4  12   5          7.63          5.55        15.06 o                         
   5  12   5         23.76         33.03        22.79 o                         
  -7  13   5       1575.04       1451.67       133.67 o                         
  -6  13   5        262.11        110.10        46.10 o                         
  -5  13   5        230.00        120.49        41.87 o                         
  -4  13   5       4750.08       4799.98       386.23 o                         
  -3  13   5       6510.17       6309.81       609.86 o                         
  -2  13   5      19472.74      19647.34      1391.62 o                         
  -1  13   5       8285.40       8417.61       261.68 o                         
   0  13   5       8352.96       8465.51       294.94 o                         
   1  13   5        614.69        634.83        79.70 o                         
   2  13   5         38.49         27.17        20.20 o                         
   3  13   5        625.20        618.00        92.68 o                         
   4  13   5       3150.60       3495.24       258.00 o                         
   5  13   5       3005.84       2857.83       183.91 o                         
  -7  14   5       2226.81       2011.70       191.73 o                         
  -6  14   5       5994.35       6039.70       401.61 o                         
  -5  14   5      10830.11      10429.56       843.60 o                         
  -4  14   5       9975.20       9718.26       742.80 o                         
  -3  14   5       5187.34       4945.98       473.33 o                         
  -2  14   5        524.26        302.64        52.56 o                         
  -1  14   5       2061.15       2313.42       106.46 o                         
   0  14   5       7201.01       7010.85       269.46 o                         
   1  14   5      15639.24      16380.88       798.79 o                         
   2  14   5       8957.97       9757.74       604.42 o                         
   3  14   5       8085.39       8776.70       571.49 o                         
   4  14   5       1603.88       1611.50       169.67 o                         
   5  14   5         16.15         28.99        17.69 o                         
  -7  15   5        933.70        653.64       159.27 o                         
  -6  15   5        278.79        113.92        40.89 o                         
  -5  15   5         21.02          4.65        13.21 o                         
  -4  15   5        363.98        161.69        48.53 o                         
  -3  15   5       7818.93       7408.79       640.88 o                         
  -2  15   5      13563.78      13903.45       732.58 o                         
  -1  15   5       8341.56       8721.12       368.13 o                         
   0  15   5       3504.44       3232.95       178.03 o                         
   1  15   5        446.40        359.15        82.60 o                         
   2  15   5       1028.00       1173.57       160.97 o                         
   3  15   5       1691.98       1768.12       172.51 o                         
   4  15   5        945.38       1032.21       127.87 o                         
   5  15   5       1486.43       1503.72       153.12 o                         
  -7  16   5          0.67          8.24        12.80 o                         
  -6  16   5          1.54         -0.42        14.68 o                         
  -5  16   5         31.88          5.98        13.38 o                         
  -4  16   5         72.77         46.83        28.88 o                         
  -3  16   5          3.37         -4.31        12.63 o                         
  -2  16   5         45.68         55.87        27.67 o                         
  -1  16   5          1.47          9.14        13.19 o                         
   0  16   5         24.41         20.73        16.57 o                         
   1  16   5        699.01        986.12       112.52 o                         
   2  16   5         75.60        124.46        43.17 o                         
   3  16   5         33.67         75.64        37.55 o                         
   4  16   5         29.35         32.28        26.00 o                         
   5  16   5          6.31          7.05        11.84 o                         
  -7  17   5       1452.70       1581.20       175.10 o                         
  -6  17   5        566.73        297.59       114.44 o                         
  -5  17   5        603.15        270.00        57.31 o                         
  -4  17   5       3707.41       3448.25       238.38 o                         
  -3  17   5       2749.73       2706.98       214.72 o                         
  -2  17   5       7986.96       9545.49       819.88 o                         
  -1  17   5       6858.74       7621.50       391.62 o                         
   0  17   5       5885.85       6467.96       348.80 o                         
   1  17   5       1171.93       1444.72       143.87 o                         
   2  17   5          4.81         13.09        19.98 o                         
   3  17   5       2671.50       2901.54       244.76 o                         
   4  17   5       3253.37       3657.90       261.39 o                         
   5  17   5       2363.64       2062.13       251.10 o                         
  -6  18   5       4600.28       4410.57       504.71 o                         
  -5  18   5       5080.76       4981.30       374.74 o                         
  -4  18   5       6065.29       5421.23       483.05 o                         
  -3  18   5       2515.62       2760.90       249.74 o                         
  -2  18   5         42.64         35.63        28.62 o                         
  -1  18   5       1739.94       1695.84       124.88 o                         
   0  18   5       5715.83       6236.11       370.24 o                         
   1  18   5      14959.47      15348.02      1017.46 o                         
   2  18   5       7914.90       8877.74       534.83 o                         
   3  18   5       4829.14       5704.92       473.51 o                         
   4  18   5       1150.77       1454.67       122.57 o                         
  -6  19   5        190.32         77.19        33.86 o                         
  -5  19   5        270.85        143.76        44.58 o                         
  -4  19   5         90.19         36.61        29.92 o                         
  -3  19   5       1181.56        767.76       192.31 o                         
  -2  19   5       6676.55       7053.63       468.90 o                         
  -1  19   5       7695.17       7489.27       563.24 o                         
   0  19   5       2005.36       2221.46       166.63 o                         
   1  19   5        244.55        217.81        46.90 o                         
   2  19   5        811.22        875.12       108.63 o                         
   3  19   5        790.18        919.02       105.32 o                         
   4  19   5       1093.26       1298.12       134.37 o                         
  -6  20   5          1.60          1.45        10.90 o                         
  -5  20   5        180.22        116.75        35.22 o                         
  -4  20   5        514.39        266.66        88.87 o                         
  -3  20   5         44.53         38.34        26.48 o                         
  -2  20   5        410.06        272.51        83.33 o                         
  -1  20   5        153.86        121.12        40.65 o                         
   0  20   5        764.12        801.15        97.27 o                         
   1  20   5        194.40        195.49        42.85 o                         
   2  20   5         26.27         39.25        24.51 o                         
   3  20   5         73.22        134.01        39.02 o                         
   4  20   5         44.14         59.90        24.33 o                         
  -6  21   5        333.53        141.33        62.48 o                         
  -5  21   5         73.23         43.39        23.60 o                         
  -4  21   5       1824.65       1878.70       172.59 o                         
  -3  21   5       6404.60       6474.11       438.98 o                         
  -2  21   5       8772.04       8603.91       553.06 o                         
  -1  21   5       6353.00       6400.72       481.91 o                         
   0  21   5       1584.34       1727.75       141.11 o                         
   1  21   5        338.56        289.06        50.26 o                         
   2  21   5         42.96         60.73        29.78 o                         
   3  21   5       1285.28       1433.65       152.17 o                         
   4  21   5       2270.21       2577.45       156.58 o                         
  -6  22   5       2997.38       2213.66       491.84 o                         
  -5  22   5       6380.92       6506.05       407.27 o                         
  -4  22   5       4473.65       4449.24       305.09 o                         
  -3  22   5       1419.56       1353.07       139.65 o                         
  -2  22   5        112.51         91.59        36.03 o                         
  -1  22   5       1595.75       1477.13       145.31 o                         
   0  22   5       7851.53       8186.21       437.60 o                         
   1  22   5       8094.55       9280.99       571.78 o                         
   2  22   5       5158.30       5868.27       390.35 o                         
   3  22   5       4147.75       4830.99       301.34 o                         
   4  22   5       1690.48       1829.16       110.83 o                         
  -5  23   5         19.56          8.59        15.42 o                         
  -4  23   5        666.16        593.34        86.72 o                         
  -3  23   5       1819.75       1746.09       159.17 o                         
  -2  23   5       3781.60       3661.37       265.89 o                         
  -1  23   5       2418.65       2293.21       263.96 o                         
   0  23   5        852.50        854.95       197.06 o                         
   1  23   5         27.23         10.71        18.33 o                         
   2  23   5        403.37        390.33        64.15 o                         
   3  23   5        558.41        669.92        82.99 o                         
  -5  24   5         16.01         15.20        14.15 o                         
  -4  24   5        138.60        114.97        34.42 o                         
  -3  24   5         12.51         18.63        19.04 o                         
  -2  24   5         24.32          3.12        14.57 o                         
  -1  24   5         28.18         41.59        27.86 o                         
   0  24   5         70.94         50.60        28.53 o                         
   1  24   5          1.98         -2.37        16.94 o                         
   2  24   5         99.52        138.60        42.75 o                         
   3  24   5         86.21         43.95        19.27 o                         
  -5  25   5        221.61         76.92        36.66 o                         
  -4  25   5       1671.75       1711.81       142.55 o                         
  -3  25   5       2732.26       2181.82       463.54 o                         
  -2  25   5       3965.19       3967.69       386.57 o                         
  -1  25   5       4843.42       4789.71       364.48 o                         
   0  25   5       2649.15       2336.46       213.70 o                         
   1  25   5       1558.80       1711.36       156.43 o                         
   2  25   5          1.53         22.03        24.51 o                         
   3  25   5        935.85       1079.35        81.04 o                         
  -5  26   5       4453.48       4552.84       653.02 o                         
  -4  26   5       2406.60       2517.48       351.03 o                         
  -3  26   5        929.67        977.07       124.10 o                         
  -2  26   5          1.24         12.61        19.65 o                         
  -1  26   5        401.88        249.61        62.55 o                         
   0  26   5       2282.99       2447.62       193.86 o                         
   1  26   5       3668.28       3706.87       356.79 o                         
   2  26   5       5171.72       5717.33       370.71 o                         
   3  26   5       3640.83       3827.94       365.33 o                         
  -4  27   5        406.64         24.58        33.18 o                         
  -3  27   5       1193.88       1213.31       123.34 o                         
  -2  27   5       2292.13       2374.44       385.50 o                         
  -1  27   5       2834.78       2838.15       358.65 o                         
   0  27   5       1461.70       1753.66       214.72 o                         
   1  27   5          1.82          1.43        10.26 o                         
   2  27   5        155.26        112.16        51.18 o                         
  -4  28   5         26.96         23.00        15.99 o                         
  -3  28   5          1.08          4.63        13.72 o                         
  -2  28   5         18.80         18.05        25.86 o                         
  -1  28   5         94.33         75.66        43.77 o                         
   0  28   5          3.85          4.80        15.17 o                         
   1  28   5         13.50         31.15        21.40 o                         
   2  28   5        178.13        141.81        57.69 o                         
  -3  29   5       1520.90       1570.12       158.11 o                         
  -2  29   5       3802.02       4361.16       417.70 o                         
  -1  29   5       3170.01       3579.20       346.41 o                         
   0  29   5       1066.49       1275.01       161.69 o                         
   1  29   5        338.49        466.51        90.71 o                         
  -2  30   5          0.51          6.16        16.22 o                         
  -1  30   5        629.24        864.26       126.17 o                         
   0  30   5       1721.91       2117.65       207.37 o                         
  -1  31   5       1188.77       1401.82       145.81 o                         
  -8   0   6        911.68        902.48       353.83 o                         
  -7   0   6          1.63         19.61        29.33 o                         
  -6   0   6        489.68        231.15        77.40 o                         
  -5   0   6       3746.04       4012.17       370.77 o                         
  -4   0   6      23548.01      24702.64      1612.98 o                         
  -3   0   6      18916.74      20127.52       864.26 o                         
  -2   0   6      19032.96      18976.43      1101.00 o                         
  -1   0   6       8229.98       8640.47       273.85 o                         
   0   0   6        754.09        860.57        55.90 o                         
   1   0   6       8078.62       7903.94       433.76 o                         
   2   0   6       6565.24       6022.50       515.17 o                         
   3   0   6       1038.45       1024.35       112.51 o                         
   4   0   6       5434.09       5242.56       811.80 o                         
   5   0   6       2519.41       2809.04       468.23 o                         
  -8   1   6       2204.88       2734.36       314.54 o                         
  -7   1   6       3034.25       3065.44       264.01 o                         
  -6   1   6       4208.09       4611.31       330.47 o                         
  -5   1   6       3007.32       3167.57       217.05 o                         
  -4   1   6         72.72         72.06        23.38 o                         
  -3   1   6        260.98        164.68        29.02 o                         
  -2   1   6       4230.32       4363.57       115.46 o                         
  -1   1   6      16726.59      17795.44       452.89 o                         
   0   1   6      11672.14      11883.35       286.94 o                         
   1   1   6       9958.02      10368.15       416.11 o                         
   2   1   6       2360.71       2280.02       125.92 o                         
   3   1   6        490.93        391.88        52.14 o                         
   4   1   6        265.52        328.37       122.43 o                         
   5   1   6        674.50        827.29       169.92 o                         
  -8   2   6          1.11         -8.28        15.95 o                         
  -7   2   6         43.38         12.50        20.32 o                         
  -6   2   6          7.83         -7.19        13.87 o                         
  -5   2   6         24.65         16.74        19.53 o                         
  -4   2   6         60.89         47.10        19.95 o                         
  -3   2   6        277.04        218.59        27.86 o                         
  -2   2   6         55.72         52.13         8.03 o                         
  -1   2   6         70.14         63.28         9.96 o                         
   0   2   6         65.19         90.29        11.86 o                         
   1   2   6          9.84         27.60        13.01 o                         
   2   2   6       1066.65       1084.28        74.38 o                         
   3   2   6        739.35        626.60        69.09 o                         
   4   2   6        225.18        194.32        65.27 o                         
   5   2   6         25.43         -3.30        27.89 o                         
  -8   3   6       1245.02       1214.75       327.36 o                         
  -7   3   6       4873.25       5296.00       540.79 o                         
  -6   3   6       2453.55       2630.70       319.33 o                         
  -5   3   6       1517.37       1746.02       172.77 o                         
  -4   3   6         47.79         38.99        16.86 o                         
  -3   3   6        214.77        128.45        21.64 o                         
  -2   3   6       5568.33       5506.14       140.15 o                         
  -1   3   6       7382.16       7568.74       181.98 o                         
   0   3   6      14753.20      14853.25       377.00 o                         
   1   3   6       7883.77       7796.52       258.51 o                         
   2   3   6       2638.14       2569.21       140.11 o                         
   3   3   6        219.59        169.96        42.60 o                         
   4   3   6         18.07         28.71        35.73 o                         
   5   3   6       1766.51       1786.83       249.93 o                         
  -8   4   6        857.78        820.77       154.01 o                         
  -7   4   6         18.90          4.63        12.39 o                         
  -6   4   6       1732.49       1786.73       207.85 o                         
  -5   4   6      10314.11      11858.25       617.91 o                         
  -4   4   6      20818.91      21038.61       971.29 o                         
  -3   4   6      16156.88      17833.36       545.57 o                         
  -2   4   6      11682.61      12496.50       321.85 o                         
  -1   4   6       5228.01       5296.29       136.11 o                         
   0   4   6          3.97         18.94         7.41 o                         
   1   4   6       4723.21       4767.98       178.34 o                         
   2   4   6      14044.24      13767.70       556.62 o                         
   3   4   6      14522.18      14187.91       756.11 o                         
   4   4   6       9677.75       9342.63       687.84 o                         
   5   4   6       2671.68       2829.73       334.29 o                         
  -7   5   6       3571.50       3614.52       300.41 o                         
  -6   5   6       3444.53       3528.68       267.57 o                         
  -5   5   6       1113.40       1135.73       119.96 o                         
  -4   5   6         33.52         15.09        10.45 o                         
  -3   5   6       1946.29       1767.37        72.25 o                         
  -2   5   6        474.50        422.98        26.38 o                         
  -1   5   6       5681.06       5594.59       143.35 o                         
   0   5   6      10015.25      10417.40       317.23 o                         
   1   5   6       9407.77       9794.59       349.51 o                         
   2   5   6       1618.35       1696.22       107.29 o                         
   3   5   6        862.43        870.10       102.73 o                         
   4   5   6        344.99        317.46        57.87 o                         
   5   5   6       1432.73       1532.81       272.76 o                         
  -7   6   6          1.32        -13.53        18.41 o                         
  -6   6   6          7.63          6.14        13.36 o                         
  -5   6   6        413.77        184.39        57.79 o                         
  -4   6   6         59.30         33.98        16.66 o                         
  -3   6   6        625.42        582.25        56.63 o                         
  -2   6   6         27.39         22.34         7.16 o                         
  -1   6   6         21.61         30.39         8.31 o                         
   0   6   6         16.50         45.19        12.98 o                         
   1   6   6         68.23         60.56        17.70 o                         
   2   6   6         86.13         87.27        20.87 o                         
   3   6   6          0.31         16.69        19.44 o                         
   4   6   6         11.32         44.28        26.01 o                         
   5   6   6         34.95         38.55        37.25 o                         
  -7   7   6       3684.98       3927.09       438.50 o                         
  -6   7   6       3329.75       3620.66       367.20 o                         
  -5   7   6        426.69        222.86        66.07 o                         
  -4   7   6          4.54         13.96        13.61 o                         
  -3   7   6        406.05        352.88        53.99 o                         
  -2   7   6       7734.92       8393.70       229.87 o                         
  -1   7   6      10953.30      11800.04       298.85 o                         
   0   7   6      15279.39      15961.45       476.97 o                         
   1   7   6       7212.17       7329.37       300.24 o                         
   2   7   6       4204.85       4233.76       217.55 o                         
   3   7   6        211.98        174.71        46.97 o                         
   4   7   6        526.97        457.02        69.03 o                         
   5   7   6       1419.72        973.41       331.40 o                         
  -7   8   6         22.92         16.88        18.84 o                         
  -6   8   6       2761.26       2869.93       269.59 o                         
  -5   8   6       4045.90       3986.18       460.15 o                         
  -4   8   6       9961.59       9799.16       734.71 o                         
  -3   8   6      17244.47      18117.46       812.58 o                         
  -2   8   6       9694.67      10359.97       288.34 o                         
  -1   8   6       5364.37       5717.74       171.32 o                         
   0   8   6         43.81         74.51        14.44 o                         
   1   8   6       8386.78       8731.95       334.99 o                         
   2   8   6       7142.46       7221.84       314.94 o                         
   3   8   6       9582.82       9389.30       557.75 o                         
   4   8   6       8339.73       8185.89       472.05 o                         
   5   8   6       2710.66       2349.90       458.13 o                         
  -7   9   6       2324.16       2272.12       446.33 o                         
  -6   9   6       1974.71       2182.27       192.24 o                         
  -5   9   6       1015.72       1208.98       143.97 o                         
  -4   9   6        813.50        878.15       101.74 o                         
  -3   9   6       1611.78       1552.49       116.41 o                         
  -2   9   6       2828.25       3022.74       109.16 o                         
  -1   9   6      15139.70      16367.77       519.28 o                         
   0   9   6      12717.51      13453.71       506.92 o                         
   1   9   6       7793.58       7991.69       321.20 o                         
   2   9   6        184.04        182.86        38.09 o                         
   3   9   6        460.09        410.37        70.72 o                         
   4   9   6        106.23         98.38        32.01 o                         
   5   9   6       1511.13       1082.68       330.73 o                         
  -7  10   6          1.72         -9.07        18.75 o                         
  -6  10   6        274.15        188.95        67.37 o                         
  -5  10   6        185.09        128.26        55.33 o                         
  -4  10   6        385.49        198.60        49.67 o                         
  -3  10   6        314.20        199.58        49.26 o                         
  -2  10   6         42.10         28.40        11.15 o                         
  -1  10   6          6.16         18.55        10.65 o                         
   0  10   6          4.53          9.33         8.45 o                         
   1  10   6          8.77         26.75        13.21 o                         
   2  10   6       1071.04       1086.48       131.60 o                         
   3  10   6         12.72         18.20        19.15 o                         
   4  10   6          6.19         11.73        16.37 o                         
   5  10   6         44.98         39.13        21.75 o                         
  -7  11   6       3068.65       2811.66       284.36 o                         
  -6  11   6       3934.69       4101.26       332.02 o                         
  -5  11   6        859.24        987.00       144.09 o                         
  -4  11   6        165.93        108.82        38.43 o                         
  -3  11   6        814.35        759.60        75.38 o                         
  -2  11   6       3950.07       3911.16       172.21 o                         
  -1  11   6       7642.01       7837.65       318.22 o                         
   0  11   6       6446.37       6964.52       257.74 o                         
   1  11   6       6829.38       7578.09       337.96 o                         
   2  11   6       2408.60       2486.33       154.02 o                         
   3  11   6        146.48        216.60        49.99 o                         
   4  11   6        296.57        230.61        56.22 o                         
   5  11   6        570.04        380.31        86.92 o                         
  -7  12   6          0.25         11.27        17.22 o                         
  -6  12   6       1243.18       1210.52       135.02 o                         
  -5  12   6       5935.26       6325.55       461.95 o                         
  -4  12   6      11393.84      11881.08       713.50 o                         
  -3  12   6      13573.22      13824.74       796.72 o                         
  -2  12   6      11857.27      12069.06       879.48 o                         
  -1  12   6       2471.88       2499.65       124.27 o                         
   0  12   6        166.27        161.72        35.64 o                         
   1  12   6       2222.87       2502.10       163.80 o                         
   2  12   6       5597.08       5640.58       295.45 o                         
   3  12   6       5314.24       5493.24       373.11 o                         
   4  12   6       4165.56       4241.79       248.73 o                         
   5  12   6       2326.92       2004.93       154.39 o                         
  -7  13   6       2739.04       2454.27       191.27 o                         
  -6  13   6       2293.75       2261.20       238.97 o                         
  -5  13   6       1726.21       1484.66       185.13 o                         
  -4  13   6        329.49        138.68        62.95 o                         
  -3  13   6       1375.12       1335.37       145.81 o                         
  -2  13   6       3716.99       3933.30       256.59 o                         
  -1  13   6       5121.99       5620.12       245.21 o                         
   0  13   6       6602.35       7072.33       363.73 o                         
   1  13   6       4393.56       4470.32       252.17 o                         
   2  13   6        605.51        472.96        84.91 o                         
   3  13   6         64.27         84.49        34.85 o                         
   4  13   6        471.80        358.85        57.73 o                         
  -7  14   6          2.04          4.48        14.89 o                         
  -6  14   6         73.99         51.49        32.03 o                         
  -5  14   6         13.30         14.58        19.07 o                         
  -4  14   6        334.64        114.38        42.48 o                         
  -3  14   6        345.26        225.66        66.35 o                         
  -2  14   6         77.01         54.14        23.22 o                         
  -1  14   6          0.67         13.96        12.75 o                         
   0  14   6        144.30        138.01        28.30 o                         
   1  14   6          0.33         10.38        15.94 o                         
   2  14   6         67.72         72.91        36.28 o                         
   3  14   6        417.81        451.76        72.77 o                         
   4  14   6         16.02         29.20        18.90 o                         
  -7  15   6       2155.99       2157.64       152.50 o                         
  -6  15   6       2625.94       2498.17       196.93 o                         
  -5  15   6       1152.86       1163.99       117.78 o                         
  -4  15   6         23.43         13.56        18.55 o                         
  -3  15   6         97.93         50.78        30.17 o                         
  -2  15   6       1433.70       1305.81       123.22 o                         
  -1  15   6       8129.08       8676.70       431.56 o                         
   0  15   6       6956.48       7699.83       390.05 o                         
   1  15   6       7564.30       8114.80       429.40 o                         
   2  15   6       2996.75       3344.94       278.18 o                         
   3  15   6         80.95         85.05        38.53 o                         
   4  15   6        220.90        123.03        36.09 o                         
  -6  16   6        888.52        529.79       191.60 o                         
  -5  16   6       5996.12       5662.37       377.17 o                         
  -4  16   6       8766.97       7875.11       528.98 o                         
  -3  16   6      11379.05      11167.10       695.91 o                         
  -2  16   6       8734.03       9433.51       654.09 o                         
  -1  16   6       2917.56       3073.42       202.19 o                         
   0  16   6         36.24         40.77        22.97 o                         
   1  16   6       2306.83       2571.80       180.99 o                         
   2  16   6       7814.32       9144.37       744.05 o                         
   3  16   6       7306.03       7923.17       464.11 o                         
   4  16   6       3952.96       4074.75       248.85 o                         
  -6  17   6       1438.68       1397.86       144.14 o                         
  -5  17   6       1746.09       1434.48       121.92 o                         
  -4  17   6        172.84         67.04        35.94 o                         
  -3  17   6         26.89         16.34        18.80 o                         
  -2  17   6        939.10        929.34       168.00 o                         
  -1  17   6       3929.79       4556.68       267.81 o                         
   0  17   6       7950.29       8801.20       472.10 o                         
   1  17   6       1729.40       1735.14       155.19 o                         
   2  17   6        696.55        832.33       103.11 o                         
   3  17   6         23.30         36.42        26.13 o                         
   4  17   6         64.19         46.37        20.21 o                         
  -6  18   6         18.64         30.36        23.78 o                         
  -5  18   6         20.90         17.94        16.64 o                         
  -4  18   6          3.51         13.75        20.04 o                         
  -3  18   6         80.64         54.90        28.10 o                         
  -2  18   6         15.02         11.90        22.08 o                         
  -1  18   6          3.86         11.50        14.73 o                         
   0  18   6         13.05         75.59        28.40 o                         
   1  18   6        159.51        136.26        39.01 o                         
   2  18   6          4.75         27.65        23.72 o                         
   3  18   6         55.73         78.06        30.01 o                         
   4  18   6         19.99         25.68        14.72 o                         
  -6  19   6       2071.29       2423.04       255.80 o                         
  -5  19   6       1472.04       1649.09       154.89 o                         
  -4  19   6         82.92         96.32        50.31 o                         
  -3  19   6       1585.39       1935.28       233.11 o                         
  -2  19   6       5485.51       6013.65       420.05 o                         
  -1  19   6       5382.37       5662.22       379.87 o                         
   0  19   6       9952.11      10678.15       571.84 o                         
   1  19   6       4188.73       4939.70       341.99 o                         
   2  19   6       1349.43       1499.00       136.18 o                         
   3  19   6        149.12        174.48        38.94 o                         
   4  19   6        328.82        247.80        38.47 o                         
  -6  20   6        750.51        719.38       106.44 o                         
  -5  20   6       4187.48       4465.76       419.96 o                         
  -4  20   6       4020.63       4584.61       592.86 o                         
  -3  20   6       6173.18       7574.86      1058.91 o                         
  -2  20   6       4907.88       5612.95       429.03 o                         
  -1  20   6       1451.92       1535.84       149.84 o                         
   0  20   6         13.07         22.70        19.61 o                         
   1  20   6       1436.50       1554.00       125.32 o                         
   2  20   6       4437.59       5049.18       336.61 o                         
   3  20   6       5277.39       5988.31       318.83 o                         
  -6  21   6       1004.48       1054.38       100.46 o                         
  -5  21   6       1173.17       1034.13       123.29 o                         
  -4  21   6         14.68          9.36        17.03 o                         
  -3  21   6        952.12        920.22       114.50 o                         
  -2  21   6       1999.18       2276.30       248.23 o                         
  -1  21   6       2441.93       2870.64       226.54 o                         
   0  21   6       5606.25       5943.13       334.53 o                         
   1  21   6       2314.66       2318.36       191.45 o                         
   2  21   6        749.55        793.37        95.33 o                         
   3  21   6         17.15         25.67        18.57 o                         
  -5  22   6          0.93         -3.18        10.52 o                         
  -4  22   6        129.24         98.25        34.07 o                         
  -3  22   6       1099.27       1048.64       135.18 o                         
  -2  22   6        160.58        130.15        41.93 o                         
  -1  22   6         21.94         33.83        22.46 o                         
   0  22   6         55.33         59.22        24.01 o                         
   1  22   6         21.10         30.50        20.78 o                         
   2  22   6          0.60          0.24         8.76 o                         
   3  22   6         10.42         30.06        17.39 o                         
  -5  23   6        767.83        772.36       159.99 o                         
  -4  23   6        156.90        170.85        41.02 o                         
  -3  23   6        142.99         73.50        32.52 o                         
  -2  23   6       2644.67       2752.25       231.43 o                         
  -1  23   6       2807.43       3078.97       324.06 o                         
   0  23   6       3434.30       3699.71       246.35 o                         
   1  23   6       1818.41       2085.27       164.76 o                         
   2  23   6       1411.03       1662.07       128.97 o                         
   3  23   6        127.91        113.82        22.89 o                         
  -5  24   6       2416.75       2398.73       314.34 o                         
  -4  24   6       3843.87       3967.33       368.78 o                         
  -3  24   6       4791.87       5058.43       346.63 o                         
  -2  24   6       3187.71       3062.31       223.18 o                         
  -1  24   6        883.40        892.35       193.59 o                         
   0  24   6          0.67         10.78        15.27 o                         
   1  24   6       1874.70       2182.08       155.42 o                         
   2  24   6       3244.89       3774.68       210.52 o                         
  -4  25   6         39.92          1.48         8.69 o                         
  -3  25   6        100.79         88.54        29.29 o                         
  -2  25   6       1062.50       1181.43       241.20 o                         
  -1  25   6       1578.53       1598.63       156.17 o                         
   0  25   6       1323.23       1404.55       129.51 o                         
   1  25   6        881.10        990.97        88.17 o                         
   2  25   6        204.04         96.40        47.53 o                         
  -4  26   6         36.45         24.35        18.49 o                         
  -3  26   6         34.72         23.94        16.36 o                         
  -2  26   6        220.90        149.65        53.50 o                         
  -1  26   6          6.91         15.79        18.65 o                         
   0  26   6        100.04         62.44        29.47 o                         
   1  26   6        816.41        803.12       220.43 o                         
   2  26   6          2.49          8.49         8.93 o                         
  -3  27   6        132.37         69.32        40.79 o                         
  -2  27   6       1177.40       1272.29       219.58 o                         
  -1  27   6       2564.92       2648.63       429.21 o                         
   0  27   6       3134.96       3238.64       275.52 o                         
   1  27   6       2830.15       3429.91       270.18 o                         
  -3  28   6       3249.35       3589.77       502.51 o                         
  -2  28   6       3087.76       3819.16       369.28 o                         
   0  28   6          5.27         -4.56        24.55 o                         
  -2  29   6        657.89        876.33       114.03 o                         
  -1  29   6       1299.70       1667.17       181.56 o                         
   0  29   6       1539.08       1770.53       258.23 o                         
  -7   1   7       1130.00        988.78       312.98 o                         
  -6   1   7       3306.06       3791.82       310.78 o                         
  -5   1   7       5855.70       5989.87       433.56 o                         
  -4   1   7       8064.85       7313.41       393.96 o                         
  -3   1   7        417.39        440.04        94.52 o                         
  -2   1   7         37.77         51.58        18.44 o                         
  -1   1   7       1406.06       1602.16        94.30 o                         
   0   1   7       4712.56       5174.46       241.29 o                         
   1   1   7       8628.05       9200.08       402.48 o                         
   2   1   7       2756.28       2704.75       157.13 o                         
   3   1   7       3929.44       3248.10       179.10 o                         
   4   1   7        364.29        516.13       127.55 o                         
  -7   2   7       2787.29       2982.02       332.78 o                         
  -6   2   7       1304.82       1106.05       195.02 o                         
  -5   2   7         26.80         16.90        19.88 o                         
  -4   2   7       3213.92       2911.15       256.22 o                         
  -3   2   7      10525.87      11023.02       468.14 o                         
  -2   2   7      18389.64      20008.38       774.16 o                         
  -1   2   7      19584.94      21682.62       959.37 o                         
   0   2   7      10336.74      11988.24       505.07 o                         
   1   2   7        924.53       1016.57       106.72 o                         
   2   2   7        563.07        593.42        57.88 o                         
   3   2   7       3635.60       3353.85       214.25 o                         
   4   2   7       3874.19       3398.94      2320.97 o                         
  -7   3   7       1734.74       1725.99       394.79 o                         
  -6   3   7       3054.97       2950.53       364.63 o                         
  -5   3   7       8384.52       7883.62       995.05 o                         
  -4   3   7       4737.59       4892.39       309.91 o                         
  -3   3   7        214.03        123.17        27.62 o                         
  -2   3   7         82.72         61.88        18.05 o                         
  -1   3   7         40.43         49.13        15.75 o                         
   0   3   7       3355.83       3613.01       175.30 o                         
   1   3   7       7344.61       7567.10       331.16 o                         
   2   3   7       4573.48       4338.79       212.76 o                         
   3   3   7       3142.24       2950.24       179.30 o                         
   4   3   7        404.01        240.33       194.44 o                         
  -7   4   7         18.63          5.59        13.75 o                         
  -6   4   7         29.31         11.14        18.48 o                         
  -5   4   7        612.13        192.64       106.24 o                         
  -4   4   7         60.43         36.87        22.66 o                         
  -3   4   7         89.42         58.80        19.55 o                         
  -2   4   7        133.89        104.72        25.41 o                         
  -1   4   7         78.80         68.86        19.17 o                         
   0   4   7         53.28         41.62        17.04 o                         
   1   4   7         30.41         55.36        20.65 o                         
   2   4   7          0.17         16.44        12.51 o                         
   3   4   7          4.68         11.25        15.08 o                         
   4   4   7          8.48          6.44        17.67 o                         
  -7   5   7       1631.49        787.35       521.94 o                         
  -6   5   7       4208.61       4258.53       662.56 o                         
  -5   5   7       3191.85       3494.59       321.19 o                         
  -4   5   7       2531.32       2772.79       293.65 o                         
  -3   5   7        499.62        423.00        69.48 o                         
  -2   5   7         24.44         39.30        14.89 o                         
  -1   5   7       2544.48       2897.46       134.56 o                         
   0   5   7       3409.08       3833.70       179.71 o                         
   1   5   7       8795.11       9107.07       404.37 o                         
   2   5   7       4328.07       4010.50       200.94 o                         
   3   5   7       3830.39       3696.23       339.88 o                         
   4   5   7       1199.75       1069.60       139.50 o                         
  -7   6   7       2462.32       2290.62       772.39 o                         
  -6   6   7        794.94        249.59       125.51 o                         
  -5   6   7       1923.77       1785.27       273.36 o                         
  -4   6   7       9163.13       9949.31       582.92 o                         
  -3   6   7       6768.30       7175.31       316.33 o                         
  -2   6   7      13918.60      15655.96       650.65 o                         
  -1   6   7      13526.84      14647.25       566.92 o                         
   0   6   7       9605.68      10673.66       448.78 o                         
   1   6   7       1940.14       2101.79       127.18 o                         
   2   6   7        726.21        727.79        80.68 o                         
   3   6   7       2818.32       2615.86       219.60 o                         
   4   6   7       4488.01       4165.55       407.22 o                         
  -7   7   7       1608.73       1559.48       525.11 o                         
  -6   7   7       2355.29       2770.18       277.18 o                         
  -5   7   7       4027.38       4054.54       665.18 o                         
  -4   7   7       1174.84       1208.66       141.96 o                         
  -3   7   7       1389.30       1226.54        95.00 o                         
  -2   7   7        114.66         95.54        23.85 o                         
  -1   7   7       1119.36       1287.77        86.17 o                         
   0   7   7       3690.79       4043.85       203.59 o                         
   1   7   7       5068.48       5218.25       243.19 o                         
   2   7   7       5926.91       5001.01       618.60 o                         
   3   7   7       2228.47       2140.38       214.21 o                         
   4   7   7        675.19        538.34        87.01 o                         
  -7   8   7         69.86         -0.73        12.83 o                         
  -6   8   7         17.30         20.14        26.54 o                         
  -5   8   7         48.45         53.72        43.30 o                         
  -4   8   7        766.44        565.52       196.96 o                         
  -3   8   7         73.87         45.04        20.20 o                         
  -2   8   7        533.92        448.40        51.77 o                         
  -1   8   7        142.76        165.92        29.31 o                         
   0   8   7          0.45         32.34        16.63 o                         
   1   8   7        339.28        345.62        48.38 o                         
   2   8   7          5.57          9.62        13.36 o                         
   3   8   7         43.94         74.40        34.13 o                         
   4   8   7         41.60         44.02        29.06 o                         
  -7   9   7       1421.64       1144.07       343.95 o                         
  -6   9   7       3745.99       3854.87       360.00 o                         
  -5   9   7       6379.32       7123.92       766.84 o                         
  -4   9   7       3271.78       3406.90       284.47 o                         
  -3   9   7       1241.16       1081.85       178.94 o                         
  -2   9   7          2.08         11.26        11.35 o                         
  -1   9   7        893.04       1052.92        77.41 o                         
   0   9   7       5195.91       5661.81       268.19 o                         
   1   9   7       5626.83       5933.21       284.64 o                         
   2   9   7       5688.13       5329.91       292.11 o                         
   3   9   7       2361.90       2356.98       183.76 o                         
   4   9   7       1135.22       1137.96       131.47 o                         
  -7  10   7       2282.13       2198.67       321.41 o                         
  -6  10   7        950.46        820.33       257.03 o                         
  -5  10   7         77.33         73.03        39.38 o                         
  -4  10   7       2202.70       2176.41       403.29 o                         
  -3  10   7       7482.53       7980.92       852.77 o                         
  -2  10   7      15011.65      15989.63       734.69 o                         
  -1  10   7      13763.40      15318.76       634.73 o                         
   0  10   7       6172.09       6626.25       289.36 o                         
   1  10   7        969.64       1053.50        99.72 o                         
   2  10   7        165.50        125.79        35.01 o                         
   3  10   7       1613.46       1663.01       147.13 o                         
   4  10   7       4068.39       3753.10       571.25 o                         
  -6  11   7       3321.61       3381.57       284.84 o                         
  -5  11   7       5351.04       5645.53       509.96 o                         
  -4  11   7       1742.65       1929.17       217.93 o                         
  -3  11   7       1292.54       1443.55       145.16 o                         
  -2  11   7         61.49         47.98        20.96 o                         
  -1  11   7       1277.36       1456.01       106.09 o                         
   0  11   7       5936.38       6440.67       292.35 o                         
   1  11   7       6423.59       7080.45       404.60 o                         
   2  11   7       4024.45       3830.26       230.92 o                         
   3  11   7       1300.55       1305.67       138.25 o                         
   4  11   7        427.88        272.82        61.85 o                         
  -7  12   7          1.60          2.18         9.79 o                         
  -6  12   7         32.98         11.43        17.45 o                         
  -5  12   7         17.28         11.41        19.74 o                         
  -4  12   7         93.90         69.88        33.31 o                         
  -3  12   7         58.22         50.81        29.58 o                         
  -2  12   7        264.01        138.86        40.58 o                         
  -1  12   7        323.86        315.92        51.53 o                         
   0  12   7          0.77         26.05        16.97 o                         
   1  12   7        196.70        198.48        65.48 o                         
   2  12   7          0.26         -6.81        12.72 o                         
   3  12   7         92.80        103.95        37.05 o                         
   4  12   7         47.46         26.31        18.18 o                         
  -6  13   7       2439.47       2471.26       197.92 o                         
  -5  13   7       3691.58       3509.15       280.04 o                         
  -4  13   7       4164.13       4121.51       309.55 o                         
  -3  13   7       1230.11       1206.37       151.20 o                         
  -2  13   7         17.01         11.25        13.93 o                         
  -1  13   7         86.73         67.54        25.78 o                         
   0  13   7       4152.22       4244.63       222.30 o                         
   1  13   7       2026.53       2164.57       182.08 o                         
   2  13   7       4325.03       4113.96       317.43 o                         
   3  13   7       2328.72       2262.59       189.97 o                         
   4  13   7       1074.23        879.56       165.38 o                         
  -6  14   7        335.94        150.38        45.35 o                         
  -5  14   7         85.29         41.60        29.83 o                         
  -4  14   7       2381.33       2020.34       247.01 o                         
  -3  14   7       7831.85       7908.00       524.36 o                         
  -2  14   7       8270.63       9155.01       462.40 o                         
  -1  14   7      12408.20      13468.37       640.95 o                         
   0  14   7       6983.31       7636.07       389.78 o                         
   1  14   7        425.30        257.42        77.85 o                         
   2  14   7        436.95        412.95        74.56 o                         
   3  14   7       2041.20       2110.25       179.66 o                         
   4  14   7       2359.02       2255.38       171.15 o                         
  -6  15   7       2148.47       1973.29       170.15 o                         
  -5  15   7       3552.98       3421.66       248.49 o                         
  -4  15   7       2219.08       1987.62       194.19 o                         
  -3  15   7        845.58        667.34       191.96 o                         
  -2  15   7        915.56        880.10       211.93 o                         
  -1  15   7        266.69        223.69        47.44 o                         
   0  15   7       2323.12       2582.76       184.19 o                         
   1  15   7       4589.62       4773.67       293.49 o                         
   2  15   7       2330.80       2599.13       220.18 o                         
   3  15   7       1087.62       1172.31       115.77 o                         
  -6  16   7          1.81         10.04        13.58 o                         
  -5  16   7          0.07         -2.23        12.27 o                         
  -4  16   7          1.13          5.98        14.26 o                         
  -3  16   7        146.59         45.67        34.41 o                         
  -2  16   7         12.99         16.26        19.04 o                         
  -1  16   7         57.34         55.71        24.16 o                         
   0  16   7         64.21         37.51        21.67 o                         
   1  16   7        160.17        161.90        54.59 o                         
   2  16   7         77.48         96.74        36.04 o                         
   3  16   7          2.61         -2.03        13.22 o                         
  -6  17   7       2621.84       2544.98       276.07 o                         
  -5  17   7       2688.47       2699.38       197.79 o                         
  -4  17   7       2637.50       2558.87       232.68 o                         
  -3  17   7        793.55        357.02        91.23 o                         
  -2  17   7        444.62        229.07        80.20 o                         
  -1  17   7       1550.92       1887.30       144.59 o                         
   0  17   7       2313.90       2337.06       168.47 o                         
   1  17   7       3360.60       3083.08       227.38 o                         
   2  17   7       5076.86       5700.32       339.21 o                         
   3  17   7       1592.31       1746.09       130.69 o                         
  -6  18   7        381.53        223.23        66.33 o                         
  -5  18   7         21.13         10.02        11.77 o                         
  -4  18   7       3102.47       2766.57       408.17 o                         
  -3  18   7       7218.47       7041.39       834.71 o                         
  -2  18   7       5754.76       6514.97       519.07 o                         
  -1  18   7       6661.90       7628.36       421.81 o                         
   0  18   7       3928.82       3778.05       236.12 o                         
   1  18   7        408.52        329.17        67.76 o                         
   2  18   7         79.65         75.54        29.77 o                         
   3  18   7       1450.14       1456.55       109.01 o                         
  -5  19   7       1833.83       1789.65       156.71 o                         
  -4  19   7       1681.82       1832.08       193.61 o                         
  -3  19   7        278.75        123.90        56.17 o                         
  -2  19   7          9.02          1.12        16.81 o                         
  -1  19   7       1002.14        877.46       137.76 o                         
   0  19   7       1196.31       1326.73       108.63 o                         
   1  19   7       2098.82       2265.71       167.46 o                         
   2  19   7       2028.81       2129.71       186.67 o                         
   3  19   7        987.62        980.82        84.00 o                         
  -5  20   7          4.16         13.61        16.38 o                         
  -4  20   7        236.81         99.41        39.72 o                         
  -3  20   7         24.72         15.48        22.41 o                         
  -2  20   7       1083.44       1168.08       236.36 o                         
  -1  20   7        151.66         79.65        38.36 o                         
   0  20   7         64.84         42.83        23.84 o                         
   1  20   7        145.24        121.15        31.50 o                         
   2  20   7          8.95         19.72        14.70 o                         
  -5  21   7       2198.92       2663.65       433.67 o                         
  -4  21   7       2054.35       2746.27       506.00 o                         
  -3  21   7       1827.38       1946.51       167.79 o                         
  -2  21   7         91.69         64.36        34.90 o                         
  -1  21   7       1414.92       1411.20       182.52 o                         
   0  21   7       2288.20       2589.62       170.18 o                         
   1  21   7       4479.28       4578.29       374.56 o                         
   2  21   7       3527.55       3810.98       207.28 o                         
  -5  22   7        124.97         60.94        21.14 o                         
  -4  22   7       1159.75       1252.18       132.33 o                         
  -3  22   7       4598.50       4368.83       544.19 o                         
  -2  22   7       5782.94       6382.18       675.33 o                         
  -1  22   7       4384.42       4564.41       298.95 o                         
   0  22   7       2311.05       2382.38       164.52 o                         
   1  22   7        580.22        525.07       102.34 o                         
   2  22   7         88.67         94.97        27.40 o                         
  -4  23   7        998.49       1066.60       102.00 o                         
  -3  23   7        274.61        188.32        57.63 o                         
  -2  23   7         68.34         32.11        20.76 o                         
  -1  23   7         25.26         21.47        15.64 o                         
   0  23   7       1855.87       1877.76       216.47 o                         
   1  23   7       3350.66       3670.15       191.86 o                         
   2  23   7       2551.84       2638.12       136.21 o                         
  -4  24   7          1.09         11.19        13.76 o                         
  -3  24   7         36.01         30.00        20.46 o                         
  -2  24   7        152.86         87.81        32.57 o                         
  -1  24   7        105.69         91.96        29.25 o                         
   0  24   7        123.02         91.88        40.93 o                         
   1  24   7         42.14         39.73        18.38 o                         
  -3  25   7        753.99        876.87        79.08 o                         
  -2  25   7         21.91          4.33        12.24 o                         
  -1  25   7        654.49        580.19       168.90 o                         
   0  25   7        749.46        747.98        79.16 o                         
   1  25   7       1172.41       1258.34        95.79 o                         
  -3  26   7       3248.87       3613.09       275.40 o                         
  -2  26   7       3377.29       3407.31       380.48 o                         
  -1  26   7       2850.33       3088.46       323.17 o                         
   0  26   7       1682.98       1845.18       147.20 o                         
  -2  27   7         27.69          2.99        13.01 o                         
  -1  27   7        172.17         49.22        30.43 o                         
  -7   0   8       3510.22       2495.21       552.96 o                         
  -6   0   8       5822.53       4599.05       841.80 o                         
  -5   0   8       5014.66       4729.32       853.60 o                         
  -4   0   8        851.48        538.82       190.97 o                         
  -3   0   8       1005.04       1146.81       147.52 o                         
  -2   0   8       8622.73      10327.34       703.52 o                         
  -1   0   8      11468.24      13356.09       875.64 o                         
   0   0   8      15459.07      17502.18      1139.63 o                         
   1   0   8       5908.56       6270.51       426.21 o                         
   2   0   8       2926.50       2947.16       267.82 o                         
   3   0   8          5.76          1.96        11.31 o                         
   4   0   8       1937.52       2050.63       367.79 o                         
  -7   1   8         17.27          6.43        12.34 o                         
  -6   1   8       1107.67        677.63       216.99 o                         
  -5   1   8       2704.55       2121.10       261.69 o                         
  -4   1   8       2205.89       2355.92       243.86 o                         
  -3   1   8       5812.63       6567.82       368.59 o                         
  -2   1   8       2136.38       2567.42       173.65 o                         
  -1   1   8        886.95       1029.77        94.77 o                         
   0   1   8         38.60         65.65        26.42 o                         
   1   1   8        882.98        680.45       163.10 o                         
   2   1   8       2766.71       2675.95       175.13 o                         
   3   1   8       1771.55       1818.05       163.38 o                         
   4   1   8        886.28       1046.68       160.63 o                         
  -7   2   8         33.46          1.46         9.42 o                         
  -6   2   8          0.03          1.90        16.88 o                         
  -5   2   8         67.85         10.27        22.95 o                         
  -4   2   8         77.17         44.23        26.14 o                         
  -3   2   8         13.19         26.45        18.95 o                         
  -2   2   8        106.15        103.12        29.04 o                         
  -1   2   8         39.10         22.81        19.22 o                         
   0   2   8          0.16         27.86        20.18 o                         
   1   2   8         49.74         36.67        19.97 o                         
   2   2   8         60.86         43.87        18.67 o                         
   3   2   8        129.91         69.09        30.12 o                         
  -7   3   8         18.89         -0.78        10.39 o                         
  -6   3   8        263.10         51.79        36.26 o                         
  -5   3   8       5145.66       4203.88       493.96 o                         
  -4   3   8       5511.32       5497.70       330.95 o                         
  -3   3   8       5294.95       5874.30       339.36 o                         
  -2   3   8       2649.64       2992.72       179.28 o                         
  -1   3   8        670.62        665.38        68.03 o                         
   0   3   8        752.46        700.91       134.59 o                         
   1   3   8        375.47        374.12        51.78 o                         
   2   3   8       3800.71       3717.36       208.63 o                         
   3   3   8       4508.39       4149.72       295.30 o                         
   4   3   8       2408.76       2603.40       276.41 o                         
  -7   4   8       3420.52       2332.92       567.53 o                         
  -6   4   8       5032.05       4538.13       555.05 o                         
  -5   4   8       3810.47       3354.54       321.37 o                         
  -4   4   8        796.90        352.81        72.07 o                         
  -3   4   8        922.80        630.71       127.93 o                         
  -2   4   8       5619.21       6223.47       335.88 o                         
  -1   4   8       8511.10       9829.54       450.49 o                         
   0   4   8      11585.90      12409.67       579.86 o                         
   1   4   8       6818.20       7099.75       337.22 o                         
   2   4   8       2517.43       2457.38       151.77 o                         
   3   4   8        550.70        451.09        92.09 o                         
   4   4   8         50.66          0.72        21.18 o                         
  -7   5   8         11.66          2.39        12.16 o                         
  -6   5   8        506.25         93.70        45.23 o                         
  -5   5   8       2824.02       2997.80       326.47 o                         
  -4   5   8       6175.58       5359.07       532.05 o                         
  -3   5   8       3862.56       4162.99       220.30 o                         
  -2   5   8       2319.53       2382.37       136.97 o                         
  -1   5   8        324.17        313.12        54.85 o                         
   0   5   8          4.93         11.90        13.81 o                         
   1   5   8       1403.68       1551.32       111.17 o                         
   2   5   8       1631.98       1453.88       127.02 o                         
   3   5   8       5019.69       4929.59       350.67 o                         
   4   5   8       1967.32       2310.50       361.34 o                         
  -7   6   8          3.60          1.31        12.50 o                         
  -6   6   8          0.14         -5.58        16.70 o                         
  -5   6   8        165.41         87.71        52.38 o                         
  -4   6   8         22.10         10.52        17.08 o                         
  -3   6   8        133.71         64.96        22.54 o                         
  -2   6   8          4.80          4.35        10.81 o                         
  -1   6   8        335.55        326.68        51.67 o                         
   0   6   8        397.57        348.77        48.76 o                         
   1   6   8         52.22         38.94        22.76 o                         
   2   6   8          0.21          4.41        11.26 o                         
   3   6   8          0.83         15.11        16.42 o                         
  -7   7   8         11.22         -9.65        18.76 o                         
  -6   7   8       1356.16       1651.65       234.92 o                         
  -5   7   8       4402.69       4282.08       600.86 o                         
  -4   7   8       3051.33       2602.02       351.80 o                         
  -3   7   8       1414.95       1285.10       123.00 o                         
  -2   7   8       2293.50       2655.02       152.74 o                         
  -1   7   8       1409.87       1567.75       104.58 o                         
   0   7   8        144.61        153.13        34.24 o                         
   1   7   8        400.62        367.63        82.83 o                         
   2   7   8       3776.58       3642.27       232.89 o                         
   3   7   8       3155.23       3088.33       238.17 o                         
  -7   8   8       3037.98       2973.90       608.45 o                         
  -6   8   8       4251.80       4476.53       360.63 o                         
  -5   8   8       3907.51       4587.07       456.27 o                         
  -4   8   8         13.83         18.09        20.67 o                         
  -3   8   8       1752.64       1704.52       128.30 o                         
  -2   8   8       3668.95       4112.18       218.33 o                         
  -1   8   8      11921.77      12820.56       555.55 o                         
   0   8   8      12808.60      14036.18       628.98 o                         
   1   8   8       7244.04       7177.87       481.34 o                         
   2   8   8       2862.48       2737.76       221.52 o                         
   3   8   8        329.51        179.89        82.21 o                         
  -6   9   8        342.20        212.36        66.06 o                         
  -5   9   8       3127.42       3486.26       440.40 o                         
  -4   9   8       4390.47       4419.14       367.18 o                         
  -3   9   8       2248.59       2464.74       191.21 o                         
  -2   9   8       2246.42       2144.54       132.88 o                         
  -1   9   8        443.13        345.63        47.72 o                         
   0   9   8         19.46         25.10        16.53 o                         
   1   9   8       1075.73       1066.20       113.15 o                         
   2   9   8       1635.67       1553.76       137.41 o                         
   3   9   8       3670.19       3921.04       269.65 o                         
  -6  10   8          1.16          2.68        17.59 o                         
  -5  10   8         18.75        -13.44        30.36 o                         
  -4  10   8        668.42        535.32       123.83 o                         
  -3  10   8          0.22         13.46        18.56 o                         
  -2  10   8          4.76         12.84        17.59 o                         
  -1  10   8         13.92         37.61        21.58 o                         
   0  10   8          3.78          5.75        11.01 o                         
   1  10   8         26.28         29.55        20.15 o                         
   2  10   8        124.84         76.24        27.78 o                         
   3  10   8         50.05         24.83        21.54 o                         
  -6  11   8        835.82        895.37       120.85 o                         
  -5  11   8       1737.33       1867.06       317.88 o                         
  -4  11   8       4044.87       4528.46       462.57 o                         
  -3  11   8       3591.40       3843.75       262.14 o                         
  -2  11   8       3149.56       3191.23       195.13 o                         
  -1  11   8        524.55        429.39        61.34 o                         
   0  11   8          0.61         -0.82         9.71 o                         
   1  11   8       1502.71       1339.20       128.81 o                         
   2  11   8       1756.54       1567.15       164.32 o                         
   3  11   8       1957.71       2171.13       195.54 o                         
  -6  12   8       4492.22       4713.56       341.25 o                         
  -5  12   8       2733.97       3041.48       334.86 o                         
  -4  12   8        274.06        148.49        57.08 o                         
  -3  12   8        461.07        272.33        68.34 o                         
  -2  12   8       4757.69       5123.82       296.48 o                         
  -1  12   8       8241.78       8790.74       443.55 o                         
   0  12   8       7500.95       7991.36       379.78 o                         
   1  12   8       5316.58       5402.60       340.47 o                         
   2  12   8       1914.94       1738.60       168.97 o                         
   3  12   8          3.21         -6.02        11.94 o                         
  -6  13   8         93.02         48.12        26.90 o                         
  -5  13   8       1671.03       1682.16       185.36 o                         
  -4  13   8       4280.64       4437.50       371.39 o                         
  -3  13   8       2761.51       2917.36       294.24 o                         
  -2  13   8       1932.45       1982.16       153.38 o                         
  -1  13   8       1185.01       1310.71       106.96 o                         
   0  13   8        190.86        153.14        54.45 o                         
   1  13   8       1607.91       1542.57       156.87 o                         
   2  13   8       1562.34       1471.37       138.12 o                         
   3  13   8       1455.04       1384.49       123.52 o                         
  -6  14   8          2.66          4.25        15.66 o                         
  -5  14   8          2.23         11.05        19.17 o                         
  -4  14   8        380.40        201.02        58.52 o                         
  -3  14   8          5.16          9.59        21.40 o                         
  -2  14   8          2.97          5.14        14.59 o                         
  -1  14   8          9.56         14.94        16.52 o                         
   0  14   8         37.95         62.11        33.16 o                         
   1  14   8         82.43         62.89        26.60 o                         
   2  14   8         33.74         11.48        16.35 o                         
   3  14   8        221.67        144.23        49.85 o                         
  -6  15   8       1149.10       1021.59       286.07 o                         
  -5  15   8       1809.11       1926.40       173.83 o                         
  -4  15   8       3210.22       3184.91       271.97 o                         
  -3  15   8       3695.08       3671.24       299.96 o                         
  -2  15   8       1626.29       1739.92       153.65 o                         
  -1  15   8        143.83         61.13        33.94 o                         
   0  15   8         68.62         62.56        28.94 o                         
   1  15   8        546.99        494.69       140.30 o                         
   2  15   8       2111.56       2154.99       193.66 o                         
  -5  16   8       1437.28       1316.76       219.93 o                         
  -4  16   8        143.03         77.91        38.73 o                         
  -3  16   8        198.51         54.39        31.08 o                         
  -2  16   8       1920.60       1883.87       180.67 o                         
  -1  16   8       4369.50       4694.27       288.44 o                         
   0  16   8       5956.42       6952.68       443.03 o                         
   1  16   8       4583.25       4602.33       425.30 o                         
   2  16   8       1860.57       1846.33       143.65 o                         
  -5  17   8       1087.36       1048.22       195.02 o                         
  -4  17   8       3320.62       2910.86       384.11 o                         
  -3  17   8       3697.89       3334.50       370.91 o                         
  -2  17   8        859.24        687.92       248.87 o                         
  -1  17   8        265.19         61.80        39.68 o                         
   0  17   8         98.69         96.28        33.91 o                         
   1  17   8        879.97        836.24       153.07 o                         
   2  17   8       1525.49       1584.40       137.79 o                         
  -5  18   8         71.55         17.65        12.65 o                         
  -4  18   8        172.76         54.67        30.35 o                         
  -3  18   8          9.41          8.88        14.37 o                         
  -2  18   8        642.82        508.06       244.30 o                         
  -1  18   8        598.32        493.76       170.22 o                         
   0  18   8        240.21        188.81        68.38 o                         
   1  18   8         96.02         75.72        25.04 o                         
   2  18   8         34.91         45.75        20.15 o                         
  -5  19   8        953.46        797.78       185.16 o                         
  -4  19   8       2924.70       3154.30       516.85 o                         
  -3  19   8       2488.25       2451.93       307.62 o                         
  -2  19   8       1931.31       2083.87       190.95 o                         
  -1  19   8        649.29        109.17        66.78 o                         
   0  19   8         55.41         37.49        20.93 o                         
   1  19   8        499.37        451.40        96.88 o                         
   2  19   8       1296.08       1346.64        97.65 o                         
  -4  20   8        196.53        120.59        69.01 o                         
  -3  20   8        609.96        494.91       223.17 o                         
  -2  20   8       4357.63       4476.94       317.48 o                         
  -1  20   8       5839.82       5355.65       437.38 o                         
   0  20   8       4388.86       4265.67       355.23 o                         
   1  20   8       4257.22       3847.79       544.76 o                         
  -4  21   8       1663.10       1479.25       121.30 o                         
  -3  21   8       1762.13       1860.02       190.72 o                         
  -2  21   8        898.66        873.47       272.00 o                         
  -1  21   8        199.44        102.10        34.47 o                         
   0  21   8         33.03         28.49        16.46 o                         
   1  21   8        147.26        120.20        28.91 o                         
  -4  22   8         40.96          7.61        10.47 o                         
  -3  22   8         88.48         58.98        28.72 o                         
  -2  22   8          3.94         25.98        18.37 o                         
  -1  22   8        102.50         34.81        17.48 o                         
   0  22   8         64.88         33.69        14.73 o                         
  -3  23   8       2402.86       2323.84       213.85 o                         
  -2  23   8       1089.39       1052.97       124.83 o                         
  -1  23   8        419.39        205.06        82.40 o                         
   0  23   8          5.17          3.50         7.07 o                         
  -2  24   8        864.72        812.35        99.18 o                         
  -1  24   8       2816.47       2797.12       308.66 o                         
  -6   1   9        209.90         13.26        28.01 o                         
  -5   1   9          5.44         -4.20        25.10 o                         
  -4   1   9        866.33        383.36        94.65 o                         
  -3   1   9       2884.38       3078.27       218.17 o                         
  -2   1   9       5305.33       5863.17       311.27 o                         
  -1   1   9       2671.42       3247.33       218.47 o                         
   0   1   9       1349.43       1568.17       142.39 o                         
   1   1   9         23.94         33.36        18.19 o                         
   2   1   9         28.52         41.76        16.33 o                         
   3   1   9        634.16        422.10       147.07 o                         
  -6   2   9       4634.57       2659.38       757.17 o                         
  -5   2   9       7262.46       7170.39       767.32 o                         
  -4   2   9       4737.90       4780.72       400.91 o                         
  -3   2   9       2822.51       3112.05       239.10 o                         
  -2   2   9         24.76         63.29        27.64 o                         
  -1   2   9       2286.10       2413.88       165.52 o                         
   0   2   9       3565.57       4120.07       223.47 o                         
   1   2   9       5257.69       5503.31       296.28 o                         
   2   2   9       6091.05       6321.05       496.27 o                         
   3   2   9       2574.90       2294.00       272.27 o                         
  -6   3   9        154.17         14.81        18.57 o                         
  -5   3   9        180.66         55.22        52.30 o                         
  -4   3   9        183.91         58.83        31.87 o                         
  -3   3   9       1246.26       1438.38       126.48 o                         
  -2   3   9       3900.50       4331.93       247.53 o                         
  -1   3   9       3405.64       3790.96       213.67 o                         
   0   3   9        740.21        817.83        85.22 o                         
   1   3   9        361.80        308.92        50.18 o                         
   2   3   9         20.74         25.30        14.37 o                         
   3   3   9        917.50        744.09       195.44 o                         
  -6   4   9          0.75         -5.52        15.98 o                         
  -5   4   9         31.46          7.95        22.16 o                         
  -4   4   9        107.09         38.75        28.54 o                         
  -3   4   9         15.88         11.86        15.86 o                         
  -2   4   9          2.07          7.97        11.53 o                         
  -1   4   9        154.94         59.21        47.74 o                         
   0   4   9         49.77         48.12        23.72 o                         
   1   4   9        140.58        124.19        30.27 o                         
   2   4   9          4.95         10.44        11.51 o                         
   3   4   9          6.96         -0.03         7.40 o                         
  -6   5   9         51.07        -10.43        14.59 o                         
  -5   5   9         36.31         -0.59        13.92 o                         
  -4   5   9       3467.34       3104.46       339.25 o                         
  -3   5   9       6151.59       7881.54       473.21 o                         
  -2   5   9       3326.35       3835.78       217.67 o                         
  -1   5   9       2762.96       3180.94       187.09 o                         
   0   5   9       2404.27       2444.09       172.34 o                         
   1   5   9         50.30         23.19        17.05 o                         
   2   5   9         43.46         32.49        20.06 o                         
  -6   6   9       4797.48       4787.01       833.20 o                         
  -5   6   9       5329.72       4768.94      1241.46 o                         
  -4   6   9       4626.70       4581.75       658.07 o                         
  -3   6   9       2338.50       2452.40       178.05 o                         
  -2   6   9          4.12          6.42        13.37 o                         
  -1   6   9       1760.17       1756.57       129.61 o                         
   0   6   9       5196.87       5599.49       289.63 o                         
   1   6   9       4682.11       4742.06       307.71 o                         
   2   6   9       7109.48       7306.26       389.67 o                         
  -6   7   9        204.75          1.33        12.71 o                         
  -5   7   9        238.41         56.36        36.36 o                         
  -4   7   9       2317.93       2010.92       363.16 o                         
  -3   7   9       5428.75       5488.61       512.06 o                         
  -2   7   9       3506.93       3844.03       233.01 o                         
  -1   7   9       3068.25       3399.68       222.12 o                         
   0   7   9        597.67        480.62       125.90 o                         
   1   7   9        332.40        271.48        41.33 o                         
   2   7   9         86.32         54.82        21.69 o                         
  -6   8   9          6.71          6.16        19.49 o                         
  -5   8   9         55.71         51.70        45.36 o                         
  -4   8   9          0.19          1.73        14.30 o                         
  -3   8   9          1.46         -2.94        10.63 o                         
  -2   8   9         27.00         18.62        16.12 o                         
  -1   8   9         97.45         82.92        30.09 o                         
   0   8   9          6.30         16.48        14.49 o                         
   1   8   9        135.03        113.40        38.03 o                         
   2   8   9        106.96         92.28        27.33 o                         
  -6   9   9         26.62         12.39        19.08 o                         
  -5   9   9          2.09          7.75        19.06 o                         
  -4   9   9        420.15        188.30        56.58 o                         
  -3   9   9       1878.86       1803.53       183.35 o                         
  -2   9   9       2561.08       2496.56       223.15 o                         
  -1   9   9       3015.10       3092.45       184.10 o                         
   0   9   9       1631.84       1689.32       119.63 o                         
   1   9   9        337.29        291.92        62.21 o                         
   2   9   9         10.89         20.42        16.20 o                         
  -6  10   9       2761.31       2928.13       259.42 o                         
  -5  10   9       5130.18       6324.74       595.93 o                         
  -4  10   9       5118.47       5668.92       544.28 o                         
  -3  10   9       1228.84       1218.40       159.41 o                         
  -2  10   9          5.59          4.53        12.07 o                         
  -1  10   9        764.61        717.06       162.83 o                         
   0  10   9       3927.50       3879.15       267.17 o                         
   1  10   9       5686.02       5950.03       333.80 o                         
   2  10   9       5255.70       4658.43       560.24 o                         
  -5  11   9         13.84          5.86        15.33 o                         
  -4  11   9        564.18        345.15        90.50 o                         
  -3  11   9       2602.50       2994.85       261.72 o                         
  -2  11   9       3047.60       3297.89       209.04 o                         
  -1  11   9       2328.67       2190.39       167.62 o                         
   0  11   9        811.53        602.34       237.85 o                         
   1  11   9        304.01        133.30        62.56 o                         
   2  11   9         42.26         19.78        14.10 o                         
  -5  12   9         88.14         28.11        24.24 o                         
  -4  12   9          5.72         -4.12        15.39 o                         
  -3  12   9        149.22         89.47        37.23 o                         
  -2  12   9         43.01         36.75        20.27 o                         
  -1  12   9          1.18         25.40        19.72 o                         
   0  12   9         18.22         12.02        15.59 o                         
   1  12   9         10.83          9.81        18.09 o                         
   2  12   9         19.36         38.11        28.49 o                         
  -5  13   9        136.74         19.03        20.84 o                         
  -4  13   9        950.91        801.55       135.09 o                         
  -3  13   9       1818.29       1901.81       212.75 o                         
  -2  13   9       3064.59       3625.94       268.66 o                         
  -1  13   9       2190.29       2354.91       154.38 o                         
   0  13   9        994.51       1086.91       113.56 o                         
   1  13   9        183.85         79.53        39.03 o                         
   2  13   9        213.94        145.68        48.13 o                         
  -5  14   9       4338.99       4760.21       369.22 o                         
  -4  14   9       3588.34       3930.61       298.89 o                         
  -3  14   9       1158.24       1120.63       131.45 o                         
  -2  14   9         40.82         10.71        14.13 o                         
  -1  14   9        540.40        172.22        79.96 o                         
   0  14   9       1650.08       1698.98       144.11 o                         
   1  14   9       4551.06       4394.25       564.41 o                         
  -5  15   9        158.80         26.05        18.13 o                         
  -4  15   9        569.82        351.96       185.74 o                         
  -3  15   9       1352.36       1472.61       153.06 o                         
  -2  15   9       2679.01       2576.27       190.36 o                         
  -1  15   9       1406.04       1406.28       120.53 o                         
   0  15   9        422.26        269.72        92.12 o                         
   1  15   9        178.48        133.12        35.93 o                         
  -4  16   9          2.64         21.06        18.44 o                         
  -3  16   9         62.41         23.74        20.68 o                         
  -2  16   9         19.69         22.63        20.82 o                         
  -1  16   9        120.63         44.36        24.48 o                         
   0  16   9        126.14         92.07        25.87 o                         
   1  16   9        173.76         85.90        35.83 o                         
  -4  17   9        761.46        627.47       203.88 o                         
  -3  17   9       2312.12       2093.41       240.20 o                         
  -2  17   9       3224.00       3229.93       337.75 o                         
  -1  17   9       2522.51       2496.60       185.50 o                         
   0  17   9       1098.44        919.21       197.94 o                         
   1  17   9         81.77         56.25        18.81 o                         
  -4  18   9       2747.87       2839.28       313.52 o                         
  -3  18   9       1154.86       1131.65       129.17 o                         
  -2  18   9          1.92          3.86        14.42 o                         
  -1  18   9       1958.11       1917.34       124.01 o                         
   0  18   9       2944.74       2806.33       172.96 o                         
  -3  19   9       1550.10       1553.49       237.07 o                         
  -2  19   9       2671.26       2505.54       212.56 o                         
  -1  19   9       1221.50       1101.24        93.99 o                         
   0  19   9        366.93        274.56        67.87 o                         
  -3  20   9          0.61         13.91        17.09 o                         
  -2  20   9         72.52         50.54        47.22 o                         
  -1  20   9        139.27         50.42        24.63 o                         
  -2  21   9       1889.53       1802.44       217.75 o                         
  -5   0  10       2182.53       1885.39       535.97 o                         
  -4   0  10       5722.37       6093.00       833.39 o                         
  -3   0  10       5603.72       6592.34       549.90 o                         
  -2   0  10       4314.55       5172.38       384.69 o                         
  -1   0  10        630.63        743.35       158.39 o                         
   0   0  10        282.39        205.56        48.87 o                         
   1   0  10        839.40        942.90       103.24 o                         
  -4   1  10          8.51         18.69        25.38 o                         
  -3   1  10        521.91        324.28        53.52 o                         
  -2   1  10       1169.02       1296.83       111.61 o                         
  -1   1  10       2721.71       2911.65       169.35 o                         
   0   1  10       1621.51       1800.67       115.23 o                         
   1   1  10       1244.74       1321.04        90.70 o                         
  -5   2  10         23.12         -0.22        14.05 o                         
  -4   2  10        112.94         55.72        34.32 o                         
  -3   2  10        151.14         83.88        33.05 o                         
  -2   2  10          0.05          1.45         9.94 o                         
  -1   2  10          0.18          3.04        10.98 o                         
   0   2  10         82.42         48.35        18.65 o                         
   1   2  10         68.72         56.78        18.81 o                         
  -5   3  10        321.49         -6.01        27.50 o                         
  -4   3  10         83.80         25.70        29.89 o                         
  -3   3  10         15.73         18.05        17.00 o                         
  -2   3  10       1361.14       1606.06       132.24 o                         
  -1   3  10       2747.07       2917.66       166.54 o                         
   0   3  10       1409.57       1524.30       117.17 o                         
   1   3  10       1714.81       1820.37       154.71 o                         
  -5   4  10       1788.92       1621.20       548.72 o                         
  -4   4  10       5411.43       4658.81       653.13 o                         
  -3   4  10       6692.75       7684.81       460.57 o                         
  -2   4  10       3940.01       4817.34       261.68 o                         
  -1   4  10        781.75        765.49       130.82 o                         
   0   4  10        217.26        169.49        38.48 o                         
   1   4  10       2180.67       2229.81       148.61 o                         
  -5   5  10        208.25         -2.47        18.23 o                         
  -4   5  10         44.55         11.91        19.98 o                         
  -3   5  10          6.60         -0.33         8.72 o                         
  -2   5  10        703.84        560.25       116.80 o                         
  -1   5  10       2034.02       2236.01       140.97 o                         
   0   5  10       1737.10       1733.70       138.09 o                         
   1   5  10       1556.55       1449.39       135.82 o                         
  -5   6  10          8.32          6.25        24.81 o                         
  -4   6  10         41.69         10.06        17.60 o                         
  -3   6  10         39.77         21.51        16.57 o                         
  -2   6  10          1.60         -0.87         9.35 o                         
  -1   6  10          8.13          0.48         8.31 o                         
   0   6  10         55.10         24.85        15.24 o                         
   1   6  10          7.31         13.06        12.61 o                         
  -5   7  10        349.83         12.53        26.93 o                         
  -4   7  10         84.43         22.36        25.90 o                         
  -3   7  10        436.21        252.72        52.41 o                         
  -2   7  10       2027.80       2308.78       177.44 o                         
  -1   7  10       1780.32       1853.07       140.63 o                         
   0   7  10       1953.91       1778.36       155.62 o                         
   1   7  10       2073.49       2062.32       125.89 o                         
  -5   8  10       2421.79       2078.46      1121.78 o                         
  -4   8  10       4172.78       4378.06       579.79 o                         
  -3   8  10       6361.32       6334.78       576.07 o                         
  -2   8  10       3107.87       3472.21       313.72 o                         
  -1   8  10        269.77         79.49        26.68 o                         
   0   8  10          4.27          5.13         9.91 o                         
   1   8  10        675.45        677.35        61.64 o                         
  -4   9  10        306.62         27.74        44.56 o                         
  -3   9  10        493.23        314.23        71.12 o                         
  -2   9  10       2499.03       2868.43       193.26 o                         
  -1   9  10       2243.13       2417.99       221.68 o                         
   0   9  10       1816.64       1732.13       167.30 o                         
   1   9  10       1144.12       1049.41        77.12 o                         
  -4  10  10         22.56         12.76        20.11 o                         
  -3  10  10          0.73         -1.13        12.50 o                         
  -2  10  10         23.60         11.49        13.57 o                         
  -1  10  10        163.38         46.15        21.91 o                         
   0  10  10         14.39          6.75         9.76 o                         
   1  10  10        326.41        188.64        70.24 o                         
  -4  11  10          8.26          0.41         9.53 o                         
  -3  11  10         77.06         30.71        24.87 o                         
  -2  11  10        651.65        318.39        97.78 o                         
  -1  11  10       1489.35       1581.07       126.90 o                         
   0  11  10       1386.43       1473.79       123.50 o                         
  -4  12  10       3056.14       3124.46       615.93 o                         
  -3  12  10       4520.32       4389.20       706.85 o                         
  -2  12  10       2760.23       2695.92       250.48 o                         
  -1  12  10        648.25        629.20       194.00 o                         
   0  12  10         42.94         39.55        24.49 o                         
  -4  13  10        124.59         25.05        23.35 o                         
  -3  13  10         98.75         11.70        13.26 o                         
  -2  13  10       1453.33       1409.35       167.07 o                         
  -1  13  10       1793.47       1822.75       348.81 o                         
   0  13  10       1498.56       1700.54       140.95 o                         
  -3  14  10         13.72          0.76         8.44 o                         
  -2  14  10         37.56         11.50        13.62 o                         
  -1  14  10         16.60         12.12        13.70 o                         
  -3  15  10        167.73         25.42        17.20 o                         
  -2  15  10        362.97        117.91        45.24 o                         
  -1  15  10       1086.08        895.01       187.83 o                         
  -2  16  10       2054.49       1646.05       469.41 o                         
  -4   1  11       1448.39       1233.75       187.77 o                         
  -3   1  11        307.26        132.22        36.50 o                         
  -2   1  11          5.15         11.51        11.26 o                         
  -1   1  11        240.65        112.70        27.46 o                         
  -3   2  11       3012.82       3176.24       186.25 o                         
  -2   2  11       3959.87       4444.17       223.09 o                         
  -1   2  11       2865.24       3098.47       161.88 o                         
  -3   3  11        156.21         73.32        23.62 o                         
  -2   3  11         30.91         38.59        17.11 o                         
  -1   3  11        105.46         52.12        17.36 o                         
  -3   4  11        230.88        111.86        28.36 o                         
  -2   4  11        219.83        171.74        37.88 o                         
  -1   4  11         14.35         19.58        15.42 o                         
  -3   5  11       1052.29       1207.05       140.63 o                         
  -2   5  11        261.40        207.74        41.48 o                         
  -1   5  11        236.08        169.20        27.19 o                         
  -3   6  11       3870.29       4706.46       707.65 o                         
  -2   6  11       5691.06       6049.20       580.81 o                         
  -1   6  11       3195.65       3543.54       293.01 o                         
  -3   7  11       1012.27       1109.34       113.33 o                         
  -2   7  11        109.63         68.42        22.70 o                         
  -2   8  11          7.78          2.72         8.48 o                         
                                                                                
